# Supplementary material for: Elevated stress response marks deeply quiescent reserve cells of gastric chief cells
Source: Commun Biol. 2023 Nov 20;6:1183. doi: 10.1038/s42003-023-05550-2 (PMC10662433; doi:10.1038/s42003-023-05550-2)
Supplement: Supplementary file 3 — Supplementary Data 1 [file 42003_2023_5550_MOESM3_ESM.xlsx]

## Sheet: sinle-cell gene expression data
Source data for Fig.2a, b, c, d, Fig4a, b, c, Supplementary Fig2a, Supplementary Fig4a,c, and e
UMAP_1	UMAP_2	Type	clusters	UMAP_1_c1 chief cells	UMAP_2_c1 chief cells	subpopulation_c1 chief cells	Muc6	Pga5	Krt19	Gkn1	Mcm6	Pcna	Mki67	Top2a	Hdc	Chga	Ghrl	Sst	Atp4b	Atp4a	Lrmp	Dclk1	Pla2g1b	Clps	Try4	Furin	Try10	Chia1	Cblif	Tmed6	Pgc	Bmi1	Lgr5	Bhlha15	Stmn1	Tnfrsf19	Chac1	Ddit3	Ddit4	Cebpb	Vegfa	Asns	Mcl1	Trib3	Nupr1	Atf3	Hsp90aa1	Hspe1	Hspa1a
-1.65075	-9.53324	GFP	2	NA	NA	NA	0	0	3.96555	5.66956	0	0	0	0	0	0	0	0	0	0	0	0	1.37551	2.12737	0	0	0	0.259058	0	0	1.88987	0	0	0.259058	0.259058	0	NA	NA	NA	NA	NA	NA	NA	NA	NA	NA	NA	NA	NA
-0.850469	-8.70656	GFP	2	NA	NA	NA	0	0	3.17459	4.84684	1.01626	0	0.462232	0	0	0.462232	0	0	0	0	0	0	1.63184	2.71487	0	0	0	0.462232	0	0.462232	2.75304	0	0	0	0	0	NA	NA	NA	NA	NA	NA	NA	NA	NA	NA	NA	NA	NA
0.622865	3.18924	GFP	0	NA	NA	NA	5.0387	1.67621	0.781647	0	0	0	0	0	0	0	0	0	0	0	0	0	4.79977	4.53303	0	0.947825	0	0.582241	0.947825	0.781647	7.4474	0	0	0	0	0	NA	NA	NA	NA	NA	NA	NA	NA	NA	NA	NA	NA	NA
-1.25564	11.1736	GFP	1	-3.3843	-1.5814	1d	0	0	0	0.214646	0	0	0	0	0	0	0.306849	0	0	0.391263	0	0	7.7385	8.18061	3.82106	2.64252	1.11024	0.306849	3.65917	1.97755	7.81538	0	0	0.214646	0	0.214646	0	0	0	0	0	0.98431	0.113071	0	1.38449	0	0.890579	0.73112	1.49776
1.32468	6.27562	GFP	5	NA	NA	NA	0	0.714618	0	0.714618	0	0	0	0	0	0	0	0	0	0	0	0	6.62998	7.67099	0	4.38576	0	1.98244	5.01894	1.12714	5.73944	0	0	1.12714	0	0	NA	NA	NA	NA	NA	NA	NA	NA	NA	NA	NA	NA	NA
-3.30465	12.3658	GFP	1	-2.99781	0.0533176	1b	0.0455002	0	0.0455002	0	0	0.0455002	0	0	0	0.08902	0.130724	0	0	0.727876	0	0	7.86434	8.19872	1.03514	2.16648	1.36933	6.29787	2.91543	2.45218	7.51924	0.0455002	0	0.246319	0	0	0.0455002	0.08902	0	0.0455002	0.08902	0.727876	0.08902	0	1.95984	0.08902	0.681872	0.413475	0.529609
4.82646	-9.65294	GFP	4	NA	NA	NA	3.36532	1.89636	1.16052	0.167742	0.167742	1.03897	1.86856	2.11689	0	0.167742	0.311347	0	0	0.167742	0	0	4.15615	2.63669	0	0	0	0.548426	0.436896	1.16052	6.813	0.311347	0.167742	0	2.86901	0.311347	NA	NA	NA	NA	NA	NA	NA	NA	NA	NA	NA	NA	NA
1.81369	1.14519	GFP	0	NA	NA	NA	4.48716	3.68215	1.00586	0	0	0.624401	0	0	0	0.2539	0	0.456212	0	0	0	0	4.24552	3.35857	0	0.2539	0	0.894132	0	0.456212	6.68595	0	0	0	0	0	NA	NA	NA	NA	NA	NA	NA	NA	NA	NA	NA	NA	NA
2.56909	1.66031	GFP	0	NA	NA	NA	3.3188	1.81546	0.921439	0	0	0.645921	0	0	0	0.264348	0	0	0	0	0	0	4.77918	5.21033	0	0.264348	0	0.645921	2.87028	0.645921	7.34907	0.264348	0.264348	0.264348	0	0.264348	NA	NA	NA	NA	NA	NA	NA	NA	NA	NA	NA	NA	NA
-1.33946	9.62703	GFP	1	1.18675	-4.38899	1d	0	0	0	0	0	0	0	0	0.0533329	0	0.152156	0.103965	0	0.0533329	0	0	8.12738	8.00246	0.284189	2.19089	0.569244	3.88033	3.9396	2.49037	7.58994	0	0	0.152156	0	0.0533329	0.713358	0.0533329	0.929744	0	0.103965	1.14309	0.103965	0	3.11236	0.629404	1.33337	1.17743	0
1.92903	2.40946	GFP	0	NA	NA	NA	4.15785	1.95381	0.195787	0	0.831868	0.831868	0	0.195787	0	0.195787	0.359446	0	0	0	0	0	5.19214	6.66565	0.359446	1.49521	0	0.195787	4.0546	1.39321	7.84687	0	0.195787	0.195787	0.195787	0	NA	NA	NA	NA	NA	NA	NA	NA	NA	NA	NA	NA	NA
3.47543	0.510528	GFP	0	NA	NA	NA	4.55135	4.15588	0.948368	0.203698	0.517473	0.517473	0	0	0	0	0.203698	0	0	0	0	0	4.69542	3.3909	0	0.643804	0	0.372842	0.517473	0.85678	7.41184	0.203698	0	0	0	0	NA	NA	NA	NA	NA	NA	NA	NA	NA	NA	NA	NA	NA
3.15186	0.867449	GFP	0	NA	NA	NA	2.3401	3.29194	2.4099	0	0	0	0	0	0	0	0	0	0	0	0	0	4.54006	3.66111	0	0.318665	0	0.318665	0.318665	0.916756	7.16916	0	0.318665	0	0.559948	0	NA	NA	NA	NA	NA	NA	NA	NA	NA	NA	NA	NA	NA
2.41042	-6.10487	GFP	3	NA	NA	NA	0	0.269544	2.68186	3.2544	0.481645	0.934853	0.381208	0.269544	0	0.143827	0.269544	0	0	0	0	0	2.07453	2.34523	0	0	0	0.143827	0.143827	0.143827	5.30102	0.143827	0	0	0.656537	0	NA	NA	NA	NA	NA	NA	NA	NA	NA	NA	NA	NA	NA
-14.359	-3.27478	GFP	6	NA	NA	NA	0	1.10668	0	0	0	0	0	0	3.90365	5.0934	4.27458	1.61911	0	0	0	0	4.24601	4.88718	0	1.10668	0	1.95627	0	0	3.23047	0	0	0	0	0	NA	NA	NA	NA	NA	NA	NA	NA	NA	NA	NA	NA	NA
1.91882	2.86637	GFP	0	NA	NA	NA	5.06536	4.62829	0.229935	0	0.416759	0.574113	0	0	0	0.229935	0.574113	0	0	0	0	0	4.87743	4.45796	0.229935	0.71004	0	0.829683	3.1997	0.936528	7.92828	0.574113	0	0	0.229935	0.71004	NA	NA	NA	NA	NA	NA	NA	NA	NA	NA	NA	NA	NA
-14.8726	-2.26128	GFP	6	NA	NA	NA	0	0	0.233615	0.233615	0	0.581922	0	0	3.22726	5.93238	5.90908	0	0	0	0	0	2.12447	5.82336	0	0.719123	0	0.581922	0.233615	0.233615	1.79176	0.839751	0	0	0.581922	0	NA	NA	NA	NA	NA	NA	NA	NA	NA	NA	NA	NA	NA
-14.7163	-2.07008	GFP	6	NA	NA	NA	0	0	0	0	0	0.388913	0	0	2.84274	6.01107	0.668214	0	0	0	0	0	2.43871	4.45542	0	0.388913	0	1.46502	0.388913	0.668214	1.82924	0.886296	0	0	0.388913	0	NA	NA	NA	NA	NA	NA	NA	NA	NA	NA	NA	NA	NA
-0.680655	11.2908	GFP	1	-0.228132	3.77849	1a	0.0671569	0	0.0671569	0	0	0	0	0	0	0.130086	0.0671569	0	0	0.130086	0	0	7.96496	8.06023	0.396251	2.0986	0.643443	5.50645	3.49929	2.57159	7.66771	0	0.130086	0.130086	0	0	0.606259	0	0.189289	0.348386	0	1.23291	0.245181	0	1.82612	1.89108	1.83724	1.46655	1.19158
-2.17889	12.8349	GFP	5	NA	NA	NA	0.48165	0.0664891	1.07329	4.24786	0.128832	0.187515	0.128832	0.0664891	0	0.128832	0.187515	0	0	0.242944	0	0	7.53418	8.11529	2.20207	2.23937	1.2256	3.12648	3.77088	2.10641	7.69978	0.128832	0	0	0.128832	0.0664891	NA	NA	NA	NA	NA	NA	NA	NA	NA	NA	NA	NA	NA
1.25738	9.71708	GFP	1	3.73555	-2.76605	1a	0.0430011	0.0430011	0	0	0	0	0	0	0	0	0.161912	0.0430011	0	0.532406	0	0	8.00713	8.07182	0.268173	2.5302	0.479426	3.35626	3.81987	2.21143	7.70392	0.0842291	0.0842291	0.0842291	0	0.0842291	0.840779	0.233992	1.06104	0.0430011	0.198601	1.25406	0.161912	0	2.83026	2.0153	0.123824	0.394289	0.698432
-2.16188	11.999	GFP	1	-0.111709	2.67436	1c	0.0830414	0.0423825	0	0.159713	0	0	0	0	0	0.329045	0.329045	0.0423825	0.0423825	0.956225	0	0	7.76681	8.19978	0.526322	1.83074	0.793995	5.62056	3.40142	2.39402	7.7993	0	0.0423825	0.159713	0	0.0830414	0.122112	0.159713	0.526322	0.264711	0	1.15205	0.297395	0	1.15205	1.0664	1.28027	0.473814	2.2406
1.09256	0.589457	GFP	0	NA	NA	NA	3.80123	1.13539	1.31263	0	0.263724	0.263724	0	0	0	0.472212	0	0	0	0	0	0	4.10677	2.5231	0	0.644642	0	0.263724	0.472212	1.13539	7.13164	0	0	0	0	0	NA	NA	NA	NA	NA	NA	NA	NA	NA	NA	NA	NA	NA
-0.037938	10.3969	GFP	1	3.31739	-1.95514	1a	0	0.0543881	0.0543881	0.0543881	0	0.10597	0	0	0	0.155021	0.246447	0.155021	0	0.963531	0	0	7.86392	8.0738	0.897415	2.09857	0.513262	5.70483	4.10032	2.62465	7.64542	0.10597	0.201779	0.155021	0	0.10597	0.0543881	0.289205	0.0543881	0.0543881	0.201779	1.20823	0.201779	0	3.25966	2.02017	1.66844	1.13911	1.4581
-0.835626	11.9681	GFP	1	0.93848	3.02159	1a	0.0420932	0	0.0420932	0.0420932	0	0	0	0	0	0.12131	0.0420932	0	0	0.327089	0	0	7.87259	8.19846	1.70731	1.9486	1.06182	6.01411	3.70683	2.57114	7.56978	0.0420932	0.0824859	0.158683	0	0	0.229484	0	0.523466	0	0.0824859	0.883241	0.12131	0	3.13038	1.23853	1.28716	1.39931	1.85894
-13.0646	-1.45884	GFP	6	NA	NA	NA	0.175482	0	0	0.175482	0	0.175482	0	0	3.40641	5.74711	6.37276	0.324719	0	0	0	0	2.1602	4.99547	0	0.324719	0	0.672487	0	0.672487	1.85175	0.175482	0	0	0.175482	0	NA	NA	NA	NA	NA	NA	NA	NA	NA	NA	NA	NA	NA
0.728946	7.85135	GFP	5	NA	NA	NA	0.464139	1.21271	0	0	0.0938916	0.0938916	0	0	0	0	0	0.0938916	0	0	0	0	7.07003	8.21891	1.01954	2.216	0	0.400254	3.78237	1.59689	7.96191	0.179719	0	0.258759	0	0	NA	NA	NA	NA	NA	NA	NA	NA	NA	NA	NA	NA	NA
2.5152	2.70357	GFP	0	NA	NA	NA	3.81231	0.578448	1.59257	0	0	0.330479	1.31947	0	0	0.330479	0	0	0	0	0	0	5.09699	4.17789	0	0.330479	0	0.578448	4.00816	1.08457	6.81943	0	0	0	1.66921	0.330479	NA	NA	NA	NA	NA	NA	NA	NA	NA	NA	NA	NA	NA
-14.4127	-1.83911	GFP	6	NA	NA	NA	0	0	0.286909	0.286909	0	0.286909	0	0	3.1611	6.03796	2.9589	0	0	0	0	0	2.39508	5.78279	0	0.286909	0	0.509589	0.286909	0.978896	1.84322	0	0	0	0.286909	0	NA	NA	NA	NA	NA	NA	NA	NA	NA	NA	NA	NA	NA
-1.4489	11.3477	GFP	1	-2.80818	3.57596	1b	0.0533064	0	0	0.241976	0	0.241976	0	0	0	0	0.284063	0	0	1.08893	0	0	7.90563	8.2187	2.60148	2.9189	0.790529	0.363269	3.85347	2.62158	7.67447	0.0533064	0.152084	0.103915	0.0533064	0.0533064	0.363269	0	0.284063	0	0.0533064	0.992265	0.241976	0	2.52558	0.992265	1.742	0.95082	0.657933
2.03862	1.75802	GFP	0	NA	NA	NA	2.52956	1.21256	1.35763	0.233057	0	0.58074	0	0	0	0.233057	0.421933	0	0	0	0	0	4.56716	5.09012	0	0	0	0.233057	0.58074	1.64852	7.93533	0.233057	0	0	0	0	NA	NA	NA	NA	NA	NA	NA	NA	NA	NA	NA	NA	NA
1.28533	3.31345	GFP	0	NA	NA	NA	4.49099	0.43689	0.972163	0.43689	0	0	0	0	0	0	0	0	0	0	0	0	4.61772	3.65853	0	0	0	0	4.00173	0.43689	7.77712	0.972163	0	0	0	0.43689	NA	NA	NA	NA	NA	NA	NA	NA	NA	NA	NA	NA	NA
-1.38123	10.4145	GFP	1	1.34438	-4.32781	1d	0.0895116	0	0	0.045757	0.045757	0.045757	0	0	0	0.131432	0.0895116	0.045757	0	0.210342	0	0	7.98731	7.91319	0.837663	2.17158	0.445865	5.41771	3.73018	2.58527	7.78307	0	0.247579	0.504091	0.045757	0.131432	0	0.171665	0.0895116	0.0895116	0.131432	1.13363	0.171665	0	1.66911	0.837663	1.08736	0.952383	0.75315
0.860256	-1.51053	GFP	0	NA	NA	NA	3.4222	1.30678	1.71923	0.238565	0.238565	0.431036	1.14912	0	0	0	0.238565	0	0	0	0	0	4.20483	3.01547	0	0.238565	0	0.961858	0	0.853192	6.93673	0.238565	0	0	0.961858	0	NA	NA	NA	NA	NA	NA	NA	NA	NA	NA	NA	NA	NA
3.13313	-6.69317	GFP	3	NA	NA	NA	0	0	3.29786	4.78947	1.18648	1.51007	1.15112	0.952763	0	0	0.520373	0.107756	0.107756	0	0	0	1.9173	2.61221	0.107756	0.29366	0	0.107756	0.29366	0.29366	2.59537	0.107756	0	0	1.25364	0	NA	NA	NA	NA	NA	NA	NA	NA	NA	NA	NA	NA	NA
0.995499	11.2745	GFP	1	4.48494	-2.42964	1a	0.0478748	0	0.093562	0	0	0.093562	0	0	0	0.0478748	0.179114	0	0	0.551347	0	0	7.85723	8.03503	0.755138	1.7332	0.683494	6.50859	3.34685	2.20734	7.73593	0	0.0478748	0.093562	0	0	0.800199	1.9004	1.05204	0	0.137253	1.1183	0.137253	0.0478748	2.19649	2.64571	0.82199	0.295111	0
2.22619	4.17121	GFP	5	NA	NA	NA	2.83472	0	0	2.19865	0	0	0	0	0	0	2.66408	0	0	0	0	0	4.68063	4.95976	0	1.30045	1.30045	2.19865	3.22041	0	5.95484	0	1.84718	0	0	1.30045	NA	NA	NA	NA	NA	NA	NA	NA	NA	NA	NA	NA	NA
1.10995	2.52299	GFP	0	NA	NA	NA	4.24823	3.17371	0.461895	0	0	0	0	0	0	0.257382	0.257382	0.461895	0	0	0	0	4.73373	4.50891	0	1.01568	0	0.776641	2.08504	1.20846	7.89055	0	0	0	0	0	NA	NA	NA	NA	NA	NA	NA	NA	NA	NA	NA	NA	NA
1.98801	-5.73857	GFP	3	NA	NA	NA	0	0	2.7753	2.79505	0.955649	0.824301	0	0	0	0.673054	1.26992	0	0	0	0	0	3.36198	3.83838	0.277686	0	0	0.277686	0.494784	0.494784	5.9058	0	0	0	1.17573	0	NA	NA	NA	NA	NA	NA	NA	NA	NA	NA	NA	NA	NA
-3.27208	12.0976	GFP	1	-4.40051	1.90559	1b	0	0	0.0593333	0.218746	0	0.218746	0	0	0	0.115342	0.218746	0	0	1.3697	0	0	7.8414	8.1355	0.550169	2.01219	0.97474	4.20315	3.1542	2.50033	7.94692	0	0	0.312452	0	0.0593333	0.0593333	0	0.115342	0.0593333	0	1.10435	0.0593333	0	1.01983	0	0.356206	0.398125	0.0593333
2.89355	-2.74496	GFP	2	NA	NA	NA	1.71324	1.79202	2.51505	1.11386	0.374793	0	0	0	0	0	0	0	0	0	0	0	2.93028	2.8415	0	0	0	0.646779	0.204853	0.374793	6.18653	0.204853	0	0	0.204853	0.204853	NA	NA	NA	NA	NA	NA	NA	NA	NA	NA	NA	NA	NA
-3.47286	12.029	GFP	1	-3.61097	0.646001	1b	0	0	0.0539229	0.200172	0.0539229	0	0	0	0	0	0.153759	0	0	0.200172	0	0	7.74151	8.31828	1.98246	2.5232	1.11511	0.475883	3.13528	2.04888	7.8121	0	0	0.244526	0	0	0.0539229	0.105086	0	0.105086	0.0539229	0.892196	0.200172	0	3.11336	0	0.286996	0.771712	0.958082
-2.7007	12.0833	GFP	1	-3.18369	3.06654	1b	0	0.0606544	0	0.17193	0	0	0	0	0	0.117839	0.117839	0.0606544	0	0.405634	0	0	7.89864	8.34238	0.865291	0.811212	0.941292	1.46191	3.35913	2.61238	7.44347	0.0606544	0.0606544	0.117839	0	0	0.0606544	0.0606544	0	0.117839	0	0.941292	0.117839	0	2.64842	1.07789	1.57162	0.405634	1.60984
2.47356	-1.93425	GFP	0	NA	NA	NA	2.32536	1.90227	1.72547	0	0.433704	0.433704	0	0	0	0.240182	1.23644	0	0.433704	0	0	0	4.04649	3.32779	0	0	0	0.240182	0.240182	0.433704	6.83665	0.240182	0	0	0	0	NA	NA	NA	NA	NA	NA	NA	NA	NA	NA	NA	NA	NA
4.82448	-3.16996	GFP	3	NA	NA	NA	3.89542	3.07994	0.228138	0.413776	1.52336	1.02741	0	0	0	0	0.228138	0	0	0	0	0	4.68083	4.51309	0	1.11517	0	0.824744	3.85826	1.33995	7.68141	0	0.228138	0	1.02741	0.228138	NA	NA	NA	NA	NA	NA	NA	NA	NA	NA	NA	NA	NA
-2.4589	11.6685	GFP	1	-3.84982	1.57622	1b	0.0861674	0	0	0.23899	0	0	0	0	0	0.0440115	0.165495	0.0440115	0	0.165495	0	0	7.87509	8.19357	1.7983	2.35079	0.688072	3.58866	3.73313	2.34217	7.75524	0	0	0.273807	0	0.126618	0.273807	0.0861674	0	0.0440115	0.0861674	1.07663	0.0440115	0	2.02408	0.617827	1.19232	0.753706	0.0440115
-1.20797	12.0538	GFP	1	-3.33557	-1.7648	1d	0	0	0	0	0	0	0	0	0	0	0.52806	0	0	1.18198	0	0	7.68289	8.28616	2.98479	2.55147	1.49922	4.9707	2.97596	1.73969	7.41484	0	0	0	0	0.16034	0	0	0.16034	0	0	0.298489	0.16034	0	4.1222	0.419848	1.41837	0.942033	0.871829
5.74952	-8.71414	GFP	4	NA	NA	NA	2.75112	2.81649	0.792576	0.140748	0.858753	1.88586	2.19835	2.35342	0	0.140748	0	0	0.140748	0.140748	0	0	3.80622	2.18144	0	0.140748	0	0.373909	0.140748	0.472837	6.98481	0.472837	0	0	2.87785	0	NA	NA	NA	NA	NA	NA	NA	NA	NA	NA	NA	NA	NA
0.801632	4.47117	GFP	5	NA	NA	NA	3.86329	2.82364	0	0	0.201364	0	0	0	0	0	0.201364	0.201364	0	0	0	0	5.61408	7.35275	0.368898	1.36095	0	0.368898	4.30632	1.10115	8.06055	0	0	0	0	0	NA	NA	NA	NA	NA	NA	NA	NA	NA	NA	NA	NA	NA
-12.5598	-0.174854	GFP	7	NA	NA	NA	0	0	0	0.679915	0	0	0	0	0	2.61434	1.08093	0	0	0.679915	0	0	2.17358	3.19331	0	0	0	0	0	0.679915	2.46051	0	0	0	1.58818	0	NA	NA	NA	NA	NA	NA	NA	NA	NA	NA	NA	NA	NA
-2.08566	12.2261	GFP	1	-2.18937	1.98142	1b	0.0459633	0	0.0459633	0	0	0	0	0	0	0	0.211217	0	0	0.0459633	0	0	7.88245	8.19068	1.34082	1.94885	0.755589	5.9672	3.40659	1.8723	7.65776	0.0459633	0	0.172393	0	0	0	0.24859	0	0.132	0.0899066	1.0251	0.132	0	1.85773	1.23718	1.37707	0.477146	1.36513
0.706888	-8.69163	GFP	4	NA	NA	NA	0	0	3.42446	6.0824	0.17329	0	1.64145	0	0	0.32094	0.17329	0	0	0	0	0	2.12576	2.27251	0.17329	0	0	0.32094	0.17329	0.17329	3.46669	0	0	0	0.563519	0	NA	NA	NA	NA	NA	NA	NA	NA	NA	NA	NA	NA	NA
-1.69311	11.1657	GFP	1	-0.769876	3.6779	1b	0.0521005	0.0521005	0.0521005	0.101621	0	0	0	0	0	0.148804	0.236974	0	0	1.16088	0	0	7.8034	8.17658	0.317997	1.60093	0.558897	4.62994	3.49758	2.19969	7.85128	0	0.0521005	0.278306	0	0	0.278306	0	0	0.558897	0	1.09153	0.356172	0	1.92125	1.3579	1.4372	1.20991	1.59008
-0.616671	10.7023	GFP	1	2.34775	1.32299	1a	0.142461	0	0.0497764	0.0497764	0	0	0	0	0	0.0971921	0.185769	0	0	0.0971921	0	0	7.85113	8.08223	2.29569	2.48689	1.06068	3.92308	3.73359	2.15818	7.84443	0	0	0.0971921	0	0	0.0497764	0.0971921	0	0.267135	0.142461	1.09541	0.142461	0	2.41656	2.17572	1.58489	0.305462	0.508905
-2.38689	12.2646	GFP	1	-2.26871	1.91197	1b	0	0	0.0773775	0.149195	0	0.0773775	0	0	0	0	0.216199	0	0	0.0773775	0	0	7.66864	8.32149	2.62987	2.54519	0.79152	2.35835	3.40528	2.00633	7.88361	0	0	0.278994	0	0	0	0.0773775	0	0.149195	0	0.827327	0.149195	0	1.22774	0.79152	1.04744	0.79152	1.54771
4.2808	-10.9561	GFP	4	NA	NA	NA	0.750218	1.07009	0.750218	0.391307	0.493811	0.148107	1.57511	2.28034	0	0.277082	0	0	2.65675	3.38152	0	0	3.56902	2.75281	0	0.586779	0	0.391307	0.822902	0.586779	5.26539	0	0	0	2.51238	0	NA	NA	NA	NA	NA	NA	NA	NA	NA	NA	NA	NA	NA
-12.0714	0.49178	GFP	7	NA	NA	NA	0	0	0	0	0	0	0	0	0	4.74663	2.21053	7.87688	0	0	0	0	2.26469	3.08232	0	0	0	0.925294	0	0.410477	2.36492	0	0	0	0	0	NA	NA	NA	NA	NA	NA	NA	NA	NA	NA	NA	NA	NA
1.85702	2.72289	GFP	0	NA	NA	NA	4.36885	2.82721	0.931589	0	0	0	0	0	0	0	0	0	0	0	0	0	4.62024	4.72106	0	1.40538	0	0.413993	4.13583	0.413993	7.32007	0	0.931589	0	0	0	NA	NA	NA	NA	NA	NA	NA	NA	NA	NA	NA	NA	NA
1.41099	2.92463	GFP	0	NA	NA	NA	4.2705	2.84313	0.904194	0.904194	0	0	0	0	0.904194	0.904194	0	0.904194	0.904194	0	0	0	4.68496	4.71174	0	0.904194	0	0.904194	2.65531	0	6.40789	0	0	0	0	0	NA	NA	NA	NA	NA	NA	NA	NA	NA	NA	NA	NA	NA
-14.2468	-3.18432	GFP	7	NA	NA	NA	2.1225	1.68847	0.151327	0	0	0.597124	0	0	1.90482	4.21205	2.3948	0	0	0	0	0	5.9325	7.56806	0.398865	2.97681	0	0.282736	3.89249	1.08537	7.75381	0.282736	0	0.398865	0	0	NA	NA	NA	NA	NA	NA	NA	NA	NA	NA	NA	NA	NA
0.581902	9.01125	GFP	1	2.23643	-1.42493	1c	0	0	0	0.143039	0	0.074075	0	0	0	0.074075	0.143039	0	0	0.074075	0	0	7.84952	8.05945	0.86877	3.09409	0	0.143039	3.68264	2.02977	7.74611	0	0	0.207553	0	0	1.51223	0	0	0.570344	0.612893	1.34673	0.207553	0.074075	2.17084	1.73874	1.52903	1.34673	1.8535
0.198347	1.41238	GFP	0	NA	NA	NA	3.37614	5.06087	1.20313	0.255662	0.255662	0	0	0	0	0	0	0.628047	0	0	0	0	4.55181	3.43417	0	1.01084	0	0.772542	0.628047	0.459089	7.6534	0.255662	0	0	0.255662	0	NA	NA	NA	NA	NA	NA	NA	NA	NA	NA	NA	NA	NA
-13.9135	-1.62611	GFP	6	NA	NA	NA	0.533256	0	1.13572	0	0	0	0	0	1.89248	5.784	4.65645	0.533256	0	0	0	0	2.50729	6.10398	0	0	0	0	0	0	2.2464	0.87919	0	0	0	0	NA	NA	NA	NA	NA	NA	NA	NA	NA	NA	NA	NA	NA
-1.23486	9.79487	GFP	1	-3.9879	3.4877	1b	0.0477456	0	0.0477456	0.178661	0	0.0477456	0	0	0	0.0477456	0.0477456	0.0933151	0	0.294404	0	0	7.9962	8.13081	0.0933151	0.997551	0	5.6992	3.67101	2.23148	7.54449	0	0.136898	0.430445	0	0.0477456	0.257292	0	0	0.0477456	0	1.48688	0.136898	0	1.29221	1.46452	1.1003	1.22268	1.22268
0.620106	7.64738	GFP	5	NA	NA	NA	0.162534	0.0845655	0	0	0	0.0845655	0	0	0	0.0845655	0.162534	0	0	0.632569	0	0	7.9328	8.0549	0.36549	2.45767	0	2.66814	4.57935	2.65582	7.3244	0	0.678381	0.534124	0	0	NA	NA	NA	NA	NA	NA	NA	NA	NA	NA	NA	NA	NA
3.80341	0.0763978	GFP	0	NA	NA	NA	3.57115	2.63239	0	0	0	0	0	0	0	0	0	0	0.348086	0	0	0	4.27939	4.29086	0	0.605795	0	0.810514	0.348086	0	7.55616	0	0	0	0	0	NA	NA	NA	NA	NA	NA	NA	NA	NA	NA	NA	NA	NA
3.26113	2.72643	GFP	0	NA	NA	NA	4.7232	3.50591	0.714085	0.714085	0	0	0	0	0	0	0	0	0	0	0	0	4.49532	4.57361	0	0	0	0	3.3722	1.82642	6.31613	0	0	0	0	0	NA	NA	NA	NA	NA	NA	NA	NA	NA	NA	NA	NA	NA
0.377833	11.2911	GFP	1	5.0624	-1.9647	1a	0.0510356	0	0	0.190159	0	0	0	0	0	0.0510356	0.232541	0.0510356	0.0510356	0.859242	0	0	7.86378	8.20089	1.0775	2.25494	0.836819	4.70204	3.54127	2.11992	7.68594	0.0510356	0	0	0	0.0995926	0	0.312269	0.0510356	0.0995926	0.232541	1.09517	0.190159	0	1.50589	2.34419	0.34987	0.421079	0.0510356
1.23943	5.76405	GFP	5	NA	NA	NA	1.51004	3.30599	0	0	0	0	0	0	0	0	0.162412	0	0	0	0	0	6.74805	7.64322	0.424637	3.3378	0	0	4.60093	1.2934	8.04706	0	0.424637	0.302095	0	0.162412	NA	NA	NA	NA	NA	NA	NA	NA	NA	NA	NA	NA	NA
0.828051	7.87254	GFP	5	NA	NA	NA	0.2113	1.45721	0	0	0.111221	0.111221	0	0	0	0	0.385647	0	0	0	0	0	7.39271	8.06948	0.385647	3.24667	0	0.462606	4.29363	1.65538	7.80166	0.2113	0.2113	0.2113	0	0	NA	NA	NA	NA	NA	NA	NA	NA	NA	NA	NA	NA	NA
3.25388	-5.44095	GFP	3	NA	NA	NA	0.92185	1.08793	2.47657	0.646245	1.43014	1.43014	0	0	0	0	0	0	0	0	0	0	2.47657	2.53823	0.374443	0.140973	0	0.473482	0.140973	0.264506	5.67408	0.140973	0	0	0.722587	0	NA	NA	NA	NA	NA	NA	NA	NA	NA	NA	NA	NA	NA
-12.3175	1.00319	GFP	7	NA	NA	NA	0	0	0	0.201939	0.201939	0.201939	0	0	0	3.20761	8.703	0	0	0.201939	0	0	1.85169	2.09934	0	0.201939	0	0.639269	0	0.201939	1.95188	0.201939	0	0	0	0	NA	NA	NA	NA	NA	NA	NA	NA	NA	NA	NA	NA	NA
-14.8278	-2.57229	GFP	6	NA	NA	NA	0.282318	0	0	0	0	0.282318	0	0	3.08543	5.97488	6.01947	0.282318	0	0	0	0	2.10125	5.27846	0	0.282318	0	0.282318	0	0.967365	2.0181	0.834995	0	0	0.282318	0	NA	NA	NA	NA	NA	NA	NA	NA	NA	NA	NA	NA	NA
2.7464	3.15802	GFP	5	NA	NA	NA	4.25934	4.11657	0.544753	0.393924	0	0.544753	0	0	0	0	0	0	0	0	0	0	5.49553	5.97816	0	1.95088	0	0.675786	4.91929	0.675786	7.87622	0.216235	0.216235	0	0	0.989452	NA	NA	NA	NA	NA	NA	NA	NA	NA	NA	NA	NA	NA
1.42542	7.45839	GFP	5	NA	NA	NA	0	0	0.0981227	0.0981227	0	0.0981227	0	0	0	0.0981227	0.0981227	0	0	0.758035	0	0	7.54867	8.0351	0.187472	2.21318	0.187472	0.601462	3.99075	1.55001	7.5543	0	0	0.481555	0	0.0981227	NA	NA	NA	NA	NA	NA	NA	NA	NA	NA	NA	NA	NA
-3.0526	11.305	GFP	1	-4.21762	0.636329	1b	0	0	0	0	0	0	0	0	0.111952	0	0.111952	0	0	0.111952	0	0	7.76677	8.24076	1.43471	2.4148	0.536936	1.51596	3.8238	2.03258	7.78359	0	0	0.666637	0	0	0	0	0.536936	0.111952	0	1.06311	0	0	1.76761	0.111952	1.02133	0.536936	1.61495
-2.0579	9.92929	GFP	1	-4.60592	2.25936	1b	0	0	0	0	0	0	0	0	0	0.130935	0	0	0	0.130935	0	0	8.20064	8.10226	0	1.03625	0	4.37375	4.58299	3.13997	6.94965	0	0.130935	0.350432	0	0	0	0.130935	0	0.130935	0	0.985339	0	0	2.39173	0	0.444412	0.246694	0
-3.40517	11.5841	GFP	1	-3.68637	-0.25997	1b	0.0409566	0	0	0.154631	0	0	0	0	0	0.0803016	2.1081	0	0	0.512171	0	0	7.92882	8.18546	1.26701	2.6972	1.42967	0.486801	3.99151	2.6972	7.63947	0.0803016	0	0.0409566	0	0	0	0	0.118157	0.154631	0.0409566	0.98293	0.319371	0	1.5608	0.584632	1.05825	0.673739	0.88436
0.0469076	9.96872	GFP	1	2.7581	-2.36169	1d	0	0.064311	0	0.181715	0	0	0	0	0	0.124735	0.064311	0.124735	0	0.622463	0	0	7.90219	7.93656	0.426177	2.44767	0.622463	2.85686	3.809	2.50896	7.87875	0.064311	0.235622	0.335432	0	0.426177	0.78647	0.426177	1.07374	0.181715	0	1.44804	0.064311	0	2.57178	1.94279	1.7078	1.57951	1.95226
0.699895	7.74712	GFP	5	NA	NA	NA	0	1.4505	0	0	0	0	0	0	0	0	0.659033	0	0	0	0	0	7.00347	8.28526	0.382852	3.81361	0	0.659033	4.30723	1.55428	6.97292	0	0	0.659033	0	0	NA	NA	NA	NA	NA	NA	NA	NA	NA	NA	NA	NA	NA
4.37243	1.04226	GFP	0	NA	NA	NA	5.1116	3.19147	0	0	0	0.441694	0	0	0	0	0.245038	0.441694	0	0	0	0	4.78618	3.621	0.245038	1.46604	0	0.605959	4.44748	0.605959	7.38629	0.245038	0.980586	0	0	0	NA	NA	NA	NA	NA	NA	NA	NA	NA	NA	NA	NA	NA
2.3684	-6.61002	GFP	3	NA	NA	NA	0	0	2.95438	4.64661	0.87514	1.10561	0.270741	0.144505	0	0	0.144505	0.144505	0	0	0	0	2.20655	2.34981	0	0	0	0.382813	0.144505	0.382813	3.0905	0.144505	0	0	0.937926	0	NA	NA	NA	NA	NA	NA	NA	NA	NA	NA	NA	NA	NA
-0.0214138	2.90493	GFP	0	NA	NA	NA	3.69033	3.08669	0.601675	0.242991	0	0.242991	0	0	0	0	0.438329	0	0.242991	0	0	0	5.56846	5.90038	0	0.438329	0	0.742047	3.502	1.24574	7.94627	0.242991	0	0	0	0.438329	NA	NA	NA	NA	NA	NA	NA	NA	NA	NA	NA	NA	NA
3.67916	-8.44548	GFP	4	NA	NA	NA	0	0	2.86828	4.63789	0.90231	0.68151	1.79283	2.04329	0	0	0.218505	0	0	0	0	0	1.77229	2.29393	0	0.115209	0	0.397722	0.218505	0.115209	2.37664	0	0	0	2.14835	0	NA	NA	NA	NA	NA	NA	NA	NA	NA	NA	NA	NA	NA
2.99704	3.84166	GFP	5	NA	NA	NA	3.26655	0.850803	0.237681	0	0	0.237681	0	0	0	0.237681	0.590514	0	0	0	0	0	5.83877	7.09079	0.590514	2.86988	0	0.959285	5.04	1.55946	7.91644	0	0.729103	0.237681	0	0.850803	NA	NA	NA	NA	NA	NA	NA	NA	NA	NA	NA	NA	NA
-1.49124	-9.50861	GFP	2	NA	NA	NA	0	0.310258	4.09725	5.63138	0.84752	0.546707	0.473931	0.114452	0	0.114452	0.114452	0.114452	0	0	0	0	1.78702	2.11331	0	0	0	0.614544	0.21714	0	2.02128	0	0	0	0.546707	0	NA	NA	NA	NA	NA	NA	NA	NA	NA	NA	NA	NA	NA
0.541022	2.12953	GFP	0	NA	NA	NA	4.08029	1.89987	1.15894	0.362774	0	0	0	0	0	0.362774	0.362774	0	0	0	0	0	4.35066	4.02716	0	1.01133	0	0.362774	0.628407	1.15894	7.50117	0	0	0.628407	0	0	NA	NA	NA	NA	NA	NA	NA	NA	NA	NA	NA	NA	NA
2.48935	1.82732	GFP	0	NA	NA	NA	5.14454	2.95796	0	0.212789	0.212789	0.388148	0	0.212789	0	0	0.212789	0	0	0.388148	0	0	3.86023	3.1781	0	1.06367	0	0.537296	0.667058	0.978277	7.78361	0.212789	0.212789	0	0.212789	0	NA	NA	NA	NA	NA	NA	NA	NA	NA	NA	NA	NA	NA
0.0510563	2.75468	GFP	0	NA	NA	NA	4.42624	3.06064	0	0.272269	0	0.66208	0	0	0	0	0.486049	0	0	0	0	0	5.45726	5.61385	0.272269	1.33932	0	1.25377	2.17742	1.05697	7.83666	0.486049	0	0	0	0	NA	NA	NA	NA	NA	NA	NA	NA	NA	NA	NA	NA	NA
0.948428	-0.757787	GFP	0	NA	NA	NA	3.01016	1.30047	1.37821	0.259884	0	0	0	0	0	0	0	0	0	0	0	0	4.17599	3.01016	0	0.259884	0	0.782585	0.46597	0.259884	6.55561	0	0	0	0	0	NA	NA	NA	NA	NA	NA	NA	NA	NA	NA	NA	NA	NA
-2.64448	12.545	GFP	1	-2.50843	0.613358	1b	0.06806	0.06806	0	0.131781	0.06806	0	0	0	0	0.131781	0.191685	0	0	0.06806	0	0	7.76374	8.32277	2.54092	2.6757	1.61233	0.446886	2.472	2.28992	7.70435	0	0	0.191685	0	0	0.06806	0.06806	0.490949	0	0.191685	0.720977	0	0	2.23116	0.533151	0.573645	0.754652	0.935877
2.39734	2.77644	GFP	0	NA	NA	NA	5.14303	3.55669	0.200922	0	0	0.511377	0	0	0	0	0	0.200922	0	0	0	0	4.81716	4.81536	0	0.848086	0	0.74794	3.96322	0.848086	7.88264	0	0.636638	0.200922	0	0.200922	NA	NA	NA	NA	NA	NA	NA	NA	NA	NA	NA	NA	NA
-1.70044	-9.38756	GFP	2	NA	NA	NA	0.659764	0.0893227	3.60255	5.92347	0	0.171317	0	0	0	0.247095	0.317533	0	0.0893227	0	0	0	6.24067	5.94572	0.659764	2.78107	0.171317	0.836411	2.79829	0.795088	6.14141	0.0893227	0.0893227	0.171317	0.0893227	0	NA	NA	NA	NA	NA	NA	NA	NA	NA	NA	NA	NA	NA
-3.53996	11.8053	GFP	1	-4.2915	1.79279	1b	0.09558	0	0	0.09558	0.09558	0.09558	0	0	0	0	0.263049	0.263049	0	0.182816	0	0	8.19434	8.20799	0.91807	1.8588	0.91807	5.60138	3.72376	2.93666	6.69554	0	0.09558	0.182816	0	0.09558	0.09558	0	0.33732	0.09558	0.09558	0.91807	0.263049	0	1.28308	0	0.33732	0.263049	0
0.939739	-0.405881	GFP	0	NA	NA	NA	3.13068	4.37435	1.37575	0	0	0.259132	0	0	0	0	0	0	0	0	0	0	4.10681	2.52864	0	0	0	0.635209	0	0.464747	6.89818	0.259132	0	0	0.259132	0	NA	NA	NA	NA	NA	NA	NA	NA	NA	NA	NA	NA	NA
-0.324381	9.43853	GFP	1	2.06519	-3.41731	1d	0	0	0	0.283191	0	0.0786631	0	0	0	0.0786631	0.343021	0.0786631	0	0.151587	0	0	7.78051	8.00364	0.837003	2.99916	0.503631	5.13	4.20536	2.26105	7.83582	0	0	0.684145	0.0786631	0	0.219553	0	0	0.151587	0.283191	1.28616	0.283191	0	2.27797	1.3304	1.62767	1.16617	1.57825
-12.1546	0.620885	GFP	7	NA	NA	NA	0	0	0	0.868012	0	0	0	0	1.12274	4.80353	0	5.45488	0	0	0	0	2.64834	2.97855	0	0	0	0	0	0	2.54541	0.52537	0	0	0	0	NA	NA	NA	NA	NA	NA	NA	NA	NA	NA	NA	NA	NA
-2.43193	12.874	GFP	5	NA	NA	NA	0.371877	0.0862611	1.67229	4.55635	0.126753	0.460957	0	0.0862611	0	0	0.165668	0.0862611	0	0.432137	0	0	7.53351	8.00635	1.69736	2.13742	0.51622	3.69808	3.77122	2.04857	7.64775	0	0	0.165668	0.239232	0	NA	NA	NA	NA	NA	NA	NA	NA	NA	NA	NA	NA	NA
2.60498	0.802579	GFP	0	NA	NA	NA	5.18976	2.87072	0.403467	0	0	0.221945	0	0.221945	0	0.221945	0.221945	0.221945	0.221945	0	0	0	3.85485	2.85654	0	0.557046	0	0.403467	0	0.557046	7.27985	0.221945	0	0	0	0	NA	NA	NA	NA	NA	NA	NA	NA	NA	NA	NA	NA	NA
-1.68455	10.9283	GFP	1	-3.65842	3.20164	1b	0	0.138631	0.0717158	0.201348	0	0.138631	0.0717158	0	0	0.138631	0.0717158	0.0717158	0	0.969149	0	0	7.92631	8.12177	1.2607	1.86059	1.50284	5.44194	4.05318	2.75502	7.55307	0	0	0.419006	0	0	0.260362	0.0717158	0.201348	0	0	1.21764	0.0717158	0	2.73109	0.512314	1.2607	1.2394	1.34164
-14.9236	-2.72889	GFP	6	NA	NA	NA	0	0.321132	0	0	0	0.321132	0	0	3.01126	5.89343	6.30457	0	0	0	0	0	2.97327	5.40677	0	0.563821	0	0.563821	0.321132	0.758964	2.87143	0	0	0	0	0	NA	NA	NA	NA	NA	NA	NA	NA	NA	NA	NA	NA	NA
0.0781312	8.91257	GFP	1	0.336388	-3.0432	1d	0.104412	0.104412	0	0	0	0	0	0	0	0	0.198946	0.104412	0	0.198946	0	0	7.84041	8.156	0.688398	3.49399	0.57121	2.71386	4.02783	2.07112	7.39807	0.198946	0	0.198946	0.104412	0	0	0.104412	0.364805	0.104412	0.104412	0.688398	0.198946	0	1.53297	1.12853	0.198946	0.631519	0.888203
3.96719	0.400888	GFP	0	NA	NA	NA	4.48954	4.43969	0.674283	0.215641	0.543469	0.789948	0	0	0	0.392929	0	0	0	0.215641	0	0	4.62572	4.23911	0.215641	0.789948	0	0	2.51048	0.893611	7.56396	0.215641	0	0	0.392929	0	NA	NA	NA	NA	NA	NA	NA	NA	NA	NA	NA	NA	NA
3.46455	1.01527	GFP	0	NA	NA	NA	4.90093	4.59035	0.769	0	0.456668	0.624979	0	0	0	0.254179	0	0	0.254179	0	0	0	4.2426	3.78693	0	0.624979	0	0	1.99699	0.769	7.47684	0	0	0	0.254179	0.254179	NA	NA	NA	NA	NA	NA	NA	NA	NA	NA	NA	NA	NA
0.622843	8.19621	GFP	1	-2.27011	-3.39387	1d	0	0	0	0.624092	0	0	0	0	0	0.624092	1.49654	0	0	0	0	0	7.19705	7.03008	1.82444	4.03352	1.00544	0	3.64445	1.95527	7.48827	0	0	2.35442	0	0	0	0	0	0	1.28084	1.95527	1.00544	0	3.19446	1.00544	3.15829	1.82444	0
2.15641	3.94333	GFP	5	NA	NA	NA	5.02412	1.94815	0.194617	0	0	0.357459	0	0	0	0	0.497459	0	0	0	0	0	4.88809	4.90096	0.194617	1.38825	0	0.72959	4.38282	1.33316	8.01721	0.497459	0.194617	0	0	0.357459	NA	NA	NA	NA	NA	NA	NA	NA	NA	NA	NA	NA	NA
0.0838256	8.29036	GFP	5	NA	NA	NA	2.7411	0.676474	0	0	0	0	0	0	0	1.07632	0	0	0	0	0	0	7.0989	7.83042	1.91716	3.26347	0	1.58263	3.36871	2.05008	7.03712	0	0	0.676474	0	0	NA	NA	NA	NA	NA	NA	NA	NA	NA	NA	NA	NA	NA
-0.868979	11.9909	GFP	1	0.729512	-0.363937	1c	0	0	0	0.140247	0	0.0725803	0	0	0	0	0.0725803	0	0	0	0	0	7.73365	8.43437	4.15666	1.894	3.15093	1.51251	1.63712	2.72312	7.13201	0	0	0.0725803	0	0	0	0.0725803	0	0	0	0.603261	0.517312	0	2.68277	2.07956	1.42593	1.18123	0.471398
-0.440444	10.8583	GFP	1	3.37643	1.79343	1a	0.0450251	0	0	0.0450251	0	0.0450251	0	0	0	0.129415	0.243984	0.0881099	0	0.994733	0	0	7.80509	8.29542	0.346767	1.92408	0.279432	4.77166	3.75909	2.33689	7.56306	0	0	0.279432	0	0	0.766097	0	0.652888	0.207234	0.207234	0.82834	0.525208	0.0450251	1.86166	1.69032	1.36134	0.69972	0.439963
2.97021	-5.71311	GFP	3	NA	NA	NA	0	0	3.02597	5.76062	1.14661	0.888582	0.539903	0.133803	0	0.133803	0.251798	0	0	0	0	0	2.00722	2.79233	0	0.133803	0	0.251798	0.133803	0.251798	4.03764	0.133803	0	0	0.694235	0	NA	NA	NA	NA	NA	NA	NA	NA	NA	NA	NA	NA	NA
-1.26743	10.0863	GFP	1	0.961168	-3.00761	1d	0.0543022	0	0.0543022	0.105807	0	0	0	0	0	0.0543022	0.154788	0.0543022	0	0.246092	0	0	7.76608	8.21905	1.23993	2.36594	0.246092	0.51261	3.9351	2.25528	7.71903	0	0.0543022	0.0543022	0.105807	0	0.51261	0	0.0543022	0.154788	0	1.138	0.201482	0	0.983616	0.638087	1.50754	1.36143	1.30252
1.48023	9.72468	GFP	1	4.77058	-2.19057	1a	0	0	0	0.0508873	0	0.0508873	0	0	0	0	0.189642	0.09931	0	0.231922	0	0	7.59194	8.2882	1.36697	2.68632	0.788775	3.91866	3.39156	2.16633	7.7534	0	0.0508873	0.272487	0	0	1.62372	1.36697	0.453777	0.548619	0.189642	1.00164	0.31147	0	3.14358	2.52033	0.578334	0.486401	0.0508873
-2.0089	-6.61456	GFP	2	NA	NA	NA	0	0	3.56093	6.02694	0.158574	0.620144	0	0	0	0	0.158574	0.158574	0	0	0	0	1.81729	2.49894	0	0	0	0.415757	0	0	4.33422	0	0	0	0.708545	0	NA	NA	NA	NA	NA	NA	NA	NA	NA	NA	NA	NA	NA
5.95777	-8.35971	GFP	4	NA	NA	NA	3.72824	3.81096	1.13783	0.151068	1.18878	1.5583	1.41061	1.7167	0	0	0	0	0	0	0	0	3.92346	4.3933	0.282282	0.398258	0	0.398258	0	0.834912	7.52415	0.502171	0	0	2.92382	0.151068	NA	NA	NA	NA	NA	NA	NA	NA	NA	NA	NA	NA	NA
0.56242	2.86017	GFP	0	NA	NA	NA	4.46279	4.74935	0.651558	0.477693	0	0	0	0	0.267103	0.267103	1.04277	0	0	0	0	0	4.57299	4.28136	0	1.04277	0	0.477693	2.25894	1.04277	7.93191	0.477693	0	0	0	0	NA	NA	NA	NA	NA	NA	NA	NA	NA	NA	NA	NA	NA
-1.54851	-9.44041	GFP	2	NA	NA	NA	0.225258	0.225258	4.15548	5.93375	0.118959	0.118959	0.118959	0	0	0.225258	0.225258	0	0	0	0	0	1.91852	2.61244	0	0.408988	0	0.321337	0.225258	0.118959	4.04015	0	0	0	0.118959	0	NA	NA	NA	NA	NA	NA	NA	NA	NA	NA	NA	NA	NA
0.00481959	2.67617	GFP	0	NA	NA	NA	4.53655	4.42096	0.49288	0.49288	0	0	0	0	0	0	0.49288	0	0	0	0	0	4.3618	3.69329	0	0.952646	0	0.821561	1.57322	0	7.84137	0	0.49288	0	0	0.276504	NA	NA	NA	NA	NA	NA	NA	NA	NA	NA	NA	NA	NA
2.87837	3.5302	GFP	5	NA	NA	NA	4.822	1.71622	0	0.924713	0	0	0	0	0	0	0	0	0.924713	0	0	0	4.88143	5.7359	0	1.39681	0.924713	1.71622	3.10441	0	7.14888	0	0	0.924713	0	0.924713	NA	NA	NA	NA	NA	NA	NA	NA	NA	NA	NA	NA	NA
-0.957786	-8.5991	GFP	2	NA	NA	NA	0	0	3.68296	6.25295	0	0.379446	0	0	0.143082	0	0.379446	0	0.143082	0.143082	0	0	2.41166	2.62231	0.143082	0	0	0.47952	0.143082	0	4.09035	0	0	0	0.143082	0	NA	NA	NA	NA	NA	NA	NA	NA	NA	NA	NA	NA	NA
4.67771	-0.338258	GFP	0	NA	NA	NA	4.08215	4.27795	0.328213	0.328213	0	0	0	0	0	0.328213	0.57491	0	0	0	0	0	4.56216	3.52699	0	0.937638	0	0.328213	0.772631	0.57491	7.80147	0.328213	0	0	0	0	NA	NA	NA	NA	NA	NA	NA	NA	NA	NA	NA	NA	NA
2.60599	2.96751	GFP	0	NA	NA	NA	3.35493	1.01011	1.43528	0.458671	0.458671	0.458671	0.627518	0	0	0	0.255406	0.255406	0	0	0	0	4.48726	4.11944	0.255406	0.255406	0	0.458671	3.8053	0.627518	6.77702	0.458671	0	0.255406	1.62409	0.458671	NA	NA	NA	NA	NA	NA	NA	NA	NA	NA	NA	NA	NA
2.56105	2.88942	GFP	0	NA	NA	NA	2.48898	3.52139	0.816579	0.274359	0.274359	0	0	0	0	0	0.66632	0	0	0.274359	0	0	5.05189	5.9322	0.489422	0.489422	0	0.489422	4.67937	1.16621	7.74429	0	0	0	0	0	NA	NA	NA	NA	NA	NA	NA	NA	NA	NA	NA	NA	NA
0.605566	8.69539	GFP	1	3.32708	-2.15691	1a	0	0	0.147566	0.147566	0	0.0516462	0	0	0	0	0.0516462	0	0	0.390032	0	0	8.08944	7.90728	0.0516462	2.7111	0.100756	2.74231	4.00655	2.19761	7.6188	0	0.353488	0.555059	0	0.100756	0	0.100756	0.0516462	0.235085	0.147566	1.12074	0.27613	0	1.6764	2.57951	2.27135	0.459344	1.28014
-0.327109	11.4828	GFP	1	-1.70612	-2.17144	1d	0	0	0	0	0	0	0	0	0	0	0.62117	0	0	1.14828	0	0	7.65437	8.30921	0.35806	3.38155	0.829275	2.11859	3.59196	2.00932	7.31707	0	0	1.14828	0	0	0	0	0.62117	0	0	0.829275	0	0	2.99294	1.49165	0	0.62117	0
0.791719	4.68681	GFP	5	NA	NA	NA	4.24406	3.53332	1.16808	0	0	0	0	0	0	0	0	1.16808	0	0	0	0	5.07854	6.25287	0	1.16808	0	1.16808	4.27536	0	7.38654	0	0	0	0	0	NA	NA	NA	NA	NA	NA	NA	NA	NA	NA	NA	NA	NA
4.71579	-0.613844	GFP	0	NA	NA	NA	4.51342	3.5507	0.768643	0	0	0	0	0	0	0	0.254029	0	0	0	0	0	4.5477	3.58336	0	0.456424	0	0.768643	0.254029	0.768643	7.51442	0.254029	0	0.254029	0	0.456424	NA	NA	NA	NA	NA	NA	NA	NA	NA	NA	NA	NA	NA
-3.57094	12.4391	GFP	1	-3.69345	0.18786	1b	0.0904911	0	0.0462688	0.212511	0	0.0462688	0	0	0	0.0462688	0.250086	0.0462688	0	0.0462688	0	0	7.89231	8.16727	0.959389	2.51873	1.2001	6.30413	3.12397	2.56349	7.44855	0.0904911	0	0.13284	0	0	0.0462688	0	0	0.173469	0.479723	0.736774	0.13284	0.0462688	1.77918	0	0.86429	0.321248	0.173469
2.73857	4.09872	GFP	5	NA	NA	NA	3.2169	0.502711	0.361488	0.361488	0	0	0	0	0	0	0.502711	0.19699	0	0	0	0	5.59885	6.36407	0.19699	3.19929	0	4.29141	5.15334	1.63645	6.9988	0.361488	0.19699	0.19699	0	0.19699	NA	NA	NA	NA	NA	NA	NA	NA	NA	NA	NA	NA	NA
-1.97441	12.0459	GFP	1	-2.22821	0.459679	1c	0.0491589	0.0491589	0.096014	0.30211	0	0	0	0	0	0.183611	0.140772	0	0	0.183611	0	0	7.67255	8.31605	2.77355	2.5408	0.879976	2.49614	3.38845	2.07992	7.81043	0	0	0.30211	0	0	0.0491589	0	0	0	0.140772	0.837277	0.0491589	0	1.37948	1.56424	1.34069	0.745986	1.58511
-1.80851	9.89626	GFP	1	-2.97439	-2.27381	1d	0.134884	0	0	0.134884	0	0.134884	0	0	0	0.134884	0.455916	0	0	0.134884	0	0	7.83892	8.1034	0.253718	3.2574	0	1.97538	3.31149	1.91341	7.6537	0.134884	0	0.455916	0	0	0.134884	0	0.134884	0	0.253718	0.698548	0	0	2.19079	0	0.893654	0.7679	1.23979
0.222962	7.364	GFP	5	NA	NA	NA	0.609929	2.83119	0	0	0	0	0	0	0	0	0.190683	0.190683	0	0.609929	0	0	7.03067	7.63359	0	1.83288	0	3.07211	4.70835	2.3059	7.92516	0	0	0.190683	0	0	NA	NA	NA	NA	NA	NA	NA	NA	NA	NA	NA	NA	NA
0.845225	2.26384	GFP	0	NA	NA	NA	4.35458	3.59393	0.440035	0.440035	0	0.244028	0	0	0	0	0.440035	0	0	0	0	0	4.41986	4.16342	0	0.603847	0	0.744563	1.58296	0.8679	7.42688	0.244028	0	0.244028	0	0	NA	NA	NA	NA	NA	NA	NA	NA	NA	NA	NA	NA	NA
-13.9618	-3.52129	GFP	7	NA	NA	NA	0.126088	0.0650302	0	0	0	0.126088	0	0	1.99006	4.22821	3.27838	0	0	0.238044	0	0	7.51028	7.99843	0.430177	3.03275	0	0.338718	4.02228	2.00826	7.30758	0.126088	0.238044	0.55337	0	0.238044	NA	NA	NA	NA	NA	NA	NA	NA	NA	NA	NA	NA	NA
1.27997	5.71216	GFP	5	NA	NA	NA	0.841849	2.4092	0	0.631504	0	0.364795	0	0	0	0	0.631504	0	0	0	0	0	7.2373	7.72962	0.631504	1.83779	0	2.08486	4.47919	1.29234	7.44421	0	0.841849	0.364795	0	0.631504	NA	NA	NA	NA	NA	NA	NA	NA	NA	NA	NA	NA	NA
0.171746	9.22235	GFP	1	1.47345	-1.23581	1c	0.231214	0	0	0	0	0	0	0	0	0.122275	0.231214	0	0	0	0	0	7.6001	8.23718	0.281534	2.19711	0	0.231214	3.29872	1.84572	7.77248	0	0.063005	0.50097	0	0	0	0	0	0.281534	0.122275	0.774994	0.178227	0	2.42835	1.4473	1.78212	1.05985	2.26012
-12.2186	1.07591	GFP	7	NA	NA	NA	0	0.963025	0	0.732242	0	0	0	0	0	4.39987	2.42104	8.26233	0	0	0	0	3.49202	4.46406	0	0	0	1.30816	0.963025	0	4.2266	0	0	0.431698	0	0	NA	NA	NA	NA	NA	NA	NA	NA	NA	NA	NA	NA	NA
-0.234072	9.8881	GFP	1	1.5763	-2.01852	1c	0	0	0.0870955	0.0870955	0	0.0870955	0	0.0870955	0	0.241378	0.167209	0	0	0	0	0	7.57445	8.25244	0.310424	1.86564	0.492869	0.167209	1.97242	1.21373	7.88302	0.0870955	0	0.0870955	0	0.0870955	0	0	0.492869	0.0870955	0.492869	0.693652	0.598291	0	2.64647	1.99743	1.985	0.89854	2.3737
0.698798	4.52959	GFP	5	NA	NA	NA	4.54047	3.29837	0.35582	0.617723	0	0	0	0	0	0	0	0	0	0	0	0	5.90135	6.99735	0.825075	1.48587	0	0.825075	4.19547	1.14319	8.0964	0	0	0	0	0	NA	NA	NA	NA	NA	NA	NA	NA	NA	NA	NA	NA	NA
-13.8818	-2.11603	GFP	6	NA	NA	NA	0.320675	0.173137	0.173137	0.173137	0	0.173137	0	0	3.29902	6.05251	5.77563	0	0	0	0	0	4.26716	5.4102	0.173137	0.449218	0.173137	2.25195	0.449218	0.449218	3.86075	0.758079	0	0	0	0	NA	NA	NA	NA	NA	NA	NA	NA	NA	NA	NA	NA	NA
-2.17402	10.1846	GFP	1	-5.09329	1.82048	1b	0	0	0	0	0	0.0892789	0	0	0	0.0892789	0.171236	0	0	1.55507	0	0	7.92247	7.99216	2.05632	2.43879	0.706676	3.21888	4.18392	2.53209	7.71064	0	0	0.246982	0	0.0892789	0.0892789	0.0892789	0.0892789	0	0.0892789	1.14672	0.317393	0	3.22632	0.0892789	1.02041	0.38317	0
2.58435	-8.22397	GFP	0	NA	NA	NA	1.71902	1.78025	1.65381	0	0.30176	0.533256	0.533256	0	0	0.30176	0.721108	0	0	0	0	0	3.75925	2.97902	1.13572	0	0	0.30176	0.30176	0.721108	6.50975	0.30176	0	0	1.71902	0	NA	NA	NA	NA	NA	NA	NA	NA	NA	NA	NA	NA	NA
0.318334	11.8593	GFP	1	0.473961	-0.433365	1c	0.046669	0	0	0.174878	0	0.046669	0	0	0.046669	0	0.046669	0.046669	0	0	0	0	7.85304	8.17343	3.31474	2.53064	1.74567	2.02091	2.77566	2.33833	7.71412	0	0	0.214204	0	0	0.390521	0.0912567	0.252042	0.133941	0.046669	1.0006	0.046669	0	2.04592	1.9555	1.53275	0.982876	1.43531
0.599269	-5.99025	GFP	2	NA	NA	NA	0	1.35986	2.27078	3.13579	0.326484	0.572205	0	0	0	0	0.176507	0	0	0	0	0	2.38372	2.51685	0.176507	0	0	0.456873	0	0.933872	6.10413	0	0	0	0.326484	0	NA	NA	NA	NA	NA	NA	NA	NA	NA	NA	NA	NA	NA
3.35662	0.766672	GFP	0	NA	NA	NA	3.43911	2.71981	1.03119	0.415774	0.229342	0.229342	0	0	0	0.229342	0	0	0.229342	0.229342	0	0	4.75107	4.61782	0	0.572851	0	0.415774	1.93568	0.572851	7.50338	0.229342	0	0	1.11913	0	NA	NA	NA	NA	NA	NA	NA	NA	NA	NA	NA	NA	NA
1.88174	1.7895	GFP	0	NA	NA	NA	3.04208	2.89585	0.937835	0	0.711133	0.230377	0	0	0	0.230377	0.230377	0	0	0	0	0	5.14894	5.38616	0	0.417491	0	0.575052	2.33473	1.03444	7.91984	0.230377	0.230377	0	0	0	NA	NA	NA	NA	NA	NA	NA	NA	NA	NA	NA	NA	NA
1.21918	-0.238783	GFP	0	NA	NA	NA	4.6142	3.11027	1.12013	0.573504	0	0.229649	0	0	0	0.229649	0.709331	0	0	0	0	0	4.07461	2.70408	0	0.229649	0	0.229649	0.416283	1.03215	7.08847	0.229649	0	0.229649	0	0	NA	NA	NA	NA	NA	NA	NA	NA	NA	NA	NA	NA	NA
0.317249	11.0947	GFP	1	2.97597	-0.965137	1a	0.0506358	0	0.0506358	0.0506358	0	0.0506358	0	0	0	0	0.144809	0	0	0	0	0	7.77136	8.30252	2.38108	2.38108	1.59887	0.310112	3.18706	2.32682	7.58765	0	0	0.188766	0	0	0.144809	0.310112	0.0506358	0.0506358	0.0506358	0.897846	0.188766	0.0506358	3.49792	1.81516	1.55596	1.89633	1.20516
1.28751	3.10384	GFP	0	NA	NA	NA	4.64633	0.653078	1.04482	0	0	0	0.378932	0.378932	0	0	0	0	0	0	0	0	4.61032	3.83192	0	0.653078	0	0.378932	4.0784	1.19502	7.71428	0.378932	0	0	0	0.653078	NA	NA	NA	NA	NA	NA	NA	NA	NA	NA	NA	NA	NA
1.11209	2.61051	GFP	0	NA	NA	NA	4.37095	3.31758	0.3475	0	0	0	0	0	0	0	0.3475	0	0.3475	0	0	0	4.45647	5.13649	0.604888	0.3475	0	0	0.979114	0.604888	7.60426	0	0	0	0	0	NA	NA	NA	NA	NA	NA	NA	NA	NA	NA	NA	NA	NA
5.15402	-6.90744	GFP	3	NA	NA	NA	0.305194	0	2.57522	4.47555	1.21765	1.6867	1.83008	1.6867	0	0.213437	0	0	0	0	0	0	2.28271	2.19394	0	0.112402	0	0.305194	0.112402	0.389234	5.71898	0.213437	0	0	1.79116	0.112402	NA	NA	NA	NA	NA	NA	NA	NA	NA	NA	NA	NA	NA
-14.6187	-2.12765	GFP	6	NA	NA	NA	0.283413	0	0	0	0	0	0	0	3.44909	6.04587	2.81705	0	0	0	0	0	2.49653	5.66985	0	0.970123	0	0.684592	0	0	2.1443	0.684592	0	0	0	0	NA	NA	NA	NA	NA	NA	NA	NA	NA	NA	NA	NA	NA
-2.07185	10.2787	GFP	1	-3.02368	-0.675744	1b	0	0.0537016	0	0.153158	0	0.0537016	0	0	0	0	0.153158	0	0	0	0	0	7.89581	8.11922	0.689668	2.82338	0.572321	0.403147	4.05742	2.16605	7.70883	0	0	0.0537016	0	0	0	0	0.474286	0	0.104666	1.36711	0.153158	0.0537016	2.22737	0	1.11228	0.632715	0.474286
2.7334	3.2722	GFP	5	NA	NA	NA	3.93876	3.77693	0.672506	0.391752	0.391752	0.391752	0	0	0	0	0.391752	0	0	0	0	0	4.24246	5.61442	0	1.07099	0	0.391752	5.58245	1.07099	7.01536	0	1.67075	0	0	0.391752	NA	NA	NA	NA	NA	NA	NA	NA	NA	NA	NA	NA	NA
1.65465	6.0657	GFP	5	NA	NA	NA	0.776238	1.94545	0	0	0	0.23169	0	0	0	0	0	0	0	0.12254	0	0	6.68608	7.706	0.991301	3.39923	0.12254	0.501879	1.99984	1.28296	8.03152	0	0	0.501879	0	0	NA	NA	NA	NA	NA	NA	NA	NA	NA	NA	NA	NA	NA
1.19577	10.6772	GFP	1	2.35539	-0.623206	1a	0.124198	0	0	0.043136	0	0.043136	0	0	0	0.0844879	0.0844879	0.043136	0	0.043136	0	0	7.93554	8.1015	2.44921	2.73242	2.23335	0.453009	1.2933	2.3534	7.6152	0.124198	0	0.199178	0	0	0	0.23466	0	0	0.334126	0.533728	0.124198	0.043136	1.47019	1.9577	2.15986	1.40747	0
-0.105036	-8.01925	GFP	2	NA	NA	NA	0	0	2.79759	4.69532	0.261693	0.261693	0	0	0	0.139383	0.139383	0	0.139383	0	0	0	2.55066	3.38158	0	0	0	0.914545	0.261693	0.71635	4.12749	0	0	0	0.139383	0	NA	NA	NA	NA	NA	NA	NA	NA	NA	NA	NA	NA	NA
2.03628	4.28501	GFP	5	NA	NA	NA	2.38035	2.41466	0.320095	0	0.320095	0	0	0	0	0.320095	0.320095	0	0	0	0	0	5.6993	7.44402	0.919898	2.38035	0	0	5.53937	2.00329	7.20259	0	0.756956	0	0	0.562194	NA	NA	NA	NA	NA	NA	NA	NA	NA	NA	NA	NA	NA
-0.428053	10.384	GFP	1	3.22349	-2.12235	1a	0.0420553	0	0	0.121205	0	0	0	0	0	0.194547	0.229295	0.121205	0	0.386944	0	0	7.80299	8.04548	0.0824132	1.6668	0.295366	6.71157	3.81105	2.4141	7.65654	0.0420553	0.0824132	0.326833	0.0420553	0.262876	0	0.326833	0.35734	0.0824132	0	1.1602	0.194547	0	2.16199	1.32147	2.26968	0.35734	0.769974
-14.8277	-2.47649	GFP	6	NA	NA	NA	0	0	0.375819	0.375819	0	0.375819	0	0	3.04795	6.08435	7.0781	0.375819	0	0	0	0	3.27889	4.85062	0	0	0	0	0	0.375819	1.99966	1.03841	0	0	0.375819	0	NA	NA	NA	NA	NA	NA	NA	NA	NA	NA	NA	NA	NA
-1.9034	-9.20917	GFP	2	NA	NA	NA	0	0	4.03542	6.01551	0	0.484028	0	0	0	0.144662	0	0.271018	0	0	0	0	2.09923	2.88847	0	0.144662	0	0.383184	0.271018	0	3.29559	0	0	0.144662	0.144662	0	NA	NA	NA	NA	NA	NA	NA	NA	NA	NA	NA	NA	NA
1.0028	-5.66269	GFP	2	NA	NA	NA	0.181568	0.785989	3.00631	3.21052	0.181568	0.585776	0	0	0	0.0948992	0.181568	0	0	0	0	0	2.68363	2.21517	0	0	0	0.403957	0.261321	0.181568	5.07566	0	0	0	0.739567	0	NA	NA	NA	NA	NA	NA	NA	NA	NA	NA	NA	NA	NA
0.250283	9.88822	GFP	1	3.27569	0.218421	1a	0.0671497	0	0.0671497	0	0	0.130073	0	0	0	0	0.0671497	0.0671497	0	0.485569	0	0	7.65448	8.23267	1.6012	2.64317	0.348354	0.348354	3.66336	1.83715	7.73893	0	0	0.18927	0	0	0.0671497	0.0671497	0.0671497	0	0.298086	1.08003	0.44189	0	2.29855	0	1.74449	1.90141	0.870921
-1.55218	9.97684	GFP	1	-2.62644	-2.47097	1d	0	0	0	0	0	0	0	0	0	0	0.466624	0	0	0	0	0	7.90163	7.73873	0	4.12146	0	5.7295	2.55661	2.16674	7.00344	0	0	0.466624	0	0	0	0	0	0	0	0.466624	0.783537	0	2.16674	0.466624	0.466624	0	0
-2.58332	10.9711	GFP	1	-1.56606	-0.752855	1c	0.0636027	0	0	0.123401	0	0.0636027	0	0	0	0.0636027	0	0.179824	0	0.0636027	0	0	7.86146	8.13518	1.46997	2.64857	1.15281	0.332187	3.35504	2.10701	7.71814	0.123401	0	0.233233	0	0	0	0.0636027	0.123401	0	0.179824	0.718183	0.0636027	0	0.995986	0.543694	0.581113	1.13186	0.971432
-1.40114	-9.46314	GFP	2	NA	NA	NA	0.213877	0	3.94266	5.50399	0	0.669817	0.539652	0	0	0	0.539652	0	0	0	0	0	1.71036	2.35506	0	0	0	0.539652	0	0	1.57184	0	0	0	0.389972	0	NA	NA	NA	NA	NA	NA	NA	NA	NA	NA	NA	NA	NA
-0.366484	-8.04836	GFP	2	NA	NA	NA	0	0	3.57355	5.49511	0.263319	0.372847	0	0.140301	0	0	0	0	0	0	0	0	2.36459	2.47188	0.140301	0	0	0.372847	0.561387	0	3.38838	0	0	0	0	0	NA	NA	NA	NA	NA	NA	NA	NA	NA	NA	NA	NA	NA
-1.07339	11.1509	GFP	1	1.29121	-2.70191	1a	0.067812	0	0	0.131316	0	0.067812	0	0	0	0.067812	0.067812	0	0	0.399547	0	0	7.7248	8.15689	1.7769	1.72826	1.01309	0.905612	3.86995	2.28652	7.86946	0	0	0.247373	0	0	0.247373	0.247373	0	0	0	1.35499	0.067812	0	2.78659	1.03825	1.69016	0.816671	1.94075
-14.6392	-2.79008	GFP	6	NA	NA	NA	0	0	0.30451	0.30451	0	0	0	0	3.37146	6.42629	6.10021	0	0	0	0	0	2.67597	5.7934	0	0.30451	0	0.537616	0.30451	1.2504	2.2178	1.34747	0.30451	0.30451	0	0	NA	NA	NA	NA	NA	NA	NA	NA	NA	NA	NA	NA	NA
0.593808	3.09242	GFP	0	NA	NA	NA	4.8596	5.71461	0.195109	0.195109	0	0	0	0.195109	0	0	0.731028	0.195109	0	0	0	0	4.77421	4.12317	0	0.621529	0	0.195109	2.91511	0.498548	7.69112	0.498548	0	0	0	0.621529	NA	NA	NA	NA	NA	NA	NA	NA	NA	NA	NA	NA	NA
0.0217873	10.3718	GFP	1	2.28719	0.81753	1a	0.105598	0	0.0541924	0.0541924	0	0.0541924	0	0	0	0.15449	0.15449	0.0541924	0	0.87221	0	0	7.79971	8.19746	1.11856	2.17433	1.04299	5.51018	3.81022	2.64917	7.57913	0	0	0.201103	0.0541924	0.0541924	0.201103	0.0541924	0.15449	0.15449	0.288276	0.982314	0.245639	0	2.91097	1.46816	1.71675	0.607216	1.25446
3.18812	-6.59685	GFP	3	NA	NA	NA	0.121698	0.121698	3.34308	2.02816	1.53117	1.71009	1.41243	0.64495	0	0	0.23018	0	0	0	0	0	1.93917	2.65325	0	0	0	0.498995	0.121698	0.498995	3.43892	0	0	0	1.58563	0	NA	NA	NA	NA	NA	NA	NA	NA	NA	NA	NA	NA	NA
0.346621	1.05186	GFP	0	NA	NA	NA	3.21862	2.19699	1.8456	0	0	0	0	0	0	0	1.29909	0	0	0	0	0	4.2902	4.32607	0	1.29909	0	1.29909	1.29909	1.29909	6.11857	0	0	0	1.8456	0	NA	NA	NA	NA	NA	NA	NA	NA	NA	NA	NA	NA	NA
2.36979	2.53082	GFP	5	NA	NA	NA	4.27391	0	0	0.721126	1.13575	1.13575	0	0	0	0.721126	0	1.13575	0	0	0	0	4.00541	5.59625	1.13575	0	0	1.42797	4.86694	1.65384	6.57721	0	1.83796	0	1.13575	0	NA	NA	NA	NA	NA	NA	NA	NA	NA	NA	NA	NA	NA
0.669711	11.1257	GFP	1	4.42181	0.548571	1a	0.0466463	0	0.0466463	0.0912134	0	0	0	0	0	0.0466463	0.0912134	0.0912134	0.0466463	1.14703	0	0	7.7436	8.22916	1.93459	1.98831	0.694536	3.67114	3.70812	2.11697	7.84001	0.0912134	0	0.251932	0	0	0.133879	0.133879	0.133879	0.174798	0.133879	0.869111	0.645676	0	2.20497	2.19969	2.23095	1.05163	1.01769
-2.45496	10.6205	GFP	1	-3.23427	-0.424209	1b	0.0592299	0	0	0.218394	0	0	0	0	0	0.0592299	0.266276	0	0	0	0	0	7.85525	8.19672	2.01063	2.70219	1.4992	0.355668	4.00737	2.12624	7.76944	0	0	0.266276	0	0	0.0592299	0.115147	0	0	0.115147	0.769814	0.115147	0	1.68517	0.218394	0.996408	0.476353	0.61749
-2.1422	-8.20164	GFP	2	NA	NA	NA	0	0	3.47557	6.46863	0	0.288434	0	0	0	0	0.105661	0.105661	0	0	0	0	2.06808	2.88702	0.105661	0.105661	0	0.637404	0.105661	0.105661	3.82431	0	0	0	0.105661	0	NA	NA	NA	NA	NA	NA	NA	NA	NA	NA	NA	NA	NA
-14.3981	-2.03101	GFP	6	NA	NA	NA	0	0	0.531631	0	0	0	0	0	2.31473	5.86321	2.38175	0	0	0	0	0	2.99303	4.93617	0	0.531631	0	0	0	0.876889	2.55947	0	0	0	0	0	NA	NA	NA	NA	NA	NA	NA	NA	NA	NA	NA	NA	NA
1.8874	2.90633	GFP	0	NA	NA	NA	4.78713	2.93955	0.82378	0	0	0	0	0	0	1.26925	0	0	0	0	0	0	4.04796	3.79525	0.82378	1.57636	0	0	2.52668	0.82378	7.47439	0	0	0	0	0	NA	NA	NA	NA	NA	NA	NA	NA	NA	NA	NA	NA	NA
2.19254	-6.88813	GFP	3	NA	NA	NA	0.106053	0.106053	3.55568	5.94501	1.02607	1.56944	0	0.513592	0	0.201929	0.369853	0	0	0	0	0	2.01345	2.88446	0.106053	0	0	0.639242	0.106053	0.289412	2.38375	0	0	0	0.802309	0	NA	NA	NA	NA	NA	NA	NA	NA	NA	NA	NA	NA	NA
-14.7176	-3.02341	GFP	6	NA	NA	NA	0	0	0.354799	0.193053	0	0.193053	0.193053	0	3.68277	6.02358	6.01217	0	0	0	0	0	2.35921	5.73515	0	0.354799	0.193053	0.49399	0.354799	0.354799	2.05596	0.616152	0	0	0	0	NA	NA	NA	NA	NA	NA	NA	NA	NA	NA	NA	NA	NA
-1.58187	11.2467	GFP	1	-0.427375	2.54566	1c	0	0.074405	0.0378944	0.074405	0	0.074405	0	0	0	0.074405	0.176561	0	0	0.0378944	0	0	7.72338	8.14433	2.62068	1.98192	0.887478	7.02203	3.3949	2.25905	7.47914	0	0.0378944	0.481156	0.0378944	0.074405	0.176561	0.0378944	0.208419	0.074405	0	0.87145	0.143655	0	3.51097	1.58939	2.04383	0.380802	1.55736
2.88733	2.06661	GFP	0	NA	NA	NA	4.57241	2.54208	0.822872	0	0	0.192963	0	0.192963	0	0.192963	0	0.354647	0.615917	0	0	0	3.84503	2.99286	0	0.192963	0	0.49379	0.49379	0.822872	7.52071	0.354647	0	0	0	0.49379	NA	NA	NA	NA	NA	NA	NA	NA	NA	NA	NA	NA	NA
1.04773	11.2291	GFP	1	4.74011	-0.784256	1a	0.0440212	0	0.0440212	0.126645	0	0	0	0	0	0.0440212	0.16553	0	0	0.0440212	0	0	7.68511	8.2893	1.66306	1.93739	1.12174	5.69462	3.417	2.07074	7.6843	0	0.0440212	0.340066	0	0.0440212	0.460621	0.431817	1.01348	0.273861	0.0440212	0.617931	0.202959	0	2.29816	1.82785	1.4552	1.55506	1.76823
-14.1135	-3.46097	GFP	7	NA	NA	NA	0.543544	0.733881	0	0.215676	0	0.215676	0	0	2.38589	4.44694	1.5541	0.113641	0	0	0	0	6.38925	7.99015	1.0735	2.28091	0	0.543544	4.43274	1.69616	7.53571	0.113641	0	0.308256	0.308256	0	NA	NA	NA	NA	NA	NA	NA	NA	NA	NA	NA	NA	NA
-0.889628	-7.74625	GFP	2	NA	NA	NA	0.198155	0.103978	3.66133	6.0548	0.103978	0.284222	0	0	0	0.103978	0.569301	0.103978	0.629465	0	0	0	2.233	2.53489	0.103978	0.103978	0	0.629465	0.103978	0.103978	4.59583	0.284222	0	0	0	0	NA	NA	NA	NA	NA	NA	NA	NA	NA	NA	NA	NA	NA
5.47318	-5.48404	GFP	3	NA	NA	NA	2.44532	1.09627	1.71476	0.133092	1.41871	2.12852	0.996306	1.30961	0	0.133092	0.35562	0.133092	0.133092	0	0	0	2.91829	2.48168	0	0.35562	0	0.450706	0.133092	0.450706	6.19815	0	0	0	1.98288	0	NA	NA	NA	NA	NA	NA	NA	NA	NA	NA	NA	NA	NA
3.5034	0.893752	GFP	0	NA	NA	NA	3.04722	3.15343	2.45257	0	0	0	0	0	0	0.779234	0.779234	0	0	0	0	0	4.32185	3.89938	0	0	0	0	0.779234	0.779234	6.95415	0.779234	0	0	0	0	NA	NA	NA	NA	NA	NA	NA	NA	NA	NA	NA	NA	NA
3.08056	0.447597	GFP	0	NA	NA	NA	3.69296	1.88024	1.07987	0.245104	0	0.747171	0	0	0	0	0.245104	0	0	0	0	0	5.10687	4.22269	0	0.441803	0	0.441803	0.606098	1.17001	7.43283	0.441803	0	0	0	0	NA	NA	NA	NA	NA	NA	NA	NA	NA	NA	NA	NA	NA
-0.0581723	9.81626	GFP	1	4.46461	-0.770734	1a	0	0	0	0.171401	0	0.0604574	0	0	0	0.0604574	0.171401	0.117467	0	0.222575	0	0	7.86596	8.17809	2.00407	2.28745	1.1375	4.57318	3.82586	2.41778	7.55818	0.0604574	0	0.117467	0	0.0604574	0.752266	0.171401	0.0604574	0.171401	0.117467	1.0542	0.36204	0	1.21439	2.14488	1.41491	0.889296	1.0542
1.17253	9.67939	GFP	1	3.34809	-1.89967	1a	0	0	0.0521639	0.101741	0	0	0	0	0	0	0.101741	0	0	0.894375	0	0	7.96986	8.09106	0.849599	1.76119	1.30221	3.80465	3.64045	2.19486	7.7048	0.0521639	0.101741	0.318336	0	0	0.701819	0	0.849599	0.428846	0.356546	0.978326	0.19408	0	3.28478	2.41839	2.18887	1.56902	2.23001
-14.825	-3.36182	GFP	6	NA	NA	NA	0.322134	0	0.924369	0.322134	0.322134	0.565392	0	0	3.43481	6.09533	6.35354	0	0	0	0	0	2.93722	5.31043	0	0.322134	0.322134	0.760903	0	0.322134	2.51786	0	0	0	0	0	NA	NA	NA	NA	NA	NA	NA	NA	NA	NA	NA	NA	NA
2.02203	4.06543	GFP	5	NA	NA	NA	2.47532	1.62571	0.292797	0	0.292797	0.292797	0	0	0	0	0.703351	0.703351	0	0	0	0	5.82538	7.01605	0	1.75135	0	0.993568	4.82961	1.62571	7.64051	0	0	0	0	0	NA	NA	NA	NA	NA	NA	NA	NA	NA	NA	NA	NA	NA
-1.64448	-9.52062	GFP	2	NA	NA	NA	0	0	4.03289	5.37619	0.244064	0.12946	0.12946	0	0	0	0.346875	0	0	0	0	0	1.93776	2.60841	0	0	0	0.440094	0.346875	0.440094	3.09768	0	0	0	0	0	NA	NA	NA	NA	NA	NA	NA	NA	NA	NA	NA	NA	NA
1.12007	4.64664	GFP	5	NA	NA	NA	5.25684	3.31583	0	0	0	0	0	0	0	0	0	0	0	0	0	0	5.10793	5.47497	0	3.44482	0	0.817161	4.4055	0	7.8758	0	0	0	0	0.817161	NA	NA	NA	NA	NA	NA	NA	NA	NA	NA	NA	NA	NA
1.59861	-0.713644	GFP	0	NA	NA	NA	2.27299	1.26661	2.7643	0.354031	0	0.192602	0	0	0	0.192602	0.192602	0	0	0	0	0	3.99083	2.85387	0	0	0	0.192602	0.354031	0.723676	6.74394	0	0	0	0.492987	0.192602	NA	NA	NA	NA	NA	NA	NA	NA	NA	NA	NA	NA	NA
1.49802	-5.04287	GFP	2	NA	NA	NA	1.17369	0.316499	1.76475	0.443706	0.443706	0.443706	0	0	0	0	0.170719	0	0	0	0	0	2.27721	2.48351	0	0.170719	0.170719	0.657928	0.170719	0.316499	5.5761	0.170719	0	0	0.911985	0	NA	NA	NA	NA	NA	NA	NA	NA	NA	NA	NA	NA	NA
-0.487157	11.3699	GFP	1	-1.49536	-2.03693	1d	0.155382	0	0.0807059	0.0807059	0	0.0807059	0	0	0	0.0807059	0.289836	0.0807059	0	1.07609	0	0	7.7155	8.22122	1.10434	2.99971	0.610048	5.44699	3.33151	2.03341	7.53319	0	0	0.35084	0	0.155382	0.224867	0	0.0807059	0.155382	0.155382	0.514269	0.462704	0	1.66518	1.69649	0.35084	0.35084	0.155382
2.31728	3.475	GFP	5	NA	NA	NA	3.74115	0	0.380025	0	0	0.380025	0	0	0	0	0	0	0	0	0	0	4.92614	5.63565	0	0.870022	0	0.870022	4.00057	2.6014	6.50725	0.65474	1.32812	0.380025	0	0	NA	NA	NA	NA	NA	NA	NA	NA	NA	NA	NA	NA	NA
1.07719	5.91895	GFP	5	NA	NA	NA	1.22364	0.113309	0.113309	0.113309	0	0.215075	0	0	0.113309	0	0.215075	0	0	0	0	0	6.80598	7.93551	0.307435	2.05907	0	0.672852	4.39476	1.3557	7.9897	0	0.215075	0.469933	0	0	NA	NA	NA	NA	NA	NA	NA	NA	NA	NA	NA	NA	NA
-1.84431	11.5528	GFP	1	-1.4077	0.758877	1c	0	0.103823	0	0.0532582	0	0.0532582	0	0	0	0.0532582	0.103823	0.103823	0	0.151953	0	0	7.81336	8.22405	2.55916	2.21978	0.814543	0.471079	3.435	2.21978	7.76849	0.103823	0	0	0	0.103823	0.362986	0.0532582	0.0532582	0.197873	0.197873	0.928873	0.151953	0.0532582	1.25741	1.51636	1.61898	1.45445	0.928873
-1.79596	-8.62036	GFP	2	NA	NA	NA	0.138307	0	3.72554	4.99013	0.368099	0.368099	0	0.138307	0	0.259789	0.259789	0	0	0.138307	0	0	1.97821	2.40571	0	0	0	0.554828	0.138307	0.138307	3.56286	0.138307	0.138307	0	0.465816	0	NA	NA	NA	NA	NA	NA	NA	NA	NA	NA	NA	NA	NA
1.63613	2.89978	GFP	0	NA	NA	NA	3.91728	1.83559	0.582398	0	0.719676	0.719676	0	0	0	0	0.23384	0	0	0	0	0	5.51174	7.15504	0.23384	1.79266	0	0.719676	4.56815	1.79266	7.73426	0	0	0.423229	0.23384	0	NA	NA	NA	NA	NA	NA	NA	NA	NA	NA	NA	NA	NA
0.533352	2.41946	GFP	0	NA	NA	NA	4.58105	3.76689	0.330138	0	0	0	0	0	0	0.330138	0	0	0	0	0	0	4.22932	3.0421	0	0.330138	0	0.330138	1.08377	0.941818	7.72327	0	0	0	0	0	NA	NA	NA	NA	NA	NA	NA	NA	NA	NA	NA	NA	NA
-2.12345	10.115	GFP	1	0.617668	-4.47123	1d	0.0986146	0	0.188371	0.0986146	0	0.0986146	0	0	0	0	0	0	0	0.188371	0	0	8.31014	8.14612	0	2.3547	0	2.05928	4.69034	2.71437	6.59929	0	0	0.346821	0	0.0986146	0	0.0986146	0.270731	0.188371	0.0986146	1.38769	0	0	3.36671	0	0.417528	0.545509	0.188371
-1.83994	10.865	GFP	1	0.063483	-1.82989	1d	0	0.0393009	0.0771154	0.0771154	0	0.148707	0	0	0.0771154	3.17336	3.33135	0	0	0.308036	0	0	7.70799	8.01619	0.842752	1.80014	1.05915	6.81807	3.80514	2.45978	7.64845	0	0.278137	0.182669	0.0393009	0	0.113552	0.0393009	0.113552	0.0393009	0.148707	1.1	0.247316	0	2.42493	0.337068	1.12634	0.278137	0.148707
0.715917	10.829	GFP	1	-1.97121	-2.82258	1d	0	0	0	0.302192	0	0	0	0	0	0	0	0.302192	0	0.533941	0	0	7.39762	8.1608	2.96252	2.38683	1.13685	3.42221	3.72748	1.13685	7.85941	0	0	0.880159	0	0	0	0.721959	0	0	0.302192	0.302192	0.302192	0	3.1145	1.83933	1.24408	0.302192	0
2.26306	4.99517	GFP	5	NA	NA	NA	5.08758	0	1.18405	1.18405	0	0	0	0	0	0	2.51267	0	0	0	0	0	4.2011	4.46784	0	2.82572	0	1.18405	3.88402	0	5.70485	0	2.51267	0	0	0	NA	NA	NA	NA	NA	NA	NA	NA	NA	NA	NA	NA	NA
-1.62816	-8.88976	GFP	2	NA	NA	NA	0	0.233076	3.75499	6.09004	0.233076	0.58078	0	0	0	0.123313	0	0.123313	0	0	0	0	2.24063	2.52964	0	0	0	0.331974	0.421965	0	2.91532	0.123313	0	0	0	0	NA	NA	NA	NA	NA	NA	NA	NA	NA	NA	NA	NA	NA
0.790102	2.81592	GFP	0	NA	NA	NA	5.45557	3.07371	0.75611	0	0	0.248807	0	0	0	0	0.447878	0.248807	0	0	0	0	4.38678	4.48701	0	0.613823	0	0.248807	2.24864	0.880651	7.74871	0.248807	0	0	0	0.248807	NA	NA	NA	NA	NA	NA	NA	NA	NA	NA	NA	NA	NA
-0.0472538	8.76351	GFP	1	2.62396	-3.70651	1d	0.249424	0.132469	0	0.249424	0.249424	0	0	0	0	0	0.249424	0	0	0.354122	0	0	7.99067	7.9088	0.615109	3.30336	0.132469	4.75249	4.06672	1.97856	7.66043	0	0.688889	0.615109	0.132469	0	0.132469	0	0.132469	0.132469	0.249424	1.80815	0.132469	0	1.9386	1.51316	1.83111	1.57368	1.13932
-2.76474	11.9517	GFP	1	-2.92166	2.9333	1b	0	0	0.073831	0.206912	0	0	0	0	0	0	0	0.073831	0	0.866784	0	0	7.88517	8.17809	1.09602	1.70853	1.14597	1.52635	3.62975	2.6076	7.84277	0	0.073831	0.073831	0.073831	0.073831	0	0.324345	0	0.073831	0	1.14597	0.324345	0	2.61883	0.478095	0.691207	0.898482	1.38338
4.59528	-0.612113	GFP	0	NA	NA	NA	3.82124	2.93728	1.62138	0	0	0	0	0	0	0	0	0	0	0	0	0	4.36886	2.93728	0	0.594441	0	0	0	0.594441	6.49524	0.964713	0	0	0.594441	0	NA	NA	NA	NA	NA	NA	NA	NA	NA	NA	NA	NA	NA
-1.8086	-9.00352	GFP	2	NA	NA	NA	0	0.893351	3.90293	5.64162	0.331911	0.23303	0	0.123287	0	0.123287	0	0	0	0.123287	0	0	1.78942	2.5804	0	0.123287	0	0.123287	0.123287	0	3.81727	0	0	0	0	0	NA	NA	NA	NA	NA	NA	NA	NA	NA	NA	NA	NA	NA
1.07468	0.964016	GFP	0	NA	NA	NA	2.55189	1.14777	2.10053	0	0.3064	0.3064	0	0	0	0	0.3064	0	0	0	0	0	4.88988	5.49456	0	0.540609	0	0.540609	3.36609	1.59813	6.56347	0	0.3064	0.3064	0	0	NA	NA	NA	NA	NA	NA	NA	NA	NA	NA	NA	NA	NA
-0.240401	9.60683	GFP	1	2.72655	-3.57632	1d	0.05959	0	0.05959	0	0	0	0	0	0	0	0.169071	0	0	0.115828	0	0	8.06125	8.11165	0.115828	2.61813	0.552053	0.399588	4.09548	2.12443	7.5948	0	0	0.267739	0	0.169071	0.652856	0.115828	1.30878	0.219622	0	1.41863	0.219622	0	1.82763	1.37302	1.38846	1.34142	0.05959
2.59433	2.08025	GFP	0	NA	NA	NA	4.54605	2.90236	0.214406	0.214406	0	0.39086	0	0	0	0.214406	0.214406	0	0	0.214406	0	0	4.64039	4.63112	0.214406	0.540798	0	0.671159	3.50502	1.2212	7.69273	0.540798	0.214406	0	0	0.540798	NA	NA	NA	NA	NA	NA	NA	NA	NA	NA	NA	NA	NA
2.54861	3.59775	GFP	5	NA	NA	NA	5.16795	1.88064	0	0.344783	0	0.187178	0	0.187178	0	0	0.187178	0	0	0	0	0	4.84884	4.06783	0	1.99892	0	0.344783	5.0538	0.480897	7.78094	0.344783	0.707646	0	0	0.892364	NA	NA	NA	NA	NA	NA	NA	NA	NA	NA	NA	NA	NA
-2.03508	11.1879	GFP	1	-3.14288	3.27711	1b	0.080527	0	0.080527	0.080527	0	0.080527	0	0	0	0.289255	0.15505	0.080527	0	0.776575	0	0	7.76061	8.19684	2.89166	1.66331	0.737239	5.57173	3.26733	2.29986	7.63649	0	0	0.608994	0	0.15505	0	0	0.080527	0	0	1.04552	0.15505	0	2.86812	1.47117	1.73977	0.737239	1.04552
-14.6005	-3.4864	GFP	6	NA	NA	NA	0	0	0	1.31319	0	0.574689	0	0	3.03509	6.35621	7.88389	0	0	0	0	0	3.12431	5.20795	0	0	0	0.937331	0	0.328072	2.75716	0	0	0	0.328072	0	NA	NA	NA	NA	NA	NA	NA	NA	NA	NA	NA	NA	NA
2.45964	3.09519	GFP	5	NA	NA	NA	3.59473	1.65301	0.832601	0	0	0.500561	0	0	0	0	0.832601	0	0	0.680299	0	0	4.83931	5.69781	0.281279	0	0	0.500561	4.91834	1.36696	6.94926	0.832601	0.500561	0.680299	0	0	NA	NA	NA	NA	NA	NA	NA	NA	NA	NA	NA	NA	NA
-2.5637	11.4787	GFP	1	-3.82199	1.33978	1b	0.0446519	0	0	0.0873949	0	0.0446519	0	0	0	0.0446519	0.0873949	0.128386	0.0446519	0.0446519	0	0	7.89241	8.21259	1.86159	1.66627	0.862853	5.09356	3.19376	2.17052	7.67302	0	0	0.242148	0.0446519	0	0	0.205646	0.436941	0.128386	0.0873949	1.00621	0.128386	0	2.37271	0.648817	1.11674	1.17481	0.52174
-2.47199	11.2213	GFP	1	-4.52319	1.59353	1b	0	0	0	0.0578976	0	0	0	0	0	0.213841	0.213841	0	0	0.0578976	0	0	7.87268	8.22147	0.86329	1.9488	0.811701	4.14959	3.80511	2.1552	7.76079	0	0	0.164513	0	0	0.112626	0.0578976	0.164513	0.213841	0.0578976	1.06726	0.0578976	0	2.06868	0.112626	0.504207	0.573735	0.0578976
-0.165947	-7.78421	GFP	2	NA	NA	NA	0	0.585291	3.1643	4.06179	0.181386	0.334869	0.181386	0	0	0	0.181386	0.181386	0	0	0	0	2.19223	2.63384	0	0.181386	0	0.872192	0.181386	0	4.26275	0.334869	0	0.334869	1.09487	0	NA	NA	NA	NA	NA	NA	NA	NA	NA	NA	NA	NA	NA
-12.4355	0.937133	GFP	7	NA	NA	NA	0	1.95783	1.1079	0	0	0	0	0	0	2.41054	7.38977	0	0	0	0	0	4.3312	4.66773	0	0	0	1.1079	0	1.1079	5.45625	0	0	0	0	0	NA	NA	NA	NA	NA	NA	NA	NA	NA	NA	NA	NA	NA
-0.0273211	9.49115	GFP	1	3.28471	-3.15719	1d	0.102002	0	0.102002	0.102002	0	0.0523009	0	0	0.0523009	0.0523009	0.0523009	0.0523009	0	0.0523009	0	0	8.02625	8.02627	0.497322	2.46288	1.14667	5.12291	3.56111	1.97056	7.63242	0	0.0523009	0.279264	0	0.102002	0.102002	0.497322	0.560586	0.102002	0.102002	1.44021	0.0523009	0	3.67079	1.90083	1.4013	0.917648	1.45284
-0.802864	9.88669	GFP	1	2.078	-2.34472	1d	0.238349	0	0.0859185	0.0859185	0	0.0859185	0	0	0	0	0	0	0	0	0	0	7.63204	8.02983	1.11956	2.73725	0.487366	6.07856	3.34511	2.46522	7.93072	0	0.165035	0.165035	0	0.370589	0.0859185	0.0859185	0	0	0	1.33005	0.0859185	0	3.03196	1.25621	1.94749	0.370589	2.42635
-0.508218	9.27338	GFP	1	1.873	-3.00826	1d	0.0653063	0	0.126608	0.238973	0	0	0	0	0	0.184368	0.0653063	0	0	0.184368	0	0	7.61614	8.06262	1.92735	1.99384	0.699273	5.2325	4.08501	2.19314	7.81387	0	0.184368	0.29075	0	0.184368	0.126608	0	0	0.184368	0.126608	1.41205	0.339977	0	1.55005	1.95639	2.34641	1.4602	0
0.868514	4.50243	GFP	5	NA	NA	NA	3.25276	4.21997	0.488215	0	0	0	0	0	0	0.273611	0.273611	0.273611	0	0.273611	0	0	5.56189	6.36258	0.273611	0.945273	0	0.488215	4.60334	0.814839	8.22161	0	0.273611	0	0	0.273611	NA	NA	NA	NA	NA	NA	NA	NA	NA	NA	NA	NA	NA
0.0436049	8.463	GFP	1	-1.83053	-3.0636	1d	0.811	0	0	0	0	0.811	0	0	0	0	0.811	0.811	0	0	0	0	7.8424	7.07741	0	5.04194	0	4.2628	3.88169	1.25285	7.33217	0	0	0.811	0	0	0	0	0.811	0	0	1.55824	0.811	0	2.27738	0	1.55824	0.811	0
3.94514	-0.799497	GFP	0	NA	NA	NA	2.4361	2.4361	1.47755	0.248304	0.248304	0.248304	0.879313	0.248304	0	0	0.447053	0	0	0	0	0	4.5671	2.5741	0	0	0	0.879313	0.248304	0.248304	6.82572	0	0	0.248304	0.612776	0	NA	NA	NA	NA	NA	NA	NA	NA	NA	NA	NA	NA	NA
1.67429	1.46113	GFP	0	NA	NA	NA	4.67702	2.87125	0.447705	0	0.613603	0.248701	0	0	0	0	0.88037	0.248701	0	0	0	0	4.19305	3.17267	0	0.248701	0	0.248701	1.65544	0.755856	7.44266	0.447705	0	0	0	0	NA	NA	NA	NA	NA	NA	NA	NA	NA	NA	NA	NA	NA
-14.3058	-2.15873	GFP	6	NA	NA	NA	0	0	0.66759	0	0	0.388499	0	0	3.60025	6.05089	3.20835	0	0	0	0	0	2.69248	3.76709	0.388499	0.388499	0	0.66759	0.388499	0	2.39517	0.66759	0	0	0	0	NA	NA	NA	NA	NA	NA	NA	NA	NA	NA	NA	NA	NA
3.11799	2.97056	GFP	0	NA	NA	NA	4.51199	3.81394	0.215851	0.393281	0	0.393281	0	0	0	0	0.393281	0.215851	0	0	0	0	5.0737	5.51803	0	1.94918	0	0.215851	4.02409	0.674815	7.65272	0	0	0	0	0	NA	NA	NA	NA	NA	NA	NA	NA	NA	NA	NA	NA	NA
-3.35523	11.8358	GFP	1	-2.34282	0.536213	1b	0	0	0.0933871	0.0933871	0	0	0	0	0	0.178793	0.257475	0	0	0	0	0	7.86908	8.27479	2.21097	1.96947	1.17908	4.16559	3.29724	2.28338	7.75397	0	0	0.178793	0	0	0	0.0933871	0.257475	0.0933871	0	0.942421	0.0933871	0	2.20019	0.979856	1.05077	1.11698	1.57227
-2.59829	12.5522	GFP	1	-2.02998	2.08413	1b	0.106831	0	0	0.248317	0	0	0	0	0	0.156251	0.372243	0.106831	0	0.447076	0	0	7.70046	8.34365	0.642892	2.59541	0.6721	4.14598	3.21722	2.31575	7.76911	0	0	0.0548416	0	0.106831	0	0	0.855674	0.106831	0	1.14492	0.106831	0	1.79463	0.203343	1.01072	1.05093	0
-12.3232	0.501263	GFP	7	NA	NA	NA	0.32686	0	0.770027	0	0	0.572795	0	0	0	5.88869	0	0	0	0	0	0	2.36699	3.03095	0	0	0	0.572795	0.32686	0	2.36699	0	0	0	0.770027	0	NA	NA	NA	NA	NA	NA	NA	NA	NA	NA	NA	NA	NA
2.50783	2.55256	GFP	0	NA	NA	NA	5.14178	3.01241	0.211727	0	0	0.386364	0	0	0	0.211727	0.211727	0.386364	0	0	0	0	4.44482	4.01588	0.211727	0.778889	0	0.664357	3.19233	0.778889	7.68226	0.211727	0	0	0	0	NA	NA	NA	NA	NA	NA	NA	NA	NA	NA	NA	NA	NA
-1.09881	-9.04811	GFP	2	NA	NA	NA	0	0.101393	3.52559	5.27136	0	0.557887	0	0	0	0	0.101393	0.101393	0.101393	0.101393	0	0	2.00184	2.24391	0	0.193445	0	0.277733	0.193445	0.101393	2.3096	0.101393	0	0	0.193445	0	NA	NA	NA	NA	NA	NA	NA	NA	NA	NA	NA	NA	NA
0.909252	11.3716	GFP	1	4.60813	-1.05836	1a	0.0560496	0	0.0560496	0.207502	0	0	0	0	0	0.0560496	0.253285	0.109124	0	0	0	0	7.71125	8.28285	2.51423	1.4281	2.0764	4.24282	2.36886	2.01683	7.7697	0	0	0.207502	0	0	1.14201	0.0560496	0	0.0560496	0.253285	0.819032	0.297064	0	2.93153	2.41628	2.11885	0.159522	0
0.887552	1.65687	GFP	0	NA	NA	NA	4.39359	3.23186	1.00709	0	0	0.456922	0	0.456922	0	0	0.456922	0	0	0	0	0	4.45601	5.6103	0	0.456922	0	1.62027	0.456922	0	7.27864	0.456922	0.456922	0	0	0	NA	NA	NA	NA	NA	NA	NA	NA	NA	NA	NA	NA	NA
2.20689	1.60006	GFP	0	NA	NA	NA	4.9074	2.64992	0.19239	0	0	0	0	0	0	0	0.492517	0	0	0	0	0	3.61265	2.67946	0	0.992194	0	0.910273	0.19239	0.19239	7.43842	0.353671	0	0.19239	0	0	NA	NA	NA	NA	NA	NA	NA	NA	NA	NA	NA	NA	NA
2.42021	3.90178	GFP	5	NA	NA	NA	3.25324	0.273731	0.665048	0	0	0.81512	0	0	0	0	0.665048	0	0	0	0	0	5.86294	5.64251	0	0	0	2.43277	5.32775	2.07027	7.43708	0	0.48841	0.665048	0	0.81512	NA	NA	NA	NA	NA	NA	NA	NA	NA	NA	NA	NA	NA
2.63845	3.84953	GFP	5	NA	NA	NA	3.65139	3.35582	0.276143	0	0.276143	0.276143	0	0	0	0.276143	0.492298	0	0	0	0	0	4.88544	4.98159	0	0.820724	0	0.820724	4.74645	2.07904	7.76852	0	1.4304	0.276143	0	0	NA	NA	NA	NA	NA	NA	NA	NA	NA	NA	NA	NA	NA
0.658557	7.22457	GFP	5	NA	NA	NA	0	0.832594	0	0.122153	0.122153	0.122153	0	0	0	0	2.18892	0	0	0	0	0	7.52756	8.05187	0.329147	3.11653	0.646838	3.25602	5.03983	3.06938	7.33327	0	0.500556	0.230997	0	0	NA	NA	NA	NA	NA	NA	NA	NA	NA	NA	NA	NA	NA
-3.53779	12.416	GFP	1	-4.65218	1.20619	1b	0.0682365	0	0.0347002	0.132113	0	0.0682365	0	0	0	0.0682365	0.220873	0.0347002	0	0.192153	0	0	7.79127	8.1004	1.14863	2.19499	1.0548	6.69114	3.4822	2.26704	7.66929	0.0682365	0	0.302393	0.0347002	0	0	0.0347002	0.0347002	0.0682365	0.0347002	0.89514	0.162583	0	1.60032	0.0347002	0.722355	0.275951	0
-14.5415	-1.92123	GFP	6	NA	NA	NA	0.49152	0	0	0.49152	0	0.27566	0	0	3.56329	6.33348	6.5243	0	0	0	0	0	2.49395	5.6325	0	0.27566	0	1.16994	0.27566	0.27566	1.99443	0.819603	0	0	0	0	NA	NA	NA	NA	NA	NA	NA	NA	NA	NA	NA	NA	NA
-2.68115	11.145	GFP	1	-4.54246	1.02362	1b	0	0	0	0	0	0.101777	0	0	0	0.101777	0.278699	0	0	0.101777	0	0	7.80735	8.17377	1.27292	2.22457	0.55959	1.72399	3.64502	2.34449	7.82471	0	0.101777	0.428974	0	0	0	0	0.778637	0.428974	0	1.07447	0.356657	0	1.89885	0.428974	0.916254	0.428974	1.66496
2.32872	3.85526	GFP	5	NA	NA	NA	3.21102	0.244352	0.244352	0.244352	0	0.244352	0	0	0	0	0	0.244352	0	0.440567	0	0	4.63337	6.36598	1.07758	0.868766	0	0.868766	5.57052	2.06937	7.44129	0	1.58414	0.440567	0	0.440567	NA	NA	NA	NA	NA	NA	NA	NA	NA	NA	NA	NA	NA
-12.2201	1.06355	GFP	7	NA	NA	NA	0	0	0	0	0	0.495497	0	0	0.495497	4.20552	0	8.01608	0	0	0	0	4.00497	4.38054	0	0.825327	0	1.57854	0.495497	0.495497	3.1547	0	0	0	0	0	NA	NA	NA	NA	NA	NA	NA	NA	NA	NA	NA	NA	NA
0.136646	8.37405	GFP	1	2.21807	-3.66409	1d	0	0	0	0.278796	0	0	0	0	0	0.0773171	0.44641	0	0	0.0773171	0	0	8.29473	7.97678	0.49657	2.86099	0.927154	4.39225	5.12132	3.36639	6.44841	0.0773171	0.216041	0.149083	0	0.149083	0	0	0.0773171	0	0.149083	1.47617	0.337845	0	1.98376	1.62916	2.05831	0.715397	0
-1.66695	10.1642	GFP	1	0.766085	-4.51942	1d	0	0	0.101387	0.101387	0.0519778	0.0519778	0	0	0	0	0.236464	0.0519778	0	1.14234	0	0	8.01262	8.06215	1.36975	2.52339	0.494836	5.47871	3.86682	2.16746	7.51755	0.0519778	0.101387	0.526845	0	0.236464	0.277718	0	0	0.0519778	0.193434	1.22403	0.148469	0	1.76731	0.0519778	1.5772	0.427568	1.47275
-14.8967	-3.16856	GFP	6	NA	NA	NA	0.232556	0	0	0	0.232556	0.232556	0	0	4.19653	6.27905	4.62302	0	0	0	0	0	2.11998	5.66008	0	0.421104	0	0.716514	0.232556	0.421104	2.11998	0.579678	0	0	0	0	NA	NA	NA	NA	NA	NA	NA	NA	NA	NA	NA	NA	NA
-2.28398	10.2374	GFP	1	0.671639	-4.40631	1d	0.0574115	0	0.0574115	0	0	0.111705	0	0	0	0.111705	0.0574115	0.0574115	0	0.346168	0	0	7.98565	8.02051	0.426459	2.46926	0.832915	2.38585	3.96247	2.03827	7.7845	0	0	0.258864	0	0.0574115	0	0	0.163202	0.0574115	0.111705	1.14017	0.0574115	0	1.06158	0.111705	0.387119	0.426459	0
0.951109	-6.24297	GFP	2	NA	NA	NA	0	0.909751	3.10308	3.56826	0.284962	0.284962	0	0	0	0.152597	0.284962	0	0	0	0	0	2.46092	2.14983	0	0	0	0.284962	0.284962	0	4.71804	0.284962	0	0	0	0	NA	NA	NA	NA	NA	NA	NA	NA	NA	NA	NA	NA	NA
0.774721	1.68021	GFP	0	NA	NA	NA	4.51127	2.06679	0.296372	0.524693	0.296372	0	0	0	0	0	0.296372	0	0	0	0	0	4.07677	3.40045	0.296372	0	0	0.296372	0.296372	0.710452	7.28161	0	0	0	0	0	NA	NA	NA	NA	NA	NA	NA	NA	NA	NA	NA	NA	NA
-14.6497	-2.37224	GFP	6	NA	NA	NA	0	0	0.853259	0.202571	0	0.202571	0	0	3.00005	5.9999	5.75729	0.370939	0	0	0	0	2.55731	6.05776	0	0.370939	0	0.752707	0.370939	0.515002	1.95484	0.752707	0	0	0	0	NA	NA	NA	NA	NA	NA	NA	NA	NA	NA	NA	NA	NA
4.63368	-9.84843	GFP	4	NA	NA	NA	3.76798	2.83676	1.43796	0.428756	0.237183	0.428756	1.22644	1.96802	0	0	0.237183	0	0	0	0	0	4.1362	4.33708	0.237183	0.237183	0	0.428756	0	0.428756	7.06675	0	0	0	3.14488	0.237183	NA	NA	NA	NA	NA	NA	NA	NA	NA	NA	NA	NA	NA
0.483931	3.33275	GFP	0	NA	NA	NA	4.52928	2.23384	1.32934	0	0	0	0	0	0	0	0	0	0	0	0	0	4.46746	4.46746	0	0	0	1.32934	0	0	5.15485	0	0	0	0	0	NA	NA	NA	NA	NA	NA	NA	NA	NA	NA	NA	NA	NA
0.261563	8.57324	GFP	1	-2.71362	-3.35232	1d	0	1.33365	0	0	0	0	0	0	0	0	0.874397	0	0.874397	0.874397	0	0	7.64766	6.69545	0	3.72631	0	5.28137	3.02354	2.07783	6.98713	0	0	0	0	0	0	0	0.874397	0	0	0.874397	1.88551	0	2.60837	0	0.874397	0.874397	0.874397
1.96731	5.23146	GFP	5	NA	NA	NA	1.29353	0.365293	0	0	0.365293	0	0	0	0	0.365293	2.59123	0	0	0.632268	0	0	6.38102	7.41153	0	2.52287	0	2.23834	4.67531	1.16461	7.8588	0	0.365293	0.632268	0	0.632268	NA	NA	NA	NA	NA	NA	NA	NA	NA	NA	NA	NA	NA
1.87397	5.34171	GFP	5	NA	NA	NA	2.45191	1.89596	0	0	0	0	0	0	0	0	0.302828	0	0	0.805532	0	0	6.31008	7.4578	0.53495	1.47247	0	0.302828	4.48541	1.38787	7.99673	0	0	0.302828	0	0	NA	NA	NA	NA	NA	NA	NA	NA	NA	NA	NA	NA	NA
-12.327	0.514103	GFP	7	NA	NA	NA	0	0	0.700221	0	0	0.700221	0	0	0.700221	3.88501	0	0	0	0	0	0	3.38091	3.86395	0	0	0	0	0	0	3.1045	0	0	0	1.10803	0	NA	NA	NA	NA	NA	NA	NA	NA	NA	NA	NA	NA	NA
1.99422	4.75602	GFP	5	NA	NA	NA	2.48073	0.20169	0	0.369449	0	0.20169	0	0	0	0	0.369449	0.20169	0	0	0	0	6.61118	6.85724	0.369449	0.638625	0	2.40298	4.96216	1.73921	7.84003	0.20169	0	0	0	0.638625	NA	NA	NA	NA	NA	NA	NA	NA	NA	NA	NA	NA	NA
-3.01731	-7.46264	GFP	2	NA	NA	NA	0.14261	0.728978	3.64807	6.6456	0	0.267398	0	0	0	0	0.378327	0	0	0	0	0	2.21089	2.92462	0	0.14261	0	0.378327	0.267398	0	2.75461	0	0	0	0.267398	0	NA	NA	NA	NA	NA	NA	NA	NA	NA	NA	NA	NA	NA
-1.99112	-8.6853	GFP	2	NA	NA	NA	0	0	3.66961	5.6135	0	0.208425	0.109633	0	0	0	0.208425	0	0	0	0	0	1.76925	2.54181	0.109633	0	0	0.380812	0.109633	0.109633	2.36246	0.109633	0	0	0.380812	0	NA	NA	NA	NA	NA	NA	NA	NA	NA	NA	NA	NA	NA
2.74432	2.26455	GFP	0	NA	NA	NA	5.16755	4.33544	0.440028	0.313716	0.440028	0.55216	0	0	0	0	0	0.16911	0	0	0	0	4.43416	4.14167	0	0.905837	0	0.313716	3.74848	0.440028	7.65423	0.16911	0.16911	0	0.16911	1.22238	NA	NA	NA	NA	NA	NA	NA	NA	NA	NA	NA	NA	NA
4.64969	-3.55532	GFP	3	NA	NA	NA	3.63731	2.91766	0.745488	0.200074	1.16781	0.845423	0.200074	0	0.200074	0.200074	0	0.200074	0	1.09642	0	0	4.26879	2.65953	0	0.200074	0	0.634445	0.200074	0.634445	7.42214	0.509514	0	0	0.845423	0	NA	NA	NA	NA	NA	NA	NA	NA	NA	NA	NA	NA	NA
-15.0902	-3.20885	GFP	6	NA	NA	NA	2.80545	0.423038	0.582154	0.423038	0.947704	0.84005	0	0	3.56186	6.06235	5.637	0.233725	0	0.423038	0	0	3.17416	5.3758	0	0.719393	0	0.719393	0.947704	0.423038	6.02677	0.233725	0	0	0	0	NA	NA	NA	NA	NA	NA	NA	NA	NA	NA	NA	NA	NA
0.63349	8.0081	GFP	5	NA	NA	NA	0	0	0.251002	0.0908494	0	0.174128	0	0	0	0.0908494	0.322385	0.174128	0	0.0908494	0	0	7.99113	7.99329	0	1.95821	0	0.510262	4.77773	2.58539	7.1178	0	0.322385	0.174128	0	0	NA	NA	NA	NA	NA	NA	NA	NA	NA	NA	NA	NA	NA
-1.93837	10.9101	GFP	1	0.754552	-3.65959	1d	0.141119	0	0	0.141119	0	0	0	0	0	0.141119	0.141119	0.141119	0.073047	0.204852	0	0	7.74611	8.02366	2.01719	2.45181	0.264765	5.8022	3.48201	2.35598	7.68879	0	0	0.425573	0	0.425573	0.32129	0.073047	0.646775	0.606277	0.204852	1.58203	0.425573	0	1.03629	0.141119	1.7268	0.685697	2.55704
-2.47056	-6.04634	GFP	2	NA	NA	NA	0	0	2.95811	6.63977	0	0.267672	0.142765	0	0	0.142765	0.267672	0	0	0	0	0	1.98675	2.10567	0	0	0	0.729582	0	0	2.60887	0.142765	0	0	0.800957	0	NA	NA	NA	NA	NA	NA	NA	NA	NA	NA	NA	NA	NA
1.9676	2.20029	GFP	0	NA	NA	NA	4.27081	2.45435	0.711938	0	0.230702	0.230702	0	0	0	0	0	0.418031	0	0	0	0	4.74192	4.28521	0	0	0	0.418031	2.70886	0.938797	7.64634	0	0.230702	0.230702	0	0	NA	NA	NA	NA	NA	NA	NA	NA	NA	NA	NA	NA	NA
0.800155	3.56785	GFP	0	NA	NA	NA	3.78435	4.2664	0.793653	0	0.473579	0	0	0	0	0	0	0	0	0	0	0	4.66718	4.93088	0	0.793653	0	0.793653	2.4768	1.39343	7.70462	0	0	0	0	0	NA	NA	NA	NA	NA	NA	NA	NA	NA	NA	NA	NA	NA
0.653436	3.76175	GFP	0	NA	NA	NA	4.63313	3.5587	0	0	0	0	0	0	0	0	0	0.416688	0	0	0	0	4.41492	5.26423	0	2.28114	0	0.709935	3.98391	0.709935	8.11877	0	0	0	0	0.416688	NA	NA	NA	NA	NA	NA	NA	NA	NA	NA	NA	NA	NA
1.97387	3.31467	GFP	0	NA	NA	NA	4.06768	4.33785	0.737956	0	0	0	0	0	0	0	0.197482	0	0	0	0	0	5.38359	6.32507	0	1.28647	0	0.197482	3.83286	1.01038	8.02461	0	0	0	0	0	NA	NA	NA	NA	NA	NA	NA	NA	NA	NA	NA	NA	NA
2.46852	2.19806	GFP	0	NA	NA	NA	3.979	3.612	0.375833	0.20547	0.375833	0.20547	0	0	0	0.375833	0	0.375833	0	0	0	0	4.78617	5.66911	0	1.03844	0	0.862305	2.6869	1.18815	7.76071	0.20547	0	0	0	0	NA	NA	NA	NA	NA	NA	NA	NA	NA	NA	NA	NA	NA
3.57789	-10.3728	GFP	4	NA	NA	NA	4.28788	1.94082	0.888495	0	0	0.390119	2.30916	0.213964	0	0	0	0	0	0	0	0	4.80369	4.53358	0	1.14651	0	0.539841	2.81817	0.982096	7.11179	0.390119	0	0	1.5722	0	NA	NA	NA	NA	NA	NA	NA	NA	NA	NA	NA	NA	NA
-2.35148	12.5416	GFP	1	-0.58169	3.26104	1b	0.0468538	0	0.0468538	0	0.0468538	0.0468538	0	0	0	0.0468538	0.0916102	0.0916102	0	0.423735	0	0	7.75471	8.12712	1.36765	0.788102	0.930194	6.62738	3.56246	2.63559	7.77894	0	0	0.214985	0	0	0.175528	0	0.80968	0.0916102	0.0916102	0.930194	0.0916102	0	1.35535	1.08746	0.930194	1.29151	1.89617
-15.0998	-3.1595	GFP	6	NA	NA	NA	0	0	0.215184	0.215184	0	0	0	0	3.99009	6.1911	6.02052	0	0	0	0	0	2.5653	5.39564	0	0.215184	0	0.215184	0	0	1.83769	0.392164	0	0	0.215184	0	NA	NA	NA	NA	NA	NA	NA	NA	NA	NA	NA	NA	NA
2.61139	2.15776	GFP	0	NA	NA	NA	4.92049	2.04837	0.49674	0.278902	0.278902	0.49674	0	0	0	0.278902	0	0	0	0	0	0	4.25079	3.39956	0	0.958733	0	0.49674	0	0	7.27699	0.278902	0	0	0	0.278902	NA	NA	NA	NA	NA	NA	NA	NA	NA	NA	NA	NA	NA
-0.0582475	1.5628	GFP	0	NA	NA	NA	4.40618	3.5461	1.27832	0	0.280524	0.499348	0	0	0	0	0.499348	0	0	0	0	0	3.60941	3.43771	0	0.67878	0	1.07941	0.280524	0	7.45713	0	0	0	0	0	NA	NA	NA	NA	NA	NA	NA	NA	NA	NA	NA	NA	NA
0.953997	3.86223	GFP	0	NA	NA	NA	3.92945	2.39569	0	0	0	0.885877	0	0	0	1.34813	2.72465	0	0	0	0	0	3.56112	3.5198	0	0	0	1.34813	0.885877	0	6.29364	0	0	0	0	0	NA	NA	NA	NA	NA	NA	NA	NA	NA	NA	NA	NA	NA
-14.0466	-1.86125	GFP	6	NA	NA	NA	0	0	0	0.535479	0	0.535479	0	0	2.32312	5.30197	3.13359	0.535479	0	0	0	0	3.30343	5.22878	0.535479	0.882333	0	0.882333	0	1.13937	2.71901	0	0	0	0.882333	0	NA	NA	NA	NA	NA	NA	NA	NA	NA	NA	NA	NA	NA
0.0138692	-4.35112	GFP	2	NA	NA	NA	0.320447	0.562746	2.29021	1.43766	0.448917	0.562746	0	0	0	0.320447	0.562746	0	0	0	0	0	2.51222	2.71901	0	0.173005	0	0.173005	0.173005	0.320447	5.43193	0	0	0	0.448917	0	NA	NA	NA	NA	NA	NA	NA	NA	NA	NA	NA	NA	NA
-1.12532	-9.01685	GFP	2	NA	NA	NA	0	0	3.36653	5.04782	0	0.589985	0.496627	0	0	0.149103	0	0	0	0	0	0	1.76195	2.45206	0	0.149103	0	0.149103	0.149103	0	2.45206	0	0	0	0.496627	0	NA	NA	NA	NA	NA	NA	NA	NA	NA	NA	NA	NA	NA
-2.35852	10.3813	GFP	1	0.263503	-3.94596	1d	0	0	0	0.108935	0	0	0	0	0	0.108935	0.108935	0.159253	0	0	0	0	8.0577	7.93479	0	1.79282	0	0.792286	3.83239	2.27694	7.8542	0.0559499	0.0559499	0.252876	0	0	0.207159	0.159253	0.159253	0.296593	0.108935	1.10329	0.207159	0	3.18358	0.0559499	0.296593	0.710891	0.454539
0.901041	3.05454	GFP	0	NA	NA	NA	5.79569	3.0282	0.819071	0	0	0	0	0	0	0.491151	0	0	0	0	0	0	4.36147	4.72962	0	1.0656	0	1.0656	2.99703	0.819071	7.89753	0.491151	0	0	0	0	NA	NA	NA	NA	NA	NA	NA	NA	NA	NA	NA	NA	NA
-0.120372	11.1902	GFP	1	-0.266338	3.67546	1a	0	0.0926683	0.0474072	0.0926683	0	0	0	0	0	0.0926683	0.0474072	0.328146	0	0.858394	0	0	7.8074	8.27748	1.61533	2.11412	0.858394	1.61533	3.43878	2.21972	7.73604	0	0	0.135969	0	0.0474072	0.816369	0.217322	0.956324	0	0.395744	1.04551	0.217322	0.0474072	2.51057	1.53497	1.3888	1.49222	1.68972
1.10843	9.88382	GFP	1	-0.424718	-2.76051	1d	0	0	0	0	0	0.203685	0	0	0	0.372821	0	0	0	0.203685	0	0	7.11235	8.32914	3.93038	3.30343	2.45254	0.517445	0.755916	1.66626	7.64633	0	0	0.372821	0	0	0	0.372821	0.372821	0	0.517445	0.203685	0.203685	0	2.75266	1.37038	1.42618	0.856741	0
-13.036	-1.26903	GFP	6	NA	NA	NA	0	0	0.337711	0.183044	0.183044	0.337711	0.183044	0	3.1132	5.58329	5.95496	6.48682	0	0	0	0.183044	2.48888	4.68827	0	0.183044	0	0.471629	0.183044	0.183044	2.24458	0.337711	0	0.471629	0.337711	0	NA	NA	NA	NA	NA	NA	NA	NA	NA	NA	NA	NA	NA
1.74384	2.8908	GFP	0	NA	NA	NA	4.75578	2.58775	0.375384	0.520771	0	0.375384	0	0	0	0.375384	0.205203	0.205203	0	0	0	0	4.41883	3.04662	0	0.647679	0	0.375384	0.647679	0.647679	7.28049	0	0.205203	0	0	0	NA	NA	NA	NA	NA	NA	NA	NA	NA	NA	NA	NA	NA
1.47743	1.91189	GFP	0	NA	NA	NA	2.94823	2.83003	1.43251	0.235678	0	0	0	0	0	0	0	0	0	0	0	0	4.72639	5.74113	0.235678	0.235678	0	0.586285	3.1495	1.43251	7.82511	0.235678	0	0	0	0	NA	NA	NA	NA	NA	NA	NA	NA	NA	NA	NA	NA	NA
-3.54777	11.9432	GFP	1	-2.63122	-0.2621	1b	0	0.0536261	0	0.0536261	0	0	0	0	0	0	0.152953	0.0536261	0	0.0536261	0	0	7.85656	8.12452	0.975578	2.32239	0.438836	5.46109	3.13226	2.13265	7.74478	0	0	0.0536261	0	0.0536261	0.152953	0	0.402668	0.0536261	0.0536261	0.793888	0.152953	0	2.41023	0.0536261	0.688949	1.01627	1.29317
0.730959	2.19985	GFP	0	NA	NA	NA	5.09895	2.69508	0.723705	0	0	0.535346	0	0	0	0	0	0	0	0	0	0	4.09636	2.64609	0	0.535346	0	0	0	0.535346	7.41475	0.303078	0	0	0	0	NA	NA	NA	NA	NA	NA	NA	NA	NA	NA	NA	NA	NA
5.13225	-7.49468	GFP	3	NA	NA	NA	0.440838	0	2.45656	3.31754	1.12413	1.58475	1.21031	1.46419	0	0.347488	0.440838	0	0	0	0	0	1.99757	2.2009	0	0.244517	0	0.129714	0.244517	0.526213	4.52775	0.244517	0	0	1.99757	0	NA	NA	NA	NA	NA	NA	NA	NA	NA	NA	NA	NA	NA
-2.17715	10.6207	GFP	1	-5.24508	1.41394	1b	0	0.0817295	0	0.227523	0	0.0817295	0	0	0	0.0817295	0.157281	0.157281	0	1.24407	0	0	7.69752	8.24932	0.293154	2.49081	0.467585	5.91306	3.87494	2.253	7.69979	0	0	0.467585	0	0.227523	0	0.0817295	0	0.0817295	0.0817295	0.784938	0.157281	0	1.82373	0	0.293154	0.467585	0
0.896433	2.67115	GFP	0	NA	NA	NA	4.80156	3.39559	0.248943	0.614109	0	0	0	0	0	0.448102	0.448102	0.75644	0	0	0	0	4.4586	3.56913	0.248943	0.881015	0	0.881015	3.27489	0.75644	7.76156	0.248943	0	0.248943	0	0.248943	NA	NA	NA	NA	NA	NA	NA	NA	NA	NA	NA	NA	NA
-2.17217	10.7388	GFP	1	-5.20811	1.87772	1b	0	0.08953	0	0.08953	0	0	0	0	0	0	0.08953	0	0	0.318192	0	0	7.99969	8.09798	0.247626	2.47356	0.171699	5.63818	3.58692	2.24383	7.41734	0	0.171699	0.318192	0	0.08953	0	0	0	0.08953	0.171699	1.05543	0.318192	0	2.99638	0	0.247626	0.753264	0.915715
-14.9619	-2.63979	GFP	6	NA	NA	NA	0	0	0	0	0.412849	0.412849	0	0	3.74716	5.78082	3.37113	0	0	0	0	0	2.3224	6.15751	0	0.704203	0	0.412849	0	0	1.62707	0	0	0	0.412849	0	NA	NA	NA	NA	NA	NA	NA	NA	NA	NA	NA	NA	NA
-2.30276	12.4119	GFP	1	-0.247521	-0.399151	1c	0	0	0.0747979	0.144388	0	0.0747979	0	0	0	0.0747979	0.270535	0.209449	0	0	0	0	7.49182	8.38059	3.94877	1.66234	2.31124	0.209449	0.967361	2.08786	7.6589	0	0	0.144388	0	0	0	0	0	0	0	0.906507	0.328103	0	3.46781	0.967361	1.53694	0.807663	1.43134
-1.35174	12.5448	GFP	1	-0.20228	2.66194	1c	0.128166	0.0445722	0	0.0445722	0	0.0445722	0	0	0	0	0.0872423	0	0.0872423	0.822531	0	0	7.78052	8.22193	0.717035	1.68189	0.573726	4.9713	3.25374	2.22955	7.82026	0.0872423	0	0.128166	0	0	0.54771	0	0.67151	0.375559	0.0445722	0.899582	0.276922	0.0445722	2.43294	0.899582	1.38837	1.5361	1.73152
-0.465669	11.525	GFP	1	3.91358	1.17943	1a	0.0460042	0	0	0.0899847	0	0.0899847	0	0	0	0	0.0460042	0.24879	0	1.91555	0	0	7.75374	8.26288	2.0454	2.29232	2.16031	4.2973	3.70707	2.17646	7.69448	0	0.0460042	0.0899847	0	0	0.284842	0.0460042	0.132112	0.506277	0.132112	1.13737	0.24879	0	3.49977	2.02697	2.0454	0.534258	0
1.04474	8.31511	GFP	5	NA	NA	NA	0	1.67353	0.13919	0	0	0	0	0	0	0	0.370203	0.261353	0	0.13919	0	0	6.1808	8.29191	2.41192	2.5493	0.46836	0.261353	2.5493	1.64511	7.90043	0	0	0.261353	0	0	NA	NA	NA	NA	NA	NA	NA	NA	NA	NA	NA	NA	NA
-12.1963	0.422885	GFP	7	NA	NA	NA	0	0	0	0	0	0.781155	0	0	0	1.93441	0.781155	0.781155	0	0	0	0	3.53081	3.5649	0	0	0	2.99292	0	0.781155	3.25285	0	0	0	0	0	NA	NA	NA	NA	NA	NA	NA	NA	NA	NA	NA	NA	NA
-0.170796	11.4845	GFP	1	1.15606	0.0892395	1c	0	0.105564	0	0	0	0	0	0	0	0	0	0	0	0.368351	0	0	7.71413	8.29603	1.82984	2.34791	0.939509	0.368351	3.82579	2.4098	7.74096	0	0	0	0	0.105564	0	0	0	0.105564	0.105564	0.51164	0.105564	0	1.84754	1.0622	1.93165	1.44192	1.7557
0.0138433	1.36813	GFP	0	NA	NA	NA	4.00616	2.25022	1.60848	0	0	0.405066	0	0	0	0	0	0	0	0	0	0	3.78302	2.88924	0	0	0.405066	0	0.405066	0	5.84957	0.405066	0	0	0	0	NA	NA	NA	NA	NA	NA	NA	NA	NA	NA	NA	NA	NA
-3.53059	11.9825	GFP	1	-3.89368	0.619148	1b	0	0	0	0.38897	0	0	0	0	0	0.260179	0.112315	0	0.0577334	0	0	0	7.83201	8.28452	1.99596	1.59383	1.67496	3.46276	3.53636	2.31186	7.70731	0	0	0.213279	0	0.0577334	0.0577334	0.112315	0	0.112315	0.0577334	0.886401	0.213279	0	1.97144	0.0577334	0.304978	0.213279	0.38897
2.49774	2.56449	GFP	5	NA	NA	NA	2.83743	0.605027	0.244592	0	0.979304	1.07831	0	0	0	0.244592	1.32734	0.244592	0	0	0	0	5.87717	7.42751	0.440961	0.86941	0	0.244592	5.37413	2.13791	6.57936	0	0.244592	0.440961	0.244592	0	NA	NA	NA	NA	NA	NA	NA	NA	NA	NA	NA	NA	NA
0.263296	8.36654	GFP	1	-2.74382	-3.44199	1d	0	0	0.453194	0.453194	0	0	0	0	0	0	0.453194	0	0	0	0	0	7.64502	6.96975	0	1.90706	0	2.37459	4.21222	1.72038	8.00525	0	0	0.763912	0	0.453194	0	0.453194	0	0	1.35239	1.19189	0.453194	0	1.35239	0	0	0.453194	0.453194
1.64395	1.41153	GFP	0	NA	NA	NA	4.61681	3.44839	0.617199	0	0	0	0	0	0	0	0	0	0.450535	0	0	0	3.92229	2.6851	0	0.884957	0	0.250429	0	0.617199	7.34119	0.617199	0	0	0	0.250429	NA	NA	NA	NA	NA	NA	NA	NA	NA	NA	NA	NA	NA
2.93656	3.37911	GFP	5	NA	NA	NA	3.36735	1.26571	0.614394	0	0	0.353658	0	0	0	0	0	0	0	0.614394	0	0	5.01854	6.37416	0	1.87418	0	0	5.39713	1.93727	3.89927	0	0.353658	0.353658	0	0	NA	NA	NA	NA	NA	NA	NA	NA	NA	NA	NA	NA	NA
-1.83388	9.95657	GFP	1	1.0658	-3.1738	1b	0.0496089	0	0.0496089	0.0968727	0	0	0	0	0	0.0968727	0.266326	0.0496089	0	0.0968727	0	0	7.94488	8.09212	0.842584	2.17843	0.411182	2.38572	3.98797	2.53339	7.71544	0	0.185184	0.341375	0	0	0.0496089	0.0496089	0.0496089	0.0496089	0.142003	1.29328	0	0	2.13127	0.820441	1.70032	1.55028	1.70956
-12.3682	1.0342	GFP	7	NA	NA	NA	0	0.241143	0	0.241143	0	0	0	0	0	2.91522	8.70846	0.435286	0	0	0	0	3.11545	3.76111	0	0.241143	0	0.241143	0.435286	0.435286	2.18699	0.241143	0	0	0	0	NA	NA	NA	NA	NA	NA	NA	NA	NA	NA	NA	NA	NA
-13.6477	-2.48748	GFP	6	NA	NA	NA	0	0	0.32753	0	0.32753	0.573842	0	0	2.93528	5.88679	7.61319	0	0	0	0	0	2.33223	3.32288	0	0	0	0.32753	0	0.936151	1.97416	0.573842	0	0	0.32753	0	NA	NA	NA	NA	NA	NA	NA	NA	NA	NA	NA	NA	NA
2.62941	-6.65226	GFP	3	NA	NA	NA	0	0.1168	3.03009	3.63875	0.95959	1.1334	0.1168	0.402512	0	0.1168	0.402512	0	0	0	0	0	2.35516	3.01805	0.1168	0	0	0.402512	0.1168	0.4821	4.37793	0.221373	0.1168	0	1.21015	0	NA	NA	NA	NA	NA	NA	NA	NA	NA	NA	NA	NA	NA
-3.49945	12.4332	GFP	1	-3.60718	1.52224	1b	0	0	0	0.145072	0	0.0382883	0	0	0	0.0751646	0.178275	0.0382883	0	0.970511	0	0	7.86629	8.15253	1.75124	2.25221	0.940488	6.2755	3.20171	2.40423	7.66139	0	0	0.0751646	0	0	0.110729	0.0382883	0.0382883	0.0751646	0.0382883	0.909536	0.0751646	0	1.84802	0.0382883	0.30105	0.30105	0.661006
-2.50416	-9.09066	GFP	2	NA	NA	NA	0	0.131575	3.53595	7.27688	0	0.247833	0	0	0	0.351973	0.247833	0.131575	0	0	0	0	2.02937	2.4464	0	0	0	0.247833	0	0	1.62493	0.131575	0	0	0	0	NA	NA	NA	NA	NA	NA	NA	NA	NA	NA	NA	NA	NA
-14.6347	-2.17204	GFP	6	NA	NA	NA	0	0	0.378525	0	0	0.378525	0	0	3.23423	5.84139	5.27625	0.378525	0	0	0	0	2.36675	4.84115	0	0	0	0	0.378525	0.867264	2.36675	0	0	0	0	0	NA	NA	NA	NA	NA	NA	NA	NA	NA	NA	NA	NA	NA
0.240612	1.45734	GFP	0	NA	NA	NA	4.66082	2.61027	0.641958	0.262415	0	0	0	0.470086	0	0.262415	0	0.262415	0	0	0	0	4.06582	2.5179	0	0.262415	0	0.470086	0.262415	0.262415	7.17678	0	0	0	0	0	NA	NA	NA	NA	NA	NA	NA	NA	NA	NA	NA	NA	NA
-0.837772	12.1348	GFP	1	0.547855	-1.15844	1c	0	0	0	0.117234	0	0	0	0	0	0	0.0603337	0	0	0.317104	0	0	7.39807	8.39821	3.69647	2.30435	2.23362	4.43775	1.75591	2.4269	7.68801	0	0	0.222154	0	0	0.117234	0.659003	0.3614	0	0.117234	0.690672	0.270756	0	2.99725	0.444506	1.09531	0.557495	0.888053
-2.57894	12.2429	GFP	1	-2.64858	2.80268	1b	0	0.057014	0	0.162129	0	0	0	0	0	0	0.162129	0.110952	0	0	0	0	7.84486	8.25824	0.720797	1.6306	0.301603	2.82382	3.60041	2.43741	7.73758	0	0	0.110952	0	0.057014	0	0.057014	0.257238	0.057014	0	0.854171	0.110952	0	4.22898	0.631303	1.33925	0.566857	1.03631
-1.78576	12.0539	GFP	1	-2.94026	2.28743	1b	0.0518165	0	0	0.0518165	0	0	0	0	0.0518165	0.0518165	0.10108	0	0	1.10557	0	0	7.7693	8.12568	0.822586	0.868252	0.993932	6.29913	3.83997	2.47226	7.71844	0.0518165	0	0.235793	0	0.0518165	0.235793	0	0.276946	0.52554	0.14803	0.974052	0.276946	0	1.82646	1.03254	1.56359	1.12302	1.43293
-0.85763	12.1024	GFP	1	1.76647	1.41295	1a	0.157747	0	0	0.157747	0	0	0	0	0	0.107879	0.205246	0	0	0.107879	0	0	7.78128	8.24935	1.3326	1.92666	2.13551	0.486445	3.41597	2.46994	7.70351	0	0.0553937	0.335541	0	0	0	0	0.0553937	0	0.107879	0.760401	0.157747	0	2.96512	1.57196	2.3525	2.09428	2.08724
1.49751	10.3016	GFP	1	4.79609	-2.23072	1a	0	0.0498091	0	0.227416	0	0.0498091	0	0	0	0.0498091	0.34257	0.0498091	0	0.14255	0	0	7.74811	8.24116	0.0972545	1.88201	0.0972545	4.1711	3.30319	2.19923	7.69714	0	0	0.185883	0	0	0.597257	1.97832	0.227416	0	0.0972545	0.844937	0.445823	0	1.90507	2.86778	0.267293	0.378186	0
1.19032	4.6023	GFP	5	NA	NA	NA	3.07423	3.92818	0.463431	0	0	0	0	0	0	0	0.463431	0.258325	0	0	0	0	5.89674	6.79518	0.633544	2.34491	0	0.258325	4.96747	1.37311	8.15361	0	0.258325	0.258325	0	0	NA	NA	NA	NA	NA	NA	NA	NA	NA	NA	NA	NA	NA
0.244795	8.95246	GFP	1	-1.56894	-3.38595	1d	0	0	0	0	0	0	0	0	0	0	1.1574	0.310136	0	0.546513	0	0	7.5445	7.93219	0	2.85431	0.310136	3.6956	4.12853	0.546513	7.66487	0.546513	1.1574	0	0	0	0	0	0	0.897898	0.310136	0.310136	0.546513	0	2.64546	0.897898	2.27487	0.546513	1.67958
-1.50255	12.1952	GFP	1	-0.945763	0.374528	1c	0	0	0	0.112955	0	0	0	0	0	0.0580715	0.0580715	0.0580715	0	0.786553	0	0	7.57054	8.25638	2.19855	1.61063	1.45593	4.58842	3.78259	2.00116	7.88941	0.112955	0	0.0580715	0	0	0.164982	0	0	0.0580715	0	0.758946	0.214436	0	1.6573	1.28945	0.468695	1.45593	0
-12.2492	0.427894	GFP	7	NA	NA	NA	0	0	1.1387	0.535068	0.535068	0.881752	0	0	0	5.37901	0.535068	0.535068	0	0	0	0	3.19252	3.75528	0	0	0	0.881752	0.881752	1.34293	2.32222	0.881752	1.1387	0	0	0	NA	NA	NA	NA	NA	NA	NA	NA	NA	NA	NA	NA	NA
-13.6712	-1.94987	GFP	6	NA	NA	NA	0.62105	0	0.829129	0	0	1.00128	0	0	3.41016	6.41569	5.69855	0	0	0	0	0	2.77667	5.93961	0	0	0	0.62105	0	0.62105	2.16882	0.62105	0	0	0.357983	0	NA	NA	NA	NA	NA	NA	NA	NA	NA	NA	NA	NA	NA
-14.8349	-3.69104	GFP	6	NA	NA	NA	0	0	0	1.76404	0	0	0	0	3.50223	5.95051	7.81334	0.140739	0	0	0	0	2.36762	5.22967	0	0.140739	0	0.264091	0	0.645396	1.95231	0.264091	0	0.264091	0	0	NA	NA	NA	NA	NA	NA	NA	NA	NA	NA	NA	NA	NA
3.27278	2.5279	GFP	0	NA	NA	NA	3.85565	2.12256	0	0.26724	0	0.26724	0	0	0	0.26724	0.26724	0.651836	0	0	0	0	5.56956	6.88202	0.477914	2.88197	0	0.928918	4.51831	1.40205	7.42334	0.26724	0.26724	0.26724	0	0.26724	NA	NA	NA	NA	NA	NA	NA	NA	NA	NA	NA	NA	NA
-14.6158	-2.59668	GFP	6	NA	NA	NA	0.389634	0	0.389634	0	0.669305	0	0	0	3.46475	6.31053	6.93557	0	0	0	0	0	2.25925	4.40083	0	0	0	0.389634	0.389634	0.669305	1.97321	0.389634	0	0	0	0	NA	NA	NA	NA	NA	NA	NA	NA	NA	NA	NA	NA	NA
2.19252	3.64304	GFP	0	NA	NA	NA	5.84755	3.09019	0	0.96086	0	0	0	0	0	0	1.4417	0	0	0	0	0	5.10971	5.35097	0	3.09019	0	1.4417	3.86712	0	6.86155	0.96086	0	0	0	0	NA	NA	NA	NA	NA	NA	NA	NA	NA	NA	NA	NA	NA
-13.0581	-1.28947	GFP	6	NA	NA	NA	0.253021	0	0.253021	0.253021	0	0.622581	0	0	2.73408	5.46843	1.91076	6.8848	0	0	0	0	3.78188	5.31235	0.253021	2.29508	0	0	2.17175	1.00337	4.51213	0.766232	0.454777	0	0.454777	0	NA	NA	NA	NA	NA	NA	NA	NA	NA	NA	NA	NA	NA
4.27368	-1.22432	GFP	0	NA	NA	NA	3.47512	2.34286	0.969526	0.186137	0.186137	0.704549	0	0	0	0.186137	0.186137	0	0	0	0	0	3.82884	2.2821	0	0.704549	0	0.597928	0.186137	0.597928	7.42511	0.186137	0	0	0.186137	0	NA	NA	NA	NA	NA	NA	NA	NA	NA	NA	NA	NA	NA
-1.7051	11.4184	GFP	1	-0.623425	2.14907	1c	0.046779	0	0	0.0914672	0.046779	0.134244	0	0	0	0.134244	0.175265	0.0914672	0	0.289106	0	0	7.8904	8.17267	1.53464	2.20756	1.3417	0.484015	3.59695	2.22323	7.73103	0	0.0914672	0.175265	0	0.0914672	0.289106	0	0.134244	0	0.134244	0.719589	0.742642	0	2.75686	0.484015	0.966328	0.929204	0.671826
-14.8092	-2.61114	GFP	6	NA	NA	NA	0.347597	0	0.347597	0	0.347597	0	0	0	3.87057	6.05594	1.78975	0	0	0	0	0	2.95954	4.83389	0	0.347597	0	1.25104	0.347597	0.979321	2.2751	0.979321	0	0	0	0	NA	NA	NA	NA	NA	NA	NA	NA	NA	NA	NA	NA	NA
2.50706	3.69268	GFP	5	NA	NA	NA	4.14169	2.69175	0	0	0	0	0	0	0	0	0	1.81793	2.2616	2.06417	0	0	3.56654	3.65928	0	1.49051	0	1.00052	0	0	5.69879	0	0	0	0	0	NA	NA	NA	NA	NA	NA	NA	NA	NA	NA	NA	NA	NA
-14.9561	-3.18535	GFP	6	NA	NA	NA	0	0	0.305899	0.305899	0.305899	0.539816	0	0	3.90534	5.85457	4.56629	0.305899	0	0	0	0	2.83926	5.11394	0	0.729256	0	0.539816	0.305899	0.305899	1.85124	0.88846	0	0	0	0.305899	NA	NA	NA	NA	NA	NA	NA	NA	NA	NA	NA	NA	NA
3.7596	2.18874	GFP	0	NA	NA	NA	4.57181	1.84336	1.6071	0	0.845625	0	0	0	0	0.845625	0	0	0	0	0	0	3.36447	3.60807	0.845625	0	0	0.845625	0	0	6.11884	0	0	0	0	0	NA	NA	NA	NA	NA	NA	NA	NA	NA	NA	NA	NA	NA
-1.12484	-8.56288	GFP	2	NA	NA	NA	0	1.85336	3.16584	5.95493	0.781096	1.27619	0.102217	0.194948	0	0.102217	0.279805	0	0.102217	0	0	0	1.97992	2.6559	0	0	0	0.279805	0.102217	0.102217	4.31378	0.279805	0	0	0.730559	0	NA	NA	NA	NA	NA	NA	NA	NA	NA	NA	NA	NA	NA
0.564485	8.22866	GFP	1	-2.63204	-3.38827	1d	0	0.652703	0	0	0	0	0	0	0	0	0	0	0	0.652703	0	0	6.60711	6.64254	0.652703	4.9016	0	0.652703	3.97933	1.04431	7.77801	0	0	1.04431	0	0	0	0	0	0	1.54392	1.325	1.04431	0	2.00755	0	1.87554	1.325	0
-1.6377	-9.14702	GFP	2	NA	NA	NA	0	0.20003	3.58931	6.42853	0.105008	0.286801	0	0	0.105008	0	0.105008	0	0	0	0	0	1.62858	2.33219	0.105008	0.105008	0	0.440574	0.105008	0	2.10374	0.105008	0	0	0	0	NA	NA	NA	NA	NA	NA	NA	NA	NA	NA	NA	NA	NA
-1.83739	12.3838	GFP	1	-0.938828	1.88567	1c	0.0548612	0.0548612	0.0548612	0.203411	0	0.0548612	0	0	0	0.0548612	0.203411	0.106868	0	0.248398	0	0	7.9174	8.1606	0.106868	2.43155	0.248398	5.31876	3.32862	2.49865	7.65619	0	0	0.106868	0	0.106868	0.106868	0.106868	0.106868	0.106868	0.106868	0.482632	0.0548612	0	1.45181	1.73707	1.38351	0.612972	1.80426
-0.700168	9.50616	GFP	1	1.50961	-3.0378	1d	0	0	0.137719	0.137719	0.0712283	0	0	0	0	0	0.137719	0.137719	0	1.56133	0	0	7.7494	8.01208	0.876593	2.9795	0.876593	0.314177	4.25205	1.91079	7.91254	0.0712283	0	0.200062	0	0.0712283	0.137719	0	0	0.200062	0	1.21267	0.0712283	0	2.01447	0.137719	0.509487	1.46376	2.0903
2.49762	-9.12309	GFP	4	NA	NA	NA	0.114896	0.114896	3.37162	4.88288	0.114896	0	1.30255	1.70566	0	0	0	0	0.114896	0	0	0	2.15995	2.32762	0	0.114896	0	0.396779	0.396779	0	3.62506	0.114896	0	0	1.33511	0	NA	NA	NA	NA	NA	NA	NA	NA	NA	NA	NA	NA	NA
-0.955487	10.0642	GFP	1	2.26838	-2.26375	1d	0.140842	0	0	0.264274	0	0	0	0	0	0	0.140842	0	0	0	0	0	7.62125	7.97586	0.792965	2.85268	0.563159	6.1147	3.4516	2.40994	7.99102	0	0.140842	0.264274	0	0.374131	0.140842	0	0	0.140842	0.140842	0.979704	0	0	2.87852	0.921248	1.97421	0.473105	2.57257
-1.2604	-8.82517	GFP	2	NA	NA	NA	0	0.132578	3.7061	5.6292	0.249618	0.249618	0	0	0	0	0.249618	0	0	0.132578	0	0	1.95953	2.60088	0	0	0.132578	0.354384	0.132578	0	2.48972	0.132578	0	0	0.822379	0	NA	NA	NA	NA	NA	NA	NA	NA	NA	NA	NA	NA	NA
-13.9907	-2.64753	GFP	6	NA	NA	NA	0.426445	0	0	0	0	0.426445	0	0	2.76572	6.13399	7.12209	0.235784	0	0	0	0	2.52041	5.09985	0	0.58651	0	0.426445	0	0.235784	2.06856	1.05128	0	0.426445	0	0	NA	NA	NA	NA	NA	NA	NA	NA	NA	NA	NA	NA	NA
-14.7848	-3.49686	GFP	6	NA	NA	NA	0	0.20244	0	0.370717	0	0	0	0	3.40686	5.94309	7.90297	0.20244	0	0	0	0	2.5739	3.85013	0	0.20244	0	0.514713	0.370717	1.02786	1.81822	0.370717	0	0	0.20244	0	NA	NA	NA	NA	NA	NA	NA	NA	NA	NA	NA	NA	NA
-0.97286	-4.79454	GFP	2	NA	NA	NA	0.536339	0.536339	2.9496	4.08089	0.426771	0.163337	0	0	0	0	0.303704	0.163337	0	0	0	0	2.45497	2.64831	0	0	0	0.536339	0.163337	0	5.47249	0	0	0	0.163337	0	NA	NA	NA	NA	NA	NA	NA	NA	NA	NA	NA	NA	NA
-1.78464	-9.14764	GFP	2	NA	NA	NA	0	0	3.42901	4.72057	0	0	0.346798	0	0	0.129428	0.244007	0	0	1.55409	0	0	4.53584	4.41309	0	1.55409	0	5.28917	1.58288	0.525252	5.27654	0	0	0.676631	0.744513	0	NA	NA	NA	NA	NA	NA	NA	NA	NA	NA	NA	NA	NA
-12.4481	-0.229082	GFP	7	NA	NA	NA	0	0	0.336039	0	0	0.336039	0	0	0	0.954577	0.336039	0	0	0	0	0	2.75859	3.51899	0	0.336039	0	0.336039	0	0.336039	2.46671	0.954577	0	0	2.0528	0	NA	NA	NA	NA	NA	NA	NA	NA	NA	NA	NA	NA	NA
0.483769	8.37065	GFP	1	-2.76134	-3.30683	1d	0	0.937851	0	0.937851	0	0	0	0	0	0	0	0.937851	0	0	0	0	7.28664	6.89421	3.05439	4.47792	0	0.937851	3.92678	1.97657	7.55644	0	0	0.937851	0	0	0	0	0	0	0.937851	0.937851	0	0	3.25315	0	0	2.17161	1.41317
-0.351817	9.55259	GFP	1	2.02984	-3.459	1d	0.0870553	0	0.0870553	0.167135	0	0	0	0	0	0	0.241275	0	0	0.167135	0	0	7.80541	8.05721	0.737874	3.12407	0.598074	5.26274	4.13204	2.22755	7.74257	0	0	0.821276	0	0	0.241275	0	0.0870553	0.167135	0.492682	1.15781	0.374858	0	1.99701	1.18599	1.76142	0.934629	1.3637
-2.02548	12.4419	GFP	1	-1.4061	-0.433304	1c	0.0536644	0	0.0536644	0.199278	0	0	0	0	0	0	0.199278	0.153057	0	0	0	0	7.87986	8.41349	3.60644	2.18421	2.40594	2.31219	3.01852	2.38585	7.17371	0.104595	0	0.243458	0	0	0.365368	0.0536644	0	0.104595	0.0536644	0.689314	0.153057	0	2.42075	1.42128	1.21509	1.0935	1.89059
-13.5617	-1.51819	GFP	6	NA	NA	NA	0	0	1.70244	0.752279	0	0.445272	0	0	2.54782	5.41773	3.05367	0.752279	0	0	0	0	3.07979	5.38484	0	0	0	0	0	0.445272	2.88074	0.752279	0	0	0.445272	0	NA	NA	NA	NA	NA	NA	NA	NA	NA	NA	NA	NA	NA
3.64398	1.97713	GFP	0	NA	NA	NA	3.58091	3.5462	1.23825	0	0	0.477717	0	0	0	0	0	0	0	0.477717	0	0	5.44882	6.24198	0	0.477717	0	0.477717	3.69369	1.14529	7.78642	0	0	0.267118	0	0	NA	NA	NA	NA	NA	NA	NA	NA	NA	NA	NA	NA	NA
-13.9056	-1.65744	GFP	6	NA	NA	NA	0	0	0.413472	0	0	0.930658	0	0	2.96703	5.47262	2.10033	0.705134	0	0	0	0	2.62478	3.74896	0.413472	0	0	0.413472	0.413472	1.52266	1.96637	0	0	0	0.413472	0	NA	NA	NA	NA	NA	NA	NA	NA	NA	NA	NA	NA	NA
3.75497	-8.27425	GFP	4	NA	NA	NA	0	0	3.32083	5.58781	0	0.599402	1.51684	1.68247	0	0	0.128251	0	0	0	0	0	1.60308	2.14313	0	0	0	0.128251	0	0.343955	2.77585	0	0	0	1.6567	0	NA	NA	NA	NA	NA	NA	NA	NA	NA	NA	NA	NA	NA
0.213397	9.37591	GFP	1	-0.876608	-3.58711	1d	0.0938564	0	0	0.0938564	0	0.0938564	0	0	0	0	0.25867	0.0938564	0	0	0	0	7.91021	8.1515	0.25867	2.89712	0	0.733531	3.24261	1.2966	7.56082	0	0.179655	0.463993	0	0.400124	0.0938564	0.634255	0.179655	0.25867	0.331896	0.733531	0.179655	0	1.74454	1.65466	0.634255	0.400124	0.906656
2.12726	2.13134	GFP	0	NA	NA	NA	4.1899	4.437	1.32194	0.811069	0	0.223194	0	0	0	0	0.223194	0.405548	0	0	0	0	5.14483	4.38227	0.405548	0.405548	0	0.559723	2.30281	1.09878	7.65789	0.223194	0	0.223194	0.223194	0	NA	NA	NA	NA	NA	NA	NA	NA	NA	NA	NA	NA	NA
-1.35646	11.2662	GFP	1	-2.71909	-2.47177	1d	0.234335	0	0.234335	0.583447	0	0.234335	0	0	0	0	0.234335	0.234335	0	0.234335	0	0	7.50378	8.04674	0.234335	3.37606	1.54691	2.59609	3.94548	2.37681	7.57766	0	0	0.841714	0	0	0	0	0	0	0	0.583447	0	0	2.51406	0	1.87877	0.720895	0
1.8239	1.67003	GFP	0	NA	NA	NA	4.42157	3.37995	0.745825	0.200191	0.200191	0.50977	0	0	0	0.200191	0	0	0	0.366913	0	0	3.83806	2.56251	0.200191	0.634747	0	0.634747	0.200191	0.634747	7.65595	0.366913	0	0	0.366913	0.50977	NA	NA	NA	NA	NA	NA	NA	NA	NA	NA	NA	NA	NA
2.07482	4.70559	GFP	5	NA	NA	NA	1.53666	0	0	0	0	0	0	0	0	0	0	0.286479	0	0	0	0	6.63419	7.67335	0.286479	1.89302	0	1.2006	5.7656	3.05568	6.55007	0	0.844545	0.844545	0	0.286479	NA	NA	NA	NA	NA	NA	NA	NA	NA	NA	NA	NA	NA
3.08699	2.55815	GFP	0	NA	NA	NA	4.57583	4.46944	1.26106	0	0	0.274707	0	0	0	0	0	0.274707	0	0	0	0	4.44376	4.91725	0	0.81739	0	0.489985	3.45525	0.948071	7.71421	0	0	0.489985	0	0.274707	NA	NA	NA	NA	NA	NA	NA	NA	NA	NA	NA	NA	NA
2.31861	-6.47058	GFP	3	NA	NA	NA	0.10817	0.376345	3.02211	5.58275	1.34961	0.998262	0	0.10817	0	0	0.10817	0.205773	0	0.10817	0	0	2.55573	2.79164	0	0.10817	0	0.294692	0.10817	0.10817	3.5533	0.205773	0	0	1.25653	0	NA	NA	NA	NA	NA	NA	NA	NA	NA	NA	NA	NA	NA
-12.2015	0.917412	GFP	7	NA	NA	NA	0	0	0	0.437181	0	0	0	0	0.972674	4.20171	0.972674	0	0	0	0	0	3.15622	3.55526	0	0	0	0.740351	0	0.437181	2.33425	0	0	0	0	0	NA	NA	NA	NA	NA	NA	NA	NA	NA	NA	NA	NA	NA
-1.69447	11.5103	GFP	1	0.5745	1.74788	1c	0.0473807	0	0.0473807	0.0473807	0.0473807	0	0	0	0	0.135896	0.0473807	0	0	0.17738	0	0	7.81878	8.18644	1.33874	2.39305	0.21721	5.53825	3.37219	2.55627	7.62871	0.0473807	0.0473807	0.17738	0.0473807	0.0473807	0.794361	0.0473807	0.0473807	0	0.21721	1.28651	0.362342	0	2.04697	1.17309	1.73307	1.62448	1.4004
-0.252945	8.80501	GFP	1	0.222683	-2.72634	1d	0	0.534141	0.211336	0	0	0	0	0	0	0.211336	0.211336	0	0	0.211336	0	0	7.60471	8.17529	2.05726	3.32602	0	0.385708	3.67867	1.56135	7.75737	0	0.385708	0.385708	0	0.211336	0	0	0	0.211336	0	0.385708	0	0	1.34128	0.534141	0.663363	0.385708	0
0.364096	-7.36559	GFP	2	NA	NA	NA	0	1.03219	3.82928	5.30703	0.471503	1.08445	0.140284	0	0	0	0.263287	0.263287	0.471503	0	0	0	2.39239	2.35021	0	0	0	0.561329	0.140284	0	3.82928	0.140284	0	0	0.561329	0	NA	NA	NA	NA	NA	NA	NA	NA	NA	NA	NA	NA	NA
-14.065	-1.81645	GFP	6	NA	NA	NA	0.315602	0	0	0.315602	0.315602	0	0	0	2.91458	5.48055	3.28109	0	0	0	0	0	2.83066	4.86287	0	0.315602	0	1.04922	0	0	2.39965	0.910007	0	0	0	0	NA	NA	NA	NA	NA	NA	NA	NA	NA	NA	NA	NA	NA
-0.976693	-8.03076	GFP	2	NA	NA	NA	0.134539	0.134539	3.53416	6.62638	0	0.253105	0	0	0	0	0	0	0	0	0	0	2.46816	2.71555	0	0.134539	0	0.134539	0	0	3.4956	0.134539	0	0	0	0	NA	NA	NA	NA	NA	NA	NA	NA	NA	NA	NA	NA	NA
3.95231	0.320417	GFP	0	NA	NA	NA	5.33692	3.35329	0.188548	0.188548	0.808691	0.483958	0	0	0	0	0.188548	0.188548	0.188548	0	0	0	3.94005	3.45004	0	0.897093	0	0.711711	1.46324	0.711711	7.49241	0.188548	0	0	0.188548	0.483958	NA	NA	NA	NA	NA	NA	NA	NA	NA	NA	NA	NA	NA
1.66185	2.98403	GFP	0	NA	NA	NA	4.71416	3.36555	0.228264	0	0	0.413984	0	0	0	0	0	0	0	0.570556	0	0	4.89652	4.64762	0	0.825089	0	0.413984	1.93117	0.825089	7.88677	0.228264	0	0.413984	0	0	NA	NA	NA	NA	NA	NA	NA	NA	NA	NA	NA	NA	NA
0.866526	8.1235	GFP	5	NA	NA	NA	0.0555766	0.0555766	0.336508	0.108226	0	0.0555766	0	0	0	0	0.158242	0.158242	0	0.336508	0	0	8.06	8.06796	0.555579	3.08986	0.452031	4.34096	4.58422	2.68504	6.99262	0.108226	0.294832	0.294832	0	0.0555766	NA	NA	NA	NA	NA	NA	NA	NA	NA	NA	NA	NA	NA
0.0522169	8.21167	GFP	1	1.5292	-3.64845	1d	0	0	0	0.255089	0	0	0	0	0	0.0924505	0.255089	0	0	0	0	0	8.08693	8.10914	0.725347	3.22743	0	3.31562	5.28783	3.4191	6.44203	0	0.255089	0.725347	0	0	0	0.0924505	0	0	0.255089	1.84486	0.458154	0	0.626863	0.177073	0.458154	0.677317	0.51761
1.09454	-1.81476	GFP	0	NA	NA	NA	3.62254	1.76088	1.03197	0	0.263207	0.643583	1.03197	0	0.263207	0	0	0.263207	0	0	0	0	3.57308	3.25775	0	0.91848	0	0.643583	0.471373	0.790448	6.96995	0.263207	0	0.263207	1.59214	0	NA	NA	NA	NA	NA	NA	NA	NA	NA	NA	NA	NA	NA
3.43657	3.04286	GFP	5	NA	NA	NA	4.06261	5.41	0	0.427806	0	0	0.236608	0	0	0	0	0	0	0	0	0	5.69477	6.14422	0.427806	1.43588	0	1.37026	4.90729	1.66224	7.51169	0	0.236608	0.236608	0	0	NA	NA	NA	NA	NA	NA	NA	NA	NA	NA	NA	NA	NA
1.65313	0.562468	GFP	0	NA	NA	NA	4.17845	2.3806	1.37205	0	0	0.551499	0	0	0	0.399158	0.399158	0	0	0	0	0	5.07483	3.7484	0	0	0.399158	0.219364	0	0.219364	7.23497	0	0	0	0	0	NA	NA	NA	NA	NA	NA	NA	NA	NA	NA	NA	NA	NA
2.48301	4.15006	GFP	5	NA	NA	NA	3.89704	1.24917	0.222138	0	0	0	0	0	0	0	0	0	0	0	0	0	6.107	6.5962	1.31806	1.0084	0	0.808135	5.69959	2.10579	7.21534	0.222138	1.31806	0	0	0.55746	NA	NA	NA	NA	NA	NA	NA	NA	NA	NA	NA	NA	NA
-0.448398	9.17281	GFP	1	2.20118	-3.56603	1d	0.158242	0	0.0555766	0.0555766	0	0.108226	0	0	0	0.108226	0.108226	0	0	0	0	0	7.89012	8.04398	0.0555766	2.74188	0.0555766	0.522241	3.90584	2.31123	7.76343	0	0	0.336508	0	0.108226	0.522241	0.158242	0.108226	0.487752	0.487752	1.24053	1.501	0	2.13849	1.74806	0.762207	0.67882	1.85193
-14.6013	-2.34825	GFP	6	NA	NA	NA	1.79303	0.245455	0	0	0	0.245455	0	0	3.17022	5.70679	4.94237	0.442379	0	0	0	0	2.99161	4.99271	0	0.442379	0	0.245455	1.40124	0.748019	2.84117	0.871718	0	0	0.245455	0	NA	NA	NA	NA	NA	NA	NA	NA	NA	NA	NA	NA	NA
1.14748	9.12161	GFP	1	4.03288	-0.272237	1a	0.0906693	0.0463619	0.133097	0.0463619	0	0.0463619	0	0	0	0	0.212905	0.0463619	0	0.904646	0	0	7.85874	8.04877	3.52856	2.25566	1.52746	0.450719	4.00044	2.51296	7.71757	0.0906693	0.133097	0.321813	0	0.0906693	0.617433	0	0.0463619	0.355631	0.99633	0.865481	0.212905	0.0463619	3.6831	2.31831	1.98291	2.02762	1.50664
2.07221	5.60652	GFP	5	NA	NA	NA	0	0.603496	0.603496	0	0	0	0	0	0	0	0	0.603496	0	0	0	0	7.21809	7.15023	0.977198	3.62311	0.603496	0.603496	4.96056	2.81789	6.80231	0	0	0.603496	0	0.603496	NA	NA	NA	NA	NA	NA	NA	NA	NA	NA	NA	NA	NA
-15.1504	-3.46528	GFP	6	NA	NA	NA	0	0	0	0.271934	0	0.485508	0	0	3.82864	6.04189	5.34144	0.271934	0	0	0	0	2.27727	6.03966	0	0.485508	0	0.485508	0	0.661398	2.0232	0.81093	0	0	0	0	NA	NA	NA	NA	NA	NA	NA	NA	NA	NA	NA	NA	NA
1.91631	3.21416	GFP	0	NA	NA	NA	4.79665	3.68012	0.575607	0	0	0.831611	0	0	0	0	0.230638	0.230638	0	0	0	0	5.16067	4.84065	0	0.938608	0	0.230638	3.36783	1.03525	7.88086	0	0.230638	0	0	0	NA	NA	NA	NA	NA	NA	NA	NA	NA	NA	NA	NA	NA
-14.0195	-1.80914	GFP	6	NA	NA	NA	0.245328	0.44217	0.747712	0.44217	0	0.245328	0	0	2.85672	5.85139	3.91072	0	0	0	0	0	2.94825	4.80814	0	0.606565	0	0.747712	0	0.747712	2.75596	0.44217	0	0	0.44217	0	NA	NA	NA	NA	NA	NA	NA	NA	NA	NA	NA	NA	NA
2.68174	3.98266	GFP	5	NA	NA	NA	2.71975	2.26636	0	0	0	0	0	0	0	0.296966	0.296966	0	0	0	0	0	5.6843	6.87285	0	1.00388	0	0.525639	5.65206	2.59881	5.24592	0	0.868393	0.296966	0	0.296966	NA	NA	NA	NA	NA	NA	NA	NA	NA	NA	NA	NA	NA
0.714744	2.65708	GFP	0	NA	NA	NA	4.96735	4.32215	0	0.394988	0	0	0	0	0	0	0.216871	0	0	0	0	0	4.13152	3.49554	0	1.07755	0	0.546126	1.23018	0.546126	7.75615	0.216871	0	0	0	0	NA	NA	NA	NA	NA	NA	NA	NA	NA	NA	NA	NA	NA
1.25208	10.6713	GFP	1	3.32233	-1.2479	1c	0	0	0.117137	0.170932	0	0	0	0	0	0	0.170932	0.170932	0	0.483268	0	0	7.91645	8.10773	2.7749	2.84232	1.81764	0.690235	1.93195	2.171	7.61307	0	0	0.170932	0	0	0.720918	0.170932	0.483268	0.170932	0.270548	0.720918	0.22198	0.0602824	3.36382	1.3007	1.84747	1.35022	0
2.03345	-6.7896	GFP	3	NA	NA	NA	0	0.531185	3.36168	5.22763	0.917101	1.19486	0.182547	0.0954331	0	0.0954331	0.182547	0.0954331	0	0	0	0	1.87295	2.42603	0	0	0	0.47051	0.262676	0.0954331	3.25167	0.182547	0	0	0.531185	0	NA	NA	NA	NA	NA	NA	NA	NA	NA	NA	NA	NA	NA
2.43819	2.38365	GFP	0	NA	NA	NA	3.68181	2.54477	1.25217	0.40519	0.222979	0.40519	0	0	0	0	0	0.40519	0	0	0	0	4.88388	5.60498	0	1.09806	0	0.559262	2.10949	1.01108	7.80577	0.222979	0	0	0.222979	0.222979	NA	NA	NA	NA	NA	NA	NA	NA	NA	NA	NA	NA	NA
1.31836	5.55451	GFP	5	NA	NA	NA	2.85816	2.85816	0	0	0	0	0	0	0	0	0	0	0	0	0	0	5.97271	7.65092	0	3.29632	0	0	5.02126	1.31861	7.46857	0.862516	1.31861	0	0	0	NA	NA	NA	NA	NA	NA	NA	NA	NA	NA	NA	NA	NA
2.0002	5.45204	GFP	5	NA	NA	NA	0.432361	1.5161	0.0744302	0.143702	0	0.0744302	0	0	0.0744302	0.0744302	0.326675	0.0744302	0	0.0744302	0	0	7.24933	7.72983	0.993231	2.86425	0.143702	0.934289	5.19487	2.13037	7.6034	0.269325	0.481291	0.481291	0	0	NA	NA	NA	NA	NA	NA	NA	NA	NA	NA	NA	NA	NA
0.117613	9.93381	GFP	1	-1.641	-3.10355	1a	0	0	0	0.261133	0	0.261133	0	0	0	0	0	0	0.261133	0.261133	0	0	7.34851	8.10424	1.45452	3.41909	1.58498	3.0006	3.66856	1.58498	7.54427	0	0.261133	0.261133	0	0.468002	0	0	0.261133	0.261133	0.261133	1.02619	0.261133	0	2.95504	1.52188	2.35601	1.58498	1.45452
0.0484007	11.3978	GFP	1	2.20525	0.325009	1a	0	0	0	0.0908337	0	0	0	0	0	0.0908337	0.250961	0.174099	0.0908337	0.250961	0	0	7.74348	8.26054	1.48685	2.19581	0.92481	0.250961	3.67415	2.39645	7.76218	0	0	0.250961	0	0.0908337	0.0908337	0	0.250961	0.388952	0	0.51019	0.250961	0	1.85941	1.32376	2.16356	1.68157	2.023
-14.3097	-3.117	GFP	6	NA	NA	NA	0	0	0	1.22576	0	0	0	0	3.73563	5.13269	2.1066	0	0	0	0	0	4.07349	5.11838	0	0	0	2.36339	1.22576	0	3.73563	0	0	0	0	0	NA	NA	NA	NA	NA	NA	NA	NA	NA	NA	NA	NA	NA
3.41789	-0.674124	GFP	0	NA	NA	NA	3.16243	2.26637	1.26482	0	0.226535	0.41111	0	0	0	0	0	0	0	0.226535	0	0	3.85054	3.15161	0.226535	0.566868	0	0.566868	0.226535	0.566868	7.4084	0	0	0	0.226535	0	NA	NA	NA	NA	NA	NA	NA	NA	NA	NA	NA	NA	NA
-12.4774	-0.0474485	GFP	7	NA	NA	NA	0	0	0.975422	0.438746	0	0	0	0	2.89445	5.93997	5.7697	0	0	0	0	0	3.00947	3.58022	0	0.312746	0	0.550632	0.438746	0.438746	1.97989	0.16855	0	0.16855	0.438746	0	NA	NA	NA	NA	NA	NA	NA	NA	NA	NA	NA	NA	NA
2.57907	-7.86638	GFP	0	NA	NA	NA	3.79233	2.28569	1.37224	0.428728	0.237166	0.237166	1.37224	0	0	0.237166	0.237166	0	0	0	0	0	3.64293	3.00919	0.428728	0.428728	0	0.589427	0	0.589427	6.95597	0.428728	0	0	1.43789	0	NA	NA	NA	NA	NA	NA	NA	NA	NA	NA	NA	NA	NA
-14.1521	-1.94648	GFP	6	NA	NA	NA	0.478637	0.267686	0.267686	0	0	0.267686	0	0	2.32318	5.50132	5.66504	0	0	0	0	0	4.69454	5.77377	0.267686	2.22865	0	0.930069	3.62502	1.60747	3.96206	0.267686	0.267686	0	0	0	NA	NA	NA	NA	NA	NA	NA	NA	NA	NA	NA	NA	NA
1.35418	3.4946	GFP	0	NA	NA	NA	3.96353	2.89338	0.673352	0.215273	0	0.215273	0	0	0	0.392312	0.392312	0.392312	0	0	0	0	5.0494	5.59495	0.215273	0.892489	0	0.215273	4.27804	1.22436	8.05775	0.215273	0	0	0	0.542673	NA	NA	NA	NA	NA	NA	NA	NA	NA	NA	NA	NA	NA
-0.636948	9.50922	GFP	1	1.73539	-2.56488	1d	0	0	0	0.200607	0	0	0	0	0	0.138105	0.200607	0.200607	0	0	0	0	7.97448	8.09393	0.465234	2.23724	0.138105	2.3422	4.09708	1.95614	7.54322	0.071435	0	0	0	0.138105	0.595827	0.367618	0	0.200607	0.259432	1.16983	0.071435	0	0.878347	1.46607	1.25779	1.68061	1.89125
-3.4943	12.1686	GFP	1	-3.94919	0.992828	1b	0	0	0.0435446	0.125328	0	0	0	0	0	0	0.200925	0.0435446	0	0.125328	0	0	7.82527	8.27633	2.70341	1.9906	1.37053	3.97668	3.65	2.5279	7.78337	0	0	0.200925	0	0	0.271207	0	0	0.0852719	0	0.990005	0.0435446	0	1.78921	0	0.398489	0.304578	0.368155
3.1541	3.88631	GFP	5	NA	NA	NA	1.6117	0	0	0	0.236985	0.42843	0	0	0	0.727399	0.589046	0	0	0.42843	0	0	6.10806	7.26737	0.42843	2.19974	0	2.48193	5.51813	2.00393	7.42377	0.236985	0.727399	0	0	0.42843	NA	NA	NA	NA	NA	NA	NA	NA	NA	NA	NA	NA	NA
-3.55651	11.7784	GFP	1	-2.24217	-0.906489	1b	0.0760215	0.274554	0	0.14667	0	0.0760215	0	0	0	0.0760215	0.14667	0.0760215	0	0.0760215	0	0	7.60341	8.29785	3.29533	2.83522	1.56681	0.440125	2.42198	2.04301	7.71769	0.0760215	0	0.274554	0	0	0	0	0	0	0.0760215	1.06321	0	0	1.23796	0.0760215	0.212655	0.582136	0
3.31098	-10.2656	GFP	4	NA	NA	NA	2.62513	1.49541	1.17858	0.418167	0.418167	0.418167	1.63966	0.868975	0	0	0	0	0	0	0	0	3.83976	2.47676	0	0.297224	0	0.526049	0	0.159614	6.14976	0	0	0	2.4912	0	NA	NA	NA	NA	NA	NA	NA	NA	NA	NA	NA	NA	NA
-2.81937	4.80469	GFP	9	NA	NA	NA	0	0.642955	1.13298	0	0.262901	0.789725	0	0	0	0.470875	0	0	0	0	3.43624	1.90408	2.41803	2.94664	0	0	0	0.642955	0.470875	0.470875	3.19681	0.470875	0	0	1.03111	0	NA	NA	NA	NA	NA	NA	NA	NA	NA	NA	NA	NA	NA
-13.7002	-2.32833	GFP	6	NA	NA	NA	0	0	0	0.58033	0	0.58033	0	0	3.18658	5.84966	3.7354	0	0	0	0	0	2.79357	5.00845	0	0	0	0.779298	0.331685	0.331685	2.41825	0.331685	0	0	0.331685	0	NA	NA	NA	NA	NA	NA	NA	NA	NA	NA	NA	NA	NA
-1.13575	11.0543	GFP	1	-0.737793	3.34996	1a	0	0	0	0.0605677	0	0	0	0	0	0.0605677	0.0605677	0.0605677	0	0.22295	0	0	7.6202	8.22971	0.405142	1.09797	0.405142	0.890402	3.55619	2.20328	7.88288	0	0	0.117675	0	0	0.362611	0.171697	0.445939	0	0.0605677	0.964482	0.22295	0	3.02861	1.09797	1.7699	1.25207	2.01406
-15.1424	-2.74365	GFP	6	NA	NA	NA	0.190927	0	0	0	0	0.190927	0	0	3.7678	6.07195	7.58004	0.190927	0	0	0	0	3.27544	5.19193	0	0.489263	0	0.90527	0	0.718745	2.4973	0	0	0	0	0	NA	NA	NA	NA	NA	NA	NA	NA	NA	NA	NA	NA	NA
4.03793	0.623145	GFP	0	NA	NA	NA	4.58173	3.16565	1.11213	0.412245	0.227217	0.227217	0	0	0	0.227217	0.227217	0	0	0	0	0	4.26124	3.18694	0	0.568324	0	0.822204	0.412245	0.822204	7.56611	0	0	0	0.412245	0.412245	NA	NA	NA	NA	NA	NA	NA	NA	NA	NA	NA	NA	NA
-0.490425	9.82502	GFP	1	2.01377	-1.52995	1c	0	0	0	0.125234	0.064576	0	0	0	0	0.064576	0.064576	0	0	0.427653	0	0	7.51129	8.12271	2.55519	1.60992	0.788785	0.470229	3.70599	1.8568	7.85664	0	0	0	0	0	0	0	0	0.064576	0.236515	1.03001	0.470229	0	2.87601	1.59649	1.56909	1.72326	2.21247
3.91268	1.96581	GFP	0	NA	NA	NA	2.27792	2.12511	1.12294	0.207364	0	0.207364	0	0	0	0	0.207364	0	0	0	0	0	5.6399	6.12322	0	0.960505	0	0.525493	4.08647	1.44126	7.10715	0	0	0.207364	0.207364	0	NA	NA	NA	NA	NA	NA	NA	NA	NA	NA	NA	NA	NA
-0.146125	-7.53506	GFP	2	NA	NA	NA	0	0.264485	3.22165	0.473447	0	0.473447	0.374414	0	0	0.140961	0	0.140961	0	0	0	0	2.34042	2.45071	0	0	0	0.473447	0.140961	0	3.3517	0	0	0	0.473447	0	NA	NA	NA	NA	NA	NA	NA	NA	NA	NA	NA	NA	NA
1.90348	5.29656	GFP	5	NA	NA	NA	0.969869	1.31623	0.241324	0.241324	0	0.241324	0	0	0	0.241324	2.47799	0	0	0	0	0	6.47703	7.54331	0.241324	2.64623	0	2.38191	4.90333	0.969869	7.91527	0	0.241324	0.241324	0.241324	0.241324	NA	NA	NA	NA	NA	NA	NA	NA	NA	NA	NA	NA	NA
0.642962	7.96469	GFP	5	NA	NA	NA	0.23959	4.32526	0.126953	0.126953	0	0	0	0	0	0.126953	0.340814	0.23959	0	0.126953	0	0	7.42084	8.19294	1.41424	3.05892	0.23959	0.594532	4.39945	1.95888	7.56853	0.126953	0.126953	0.126953	0	0.126953	NA	NA	NA	NA	NA	NA	NA	NA	NA	NA	NA	NA	NA
1.69213	2.8234	GFP	0	NA	NA	NA	4.58542	3.79815	0.229601	0.229601	0.229601	0.229601	0	0	0	0.229601	0	0	0	0	0	0	4.83769	5.34984	0.229601	1.11998	0	0.573402	2.73783	0.416204	7.98817	0.573402	0	0	0	0	NA	NA	NA	NA	NA	NA	NA	NA	NA	NA	NA	NA	NA
-1.70568	-9.20926	GFP	2	NA	NA	NA	0.133837	0	3.6841	6.13553	0	0.540016	0	0.133837	0	0.133837	0.452875	0.133837	0.888743	0.251858	0	0	1.84034	2.47517	0	0.133837	0	0.694371	0.251858	0	2.24593	0.357409	0	0	0.133837	0	NA	NA	NA	NA	NA	NA	NA	NA	NA	NA	NA	NA	NA
0.431888	3.45615	GFP	0	NA	NA	NA	4.55842	3.71241	0.41796	0	0	0	0	0	0	0.41796	0	0	0	0	0	0	4.51962	5.53814	0	0.41796	0	0	4.05275	1.41419	8.11011	0	0	0	0	0.41796	NA	NA	NA	NA	NA	NA	NA	NA	NA	NA	NA	NA	NA
4.66114	-0.440552	GFP	0	NA	NA	NA	4.35305	4.22697	0.800855	0	0	0.800855	0	0	0	0	0	0	0	0	0	0	4.39178	2.86622	0	1.04422	0	0.800855	0.478544	1.04422	7.75049	0	0	0	0	0	NA	NA	NA	NA	NA	NA	NA	NA	NA	NA	NA	NA	NA
-1.07838	12.6384	GFP	1	-0.853992	-0.130054	1a	0.189348	0.0508028	0	0.0508028	0	0.0991489	0	0	0	0	0.0991489	0.0991489	0.145265	1.31103	0	0	7.79001	8.28381	2.84233	1.85127	1.5476	0.231569	3.31516	2.36963	7.74103	0	0	0	0	0.0508028	0	0.0508028	0.0508028	0.231569	0.0508028	0.688231	0.231569	0	2.81461	1.64272	1.12643	0.311013	0.688231
-0.272592	8.78874	GFP	1	0.342319	-2.77601	1d	0	0	0	0.317655	0	0	0	0	0	0	0.55836	0	0	0.317655	0	0	7.55062	8.14446	2.04514	3.39419	0	0.317655	3.69535	1.28573	7.84688	0	0	0	0	0	0	0	0	0.55836	0	1.05414	0.317655	0	1.3841	0.317655	0.914532	0.55836	0
-1.48721	11.4595	GFP	1	-1.42871	2.17643	1c	0	0	0	0.11909	0	0.0809474	0	0	0	0.11909	0.191269	0	0	0.0412925	0	0	7.85557	8.11968	1.0637	2.471	1.43602	6.07739	3.82364	2.76249	7.69655	0.0412925	0.0809474	0.290619	0	0	0.380985	0	0.0809474	0	0.191269	1.1474	0.191269	0	1.55856	0.409379	1.34143	0.380985	1.85569
-0.834432	12.4699	GFP	1	-0.778978	3.63272	1a	0	0	0.0431807	0	0	0	0.0431807	0	0	0.0845737	0	0.124321	0	0.162549	0	0	7.69541	8.20095	0.968003	1.7365	0.984625	6.64236	2.99445	2.0648	7.67906	0.0431807	0.0431807	0.0845737	0	0.0845737	0.424953	1.06383	0.0431807	0.162549	0.0845737	1.09383	0.334426	0	2.55147	1.81853	1.19228	1.09383	1.53004
-1.34749	10.3538	GFP	1	1.55805	-4.22543	1d	0	0	0.0624302	0	0	0.121191	0	0	0	0	0.0624302	0.121191	0	0.739621	0	0	7.97428	8.04916	1.58211	1.95381	1.1997	2.83937	3.87041	2.47001	7.78877	0.0624302	0	0.176689	0	0.0624302	0.176689	0.0624302	0.572696	0.0624302	0.0624302	1.11889	0.121191	0	1.64621	1.29232	1.29232	1.51361	1.72957
-3.56748	12.1087	GFP	1	-3.27232	2.63277	1b	0	0	0	0	0	0	0	0	0	0.116236	0	0.220356	0	1.59824	0	0	7.90889	8.2357	0.314651	1.5471	0.553634	5.86096	3.43245	2.62605	7.63175	0	0	0	0	0	0	0.116236	0	0.116236	0	1.5471	0	0	1.96893	0.116236	0.746377	0.553634	0.746377
-12.5024	-0.237951	GFP	7	NA	NA	NA	0	0	0	0.569944	0	0	0	0	0	2.32415	0	0	0	0	0	0	1.19529	3.27145	0	0	0	0	0	0.569944	2.46422	0.569944	0	0	1.72437	0	NA	NA	NA	NA	NA	NA	NA	NA	NA	NA	NA	NA	NA
-2.7346	11.2592	GFP	1	-3.67333	2.76637	1b	0.0861819	0.0440191	0.0440191	0.0440191	0	0	0	0	0	0.0440191	0.20295	0.0440191	0	1.29613	0	0	7.832	8.2814	1.01345	2.26597	0.0861819	2.1576	3.55211	2.24235	7.76373	0.0861819	0.0861819	0.20295	0	0.0861819	0	0	0.0440191	0.0440191	0.0861819	1.15061	0.0861819	0	1.69657	0	0.710522	0.910303	0.20295
-0.12712	-6.25801	GFP	2	NA	NA	NA	0	0.157834	2.76472	2.65076	0	0.157834	0	0	0	0.41404	0	0.157834	0	0	0	0	2.1626	2.93285	0	0	0	0.41404	0.41404	0.41404	5.16214	0	0	0	0.157834	0	NA	NA	NA	NA	NA	NA	NA	NA	NA	NA	NA	NA	NA
0.675959	4.72066	GFP	5	NA	NA	NA	3.99722	3.68142	1.04485	0	0	0	0	0	0	1.04485	0	0	0	0	0	0	5.01251	6.10256	0	1.04485	0	1.04485	4.18211	0	7.64625	0	0	0	0	0	NA	NA	NA	NA	NA	NA	NA	NA	NA	NA	NA	NA	NA
2.85252	1.37041	GFP	0	NA	NA	NA	4.06205	3.99797	0.262741	0.262741	0.262741	0.262741	0	0	0	0.262741	0.262741	0	0	0	0	0	4.7799	4.21077	0	0.470616	0	0.91727	1.70608	1.38752	7.60113	0	0	0	0	0	NA	NA	NA	NA	NA	NA	NA	NA	NA	NA	NA	NA	NA
4.2274	-0.489307	GFP	0	NA	NA	NA	3.22603	3.46848	0.867811	0	0	0	0	0.525229	0	0	0.525229	0	0	0	0	0	4.18874	2.78493	0	0.525229	0	0.867811	0	0.525229	7.0995	0	0	0	0	0	NA	NA	NA	NA	NA	NA	NA	NA	NA	NA	NA	NA	NA
1.98232	2.69716	GFP	0	NA	NA	NA	4.03725	2.08866	0.653735	0.26817	0	0.479421	0	0	0	0.479421	1.87736	0	0	0	0	0	5.70671	5.71079	0	0.931316	0	0.802126	4.27306	0.931316	7.78772	0	0.26817	0	0.26817	0.26817	NA	NA	NA	NA	NA	NA	NA	NA	NA	NA	NA	NA	NA
1.60887	3.12824	GFP	0	NA	NA	NA	3.47754	5.13384	0.791601	0	0	0.472166	0	0	0	0.263696	0.263696	0	0	0	0	0	5.1159	6.32381	0.263696	1.39061	0.263696	0.472166	4.43053	1.13531	7.77594	0.472166	0	0	0	0	NA	NA	NA	NA	NA	NA	NA	NA	NA	NA	NA	NA	NA
2.24382	0.789683	GFP	0	NA	NA	NA	3.98149	2.64966	0.505288	0.284224	0.68622	0.284224	0	0	0	0.284224	0.68622	0.284224	0	0	0	0	3.7706	3.24473	0	0	0	0.68622	0	0.972163	7.62092	0	0	0	0.284224	0	NA	NA	NA	NA	NA	NA	NA	NA	NA	NA	NA	NA	NA
2.64491	4.04584	GFP	5	NA	NA	NA	3.2572	0.457966	0.254974	0.254974	0	0	0	0	0.254974	0	0.457966	0	0	0	0	0	5.0652	6.12271	0.626624	1.00889	0	0.626624	5.42474	2.21178	7.26455	0	0.89696	0	0	0	NA	NA	NA	NA	NA	NA	NA	NA	NA	NA	NA	NA	NA
4.78911	-3.43785	GFP	3	NA	NA	NA	3.94194	1.57126	1.1457	0	0.669456	1.35054	0	0.539344	0	0	0.389734	0	0	0	0	0	4.01333	3.91379	0	0.389734	0	0.213734	0	0.784572	7.43517	0.539344	0	0	1.46698	0	NA	NA	NA	NA	NA	NA	NA	NA	NA	NA	NA	NA	NA
-1.86158	10.32	GFP	1	0.7823	-4.54453	1d	0.131394	0	0.131394	0.191137	0	0	0	0	0	0.0678534	0.351537	0.131394	0	0.531854	0	0	8.14505	7.99477	0.785518	2.11646	0.445754	1.21997	4.14081	2.82119	7.70054	0	0.0678534	0.191137	0	0	0.0678534	0.0678534	0.0678534	0.351537	0.0678534	1.59568	0.0678534	0	2.11646	0.961185	0.817024	1.2803	1.4421
-14.0334	-1.9486	GFP	6	NA	NA	NA	0	0	1.51493	0	0	0.53639	0	0	2.72106	5.5445	2.81037	0	0	0	0	0	2.72106	3.03856	0	0	0	1.14086	1.14086	1.14086	2.3922	0.53639	0	0	0	0	NA	NA	NA	NA	NA	NA	NA	NA	NA	NA	NA	NA	NA
1.9547	2.64319	GFP	0	NA	NA	NA	5.36174	4.13705	0.732854	0	0	0.49993	0	0	0	0.195733	0.195733	0	0	0	0	0	4.00432	4.56344	0	0.732854	0	0	1.98374	0.732854	7.61401	0.49993	0	0.195733	0	0.359354	NA	NA	NA	NA	NA	NA	NA	NA	NA	NA	NA	NA	NA
0.546382	3.37163	GFP	0	NA	NA	NA	4.35703	2.47965	0.382134	0.382134	0	0	0	0	0	0	0.20921	0.382134	0	0	0	0	5.45007	5.7764	0	0.873895	0	0.382134	3.92328	0.873895	8.00957	0.529517	0.657943	0	0	0.20921	NA	NA	NA	NA	NA	NA	NA	NA	NA	NA	NA	NA	NA
0.406762	2.06997	GFP	0	NA	NA	NA	3.66348	4.17431	1.33494	0.336449	0	0	0	0	0	0	0	0	0	0	0	0	4.36429	4.35919	0.587751	0.587751	0	0.587751	2.15169	0.955462	7.62268	0	0	0	0	0	NA	NA	NA	NA	NA	NA	NA	NA	NA	NA	NA	NA	NA
-13.8468	-1.73384	GFP	6	NA	NA	NA	0	0	0	0	0	0	0	0	3.18399	5.6945	0	0	0	0	0	0	3.18399	4.23803	0	0	0	1.49771	0	0	3.27552	0.768783	0	0	0	0	NA	NA	NA	NA	NA	NA	NA	NA	NA	NA	NA	NA	NA
3.65702	1.04085	GFP	0	NA	NA	NA	4.92166	4.22299	0.918411	0.406644	0	0.406644	0	0	0	0	0	0	0.223851	0.223851	0	0	3.64758	2.96086	0.223851	0.561131	0	1.01385	0.223851	0.561131	7.58116	0	0	0.223851	0	0	NA	NA	NA	NA	NA	NA	NA	NA	NA	NA	NA	NA	NA
0.770808	2.8751	GFP	0	NA	NA	NA	5.00683	3.24799	0.934583	0.229278	0.229278	0.415669	0	0	0	0	0.708414	0	0	0	0	0	4.42129	3.64042	0	0.572716	0	0.827879	2.98626	0.415669	7.72001	0.229278	0	0	0	0	NA	NA	NA	NA	NA	NA	NA	NA	NA	NA	NA	NA	NA
-1.98459	-7.12837	GFP	2	NA	NA	NA	0	0	3.49402	4.93628	0	0.640048	0.164933	0	0	0.306476	0.306476	0	0	0	0	0	2.03269	2.29915	0	0.430446	0	0.430446	0	0.306476	3.88931	0	0	0	0.730388	0	NA	NA	NA	NA	NA	NA	NA	NA	NA	NA	NA	NA	NA
4.43106	-0.642655	GFP	0	NA	NA	NA	4.66148	3.04983	1.99484	0	0	0.234777	0	0	0	0	0.584382	0	0	0	0	0	4.34313	2.81019	0	0.42478	0	0.584382	1.99484	0.42478	7.31171	0	0	0	0.234777	0	NA	NA	NA	NA	NA	NA	NA	NA	NA	NA	NA	NA	NA
-14.455	-2.81022	GFP	6	NA	NA	NA	0	0	0	0	0	0.825471	0	0	2.75709	5.98986	3.62605	0.495597	0	0	0	0	3.39674	5.98017	0	0	0	1.0731	0.495597	1.0731	2.62681	0.495597	0	0	0	0	NA	NA	NA	NA	NA	NA	NA	NA	NA	NA	NA	NA	NA
-14.2281	-1.9479	GFP	6	NA	NA	NA	0	0	0	0.349512	0	0.813205	0	0	2.40162	5.59226	5.16981	0	0	0	0	0	2.23725	5.51279	0	0.349512	0	1.12878	0	0.349512	2.23725	0.813205	0	0	0	0	NA	NA	NA	NA	NA	NA	NA	NA	NA	NA	NA	NA	NA
0.17964	8.70852	GFP	1	2.3651	-3.72455	1d	0.134321	0	0	0.19527	0	0.069414	0	0	0	0.134321	0.19527	0.069414	0	0	0	0	8.12237	7.91045	0	2.4481	0	3.97782	4.2996	2.30826	7.48022	0	0.069414	1.10282	0.069414	0.069414	0.541626	0	0.069414	0	0	1.72282	0	0	2.88032	1.7099	1.87713	1.61448	1.23661
0.855937	8.48095	GFP	5	NA	NA	NA	0.0776522	0.149707	0.0776522	0.0776522	0	0.149707	0	0	0	0.0776522	0.0776522	0.149707	0	0	0	0	7.47416	8.10668	1.55061	3.07225	0.149707	0.149707	3.66644	1.94237	7.91445	0	0	0.0776522	0	0	NA	NA	NA	NA	NA	NA	NA	NA	NA	NA	NA	NA	NA
-0.600435	-8.88052	GFP	2	NA	NA	NA	0.180016	0	3.10907	5.31014	0.581627	0.984514	0.332517	0	0	0.180016	0.180016	0	0	0	0	0	2.1278	2.61177	0.0940534	0.180016	0	0.180016	0	0.0940534	2.5749	0	0	0	0.400849	0	NA	NA	NA	NA	NA	NA	NA	NA	NA	NA	NA	NA	NA
0.187667	8.55192	GFP	1	2.65819	-3.65197	1d	0	0	0	0	0	0	0	0	0	0	0	0	0	0.417987	0	0	8.03795	7.7863	0.417987	3.43709	1.1235	4.85507	4.1915	2.17288	7.63059	0	0.575687	0.575687	0.230676	0.417987	0	0	0	0.417987	0	1.68837	0.230676	0	2.14289	1.47542	1.73521	1.41425	1.90329
-12.1543	0.304394	GFP	7	NA	NA	NA	0	0	0	0	0	0.55491	0	0	0	4.15969	1.17104	7.84666	0	0	0	0	3.23785	3.26655	0	0.55491	0	0.909697	0.55491	0	2.13035	0.55491	0	0.55491	0	0	NA	NA	NA	NA	NA	NA	NA	NA	NA	NA	NA	NA	NA
-14.912	-3.08474	GFP	6	NA	NA	NA	0	0	0	0.390986	0.147971	0	0	0	3.42306	6.04695	7.53902	0.276843	0	0	0	0	2.31158	4.93066	0	0.58634	0	0.493426	0.276843	0.822347	1.80884	0.276843	0	0.147971	0	0	NA	NA	NA	NA	NA	NA	NA	NA	NA	NA	NA	NA	NA
-14.1886	-2.78363	GFP	6	NA	NA	NA	0.135643	0	0.546018	0.255065	0.135643	0.135643	0	0	3.40784	5.97847	7.47832	0.255065	0	0	0	0	2.56937	5.05732	0.135643	0.361735	0	0.701567	0.701567	0.771118	1.50108	0.135643	0	0	0	0.135643	NA	NA	NA	NA	NA	NA	NA	NA	NA	NA	NA	NA	NA
4.49459	0.875686	GFP	0	NA	NA	NA	4.70938	2.78147	0.84514	0	0	0.586109	0	0	0	0	0.235594	0	0	0	0	0	4.65022	4.60343	0.586109	0.723988	0	0.723988	2.54074	0.723988	7.49395	0	0	0.235594	0	0	NA	NA	NA	NA	NA	NA	NA	NA	NA	NA	NA	NA	NA
-0.865096	12.1808	GFP	1	-0.484327	3.56525	1a	0.0473953	0.217272	0.0926455	0.0926455	0	0.0473953	0	0	0	0.0926455	0.177431	0.135937	0	0.574691	0	0	7.7903	8.21644	1.62473	1.38861	1.15818	5.65142	3.58741	2.63266	7.67365	0	0.0473953	0.489177	0	0	0.816226	0.0473953	0.816226	0.0926455	0	1.12722	0.177431	0.0473953	2.31019	1.64367	1.23163	1.17331	0
-14.5713	-2.74927	GFP	6	NA	NA	NA	0.303551	0	0	0.303551	0	0	0	0	3.00329	5.50706	7.47876	0.303551	0	0	0	0	2.35857	5.66637	0	0	0	0.303551	0	0.303551	1.95008	0.303551	0	0	0.303551	0	NA	NA	NA	NA	NA	NA	NA	NA	NA	NA	NA	NA	NA
-12.2415	1.10527	GFP	7	NA	NA	NA	0	0	0.395661	0.395661	0	0	0	0	0.395661	4.18287	3.90271	8.30633	0	0	0	0	2.74477	2.74477	0	0	0	0.395661	0	0.898574	2.0535	0.678405	0.395661	0	0	0	NA	NA	NA	NA	NA	NA	NA	NA	NA	NA	NA	NA	NA
-0.564827	10.4864	GFP	1	3.01814	-2.54227	1a	0.10128	0.10128	0	0.0519214	0	0	0	0	0	0.148316	0.193238	0.0519214	0	0.10128	0	0	8.03002	7.98738	0.644997	1.70049	0.391797	4.327	3.61018	2.33984	7.79849	0.0519214	0.277448	0.317035	0	0.148316	0.277448	0	0.236229	0.10128	0.317035	1.36892	0.10128	0.0519214	1.86189	1.83673	1.69071	1.45958	1.62994
3.65276	2.56253	GFP	5	NA	NA	NA	3.68143	4.69298	0	0	0	0.491323	0	0	0	0	0.275538	0	0	0	0	0	5.53295	6.52287	0.950187	0.819319	0	0.950187	4.25526	2.15336	7.07154	0	0.275538	0	0	0.275538	NA	NA	NA	NA	NA	NA	NA	NA	NA	NA	NA	NA	NA
-1.61396	12.4758	GFP	1	-0.812602	0.292349	1c	0	0	0.0555831	0.108239	0	0	0	0	0	0	0.376555	0	0	0	0	0	7.80275	8.26417	3.33142	2.49697	1.33518	2.76385	2.1386	2.23483	7.76253	0	0	0.15826	0	0	1.17221	0	0.108239	0.0555831	0.15826	1.09878	0.108239	0.0555831	2.11819	0.707456	1.43527	0.415027	1.17221
-1.65696	10.8624	GFP	1	-3.02535	-1.17335	1d	0.160848	0	0	0.0836545	0	0	0	0	0	0	0.0836545	0.0836545	0	0.672835	0	0	7.80638	8.31588	0.579575	2.24745	0.716394	2.55462	3.58804	2.08784	7.53199	0	0	0.362047	0	0.0836545	0.232507	0.0836545	0.0836545	0.0836545	0.0836545	0.362047	0.0836545	0.0836545	3.03945	0.529466	0.299373	0.627291	0
0.767745	6.33115	GFP	5	NA	NA	NA	0.569521	0.413178	0	0.413178	0	0.227778	0	0	0	0	0.413178	0.413178	0	0	0	0	6.96919	8.07891	0.704694	2.46333	0	0.413178	4.72096	2.16035	7.48445	0	0.227778	0.227778	0	0.227778	NA	NA	NA	NA	NA	NA	NA	NA	NA	NA	NA	NA	NA
1.0278	-0.127381	Epcam	0	NA	NA	NA	3.11448	0.920398	1.48118	0.562551	0	0.320323	0	0	0	0	0	0	0	0	0	0	4.23903	3.26947	0	0	0	0.320323	0	1.63964	7.25195	0	0	0	0	0	NA	NA	NA	NA	NA	NA	NA	NA	NA	NA	NA	NA	NA
-0.353454	-4.86314	Epcam	2	NA	NA	NA	1.01662	0.632288	2.42383	4.08598	0	1.01662	0	0	0	0.257716	0	0.257716	0	0	0	0.257716	1.29356	2.01054	0	0.462438	0	0	0.257716	0	5.03033	0.257716	0	0	0.462438	0	NA	NA	NA	NA	NA	NA	NA	NA	NA	NA	NA	NA	NA
1.12106	-3.8292	Epcam	2	NA	NA	NA	1.90391	1.71734	2.15364	0	0	1.18932	0	0	0	0	0.322668	0	0	0	0	0	2.99775	1.71734	0	0	0	0.761937	0	0.566231	6.56803	0	0	0	0	0	NA	NA	NA	NA	NA	NA	NA	NA	NA	NA	NA	NA	NA
0.113344	-7.56192	Epcam	2	NA	NA	NA	0	0	3.54709	5.66216	0	0.195652	0.195652	0	0	0	0	0	0	0.195652	0	0	1.54197	1.71167	0	0	0	0	0	0	3.10881	0	0	0	0.732618	0	NA	NA	NA	NA	NA	NA	NA	NA	NA	NA	NA	NA	NA
0.591024	2.32213	Epcam	0	NA	NA	NA	4.27197	3.75944	0.700273	0	0	0	0	0	0	0.291251	0	0	0	0	0	0	3.53029	2.74331	0	0.51653	0	0.51653	0.291251	0.51653	7.17452	0	0	0	0	0	NA	NA	NA	NA	NA	NA	NA	NA	NA	NA	NA	NA	NA
3.82116	-3.18891	Epcam	3	NA	NA	NA	2.87777	1.47131	1.90261	0.513412	0.696379	0.513412	0.2893	0	0	0.2893	0	0	0	0.2893	0	0	3.64387	2.43363	0	0	0	0.2893	0	1.10292	6.54362	0	0	0	0	0	NA	NA	NA	NA	NA	NA	NA	NA	NA	NA	NA	NA	NA
-14.6281	-1.90271	Epcam	6	NA	NA	NA	0	0	2.39308	3.11195	0	0.232513	0	0	3.50247	5.66442	4.93223	0	0	0	0	0	1.94885	5.76287	0	0.421032	0	0.716407	0	0.421032	3.0141	0.232513	0	0	0.421032	0	NA	NA	NA	NA	NA	NA	NA	NA	NA	NA	NA	NA	NA
0.722216	-3.20912	Epcam	2	NA	NA	NA	1.97513	1.3126	2.17013	0.327844	0.327844	0.327844	0	0	0	0	0	0.327844	0	0	0	0	2.56704	1.66159	0	0	0	0.327844	0.327844	0.771921	6.0951	0.327844	0	0	0	0	NA	NA	NA	NA	NA	NA	NA	NA	NA	NA	NA	NA	NA
0.492775	2.72429	Epcam	0	NA	NA	NA	4.79238	3.21913	0.636114	0.636114	0	0	0	0	0	0	0	0	0	0	0	0	3.53638	3.38276	0	0	0	0.367807	0.367807	0.84745	6.92532	0.367807	0	0	0	0	NA	NA	NA	NA	NA	NA	NA	NA	NA	NA	NA	NA	NA
4.49987	-0.609523	Epcam	0	NA	NA	NA	1.88411	0	2.10107	0.235656	0	0.586238	1.29675	0	0	0	0	0.235656	0	0	0	0	1.75497	1.9237	0	0.724139	0	0.426232	0.235656	0.235656	2.82993	0	0	0	1.88411	0	NA	NA	NA	NA	NA	NA	NA	NA	NA	NA	NA	NA	NA
2.61628	3.99536	Epcam	5	NA	NA	NA	3.31015	1.73288	0.937	0	0	0	0	0	0	0	0.937	0	0	0.937	0	0.937	4.21582	5.85426	0	0	0	0	4.86632	0.937	6.59385	0	0	0	0	0	NA	NA	NA	NA	NA	NA	NA	NA	NA	NA	NA	NA	NA
-2.16074	-7.57906	Epcam	2	NA	NA	NA	0	0	3.42817	6.40286	0	0	0.933115	0	0	0	0.228783	0.228783	0.228783	0	0	0	0.933115	1.63181	0	0	0	0.414847	0	0	2.32772	0	0	0	1.34228	0	NA	NA	NA	NA	NA	NA	NA	NA	NA	NA	NA	NA	NA
3.33467	-9.04557	Epcam	4	NA	NA	NA	0	1.24898	2.84764	5.16899	0.153395	0.403701	1.73024	1.98785	0	0	0.286359	0	0	0.286359	0	0	2.01031	1.86732	0	0.153395	0	0.153395	0	0	3.82707	0	0	0	1.96488	0	NA	NA	NA	NA	NA	NA	NA	NA	NA	NA	NA	NA	NA
-1.4238	11.9281	Epcam	1	0.683268	-0.790411	1c	0.410248	0	0	0.340574	0	0	0	0	0	0.096617	0	0	0	0	0	0	7.57415	8.45104	3.30215	1.39702	1.69805	3.59462	0.536534	2.41995	7.33142	0.096617	0	0.184716	0	0	0.184716	0.184716	0.096617	0.096617	0	0.700313	0.340574	0	2.56262	1.34554	2.04056	0.265678	1.71645
-1.16256	-6.8784	Epcam	2	NA	NA	NA	0	0.594997	3.14221	6.06348	0	0.185031	0.594997	0	0	0	0	0	0	0	0	0	1.62238	1.83811	0	0	0	0	0	0.185031	3.98614	0	0	0	1.04003	0	NA	NA	NA	NA	NA	NA	NA	NA	NA	NA	NA	NA	NA
-1.67862	11.9859	Epcam	1	-1.52178	3.17114	1b	0	0	0.0572566	0.211646	0	0	0.0572566	0	0	0.111412	0.0572566	0	0	0.0572566	0	0	7.90816	8.23339	1.92188	2.14508	1.3728	6.02805	3.67877	2.61084	7.42884	0	0	0.211646	0	0.0572566	0	0.499685	0.111412	0.211646	0.0572566	1.11922	0.0572566	0	3.4338	1.51197	1.52488	0.905508	1.40222
-2.67529	4.73818	Epcam	9	NA	NA	NA	0.303198	0.303198	0	0	0	0	0	0.303198	0	0	0.303198	0	0	0.303198	2.56819	0	1.84257	2.82957	0	0.535537	0	0.303198	1.34377	0.535537	5.11015	0	0	0	1.65827	0	NA	NA	NA	NA	NA	NA	NA	NA	NA	NA	NA	NA	NA
4.20019	-11.0063	Epcam	4	NA	NA	NA	0.463067	0	0.683888	0.331192	0	1.0177	1.77628	2.20264	0	0.179245	0.179245	0	2.63596	2.60742	0	0	2.2241	1.59458	0	0.179245	0	0.179245	0.179245	0	4.3736	0.179245	0.179245	0	1.77628	0	NA	NA	NA	NA	NA	NA	NA	NA	NA	NA	NA	NA	NA
6.08469	-7.43623	Epcam	4	NA	NA	NA	3.3987	4.61619	0.372912	0.203739	1.03241	2.08011	2.02199	1.89454	0	0	0	0	0	0	0	0	3.36803	2.26043	0	0	0	0	0	0.372912	6.84654	0.372912	0	0	2.73843	0.203739	NA	NA	NA	NA	NA	NA	NA	NA	NA	NA	NA	NA	NA
3.78855	-3.93933	Epcam	3	NA	NA	NA	2.45611	1.87388	2.03028	1.37131	0.551083	1.04304	0	0.551083	0	0	0.313033	0	0	0	0	0	3.42663	3.49585	0.313033	0.551083	0	0	1.6884	0.313033	6.99705	0	0	0	1.16484	0	NA	NA	NA	NA	NA	NA	NA	NA	NA	NA	NA	NA	NA
1.88846	1.49719	Epcam	0	NA	NA	NA	4.91666	4.46621	0	0.544014	0	0	0	0	0	0	0	0	0	0	0	0	4.65146	4.17959	0	0.734464	0	0.308554	1.03221	0.308554	7.35426	0.308554	0	0	0	0	NA	NA	NA	NA	NA	NA	NA	NA	NA	NA	NA	NA	NA
1.44616	-6.78938	Epcam	2	NA	NA	NA	0	0	3.42056	5.30156	0.529977	1.44962	0	0	0	0	0	0	0	0	0	0	1.3934	1.7333	0	0	0	0.382489	0	0.209421	3.70387	0	0	0	0.529977	0	NA	NA	NA	NA	NA	NA	NA	NA	NA	NA	NA	NA	NA
-13.4437	-1.48103	Epcam	6	NA	NA	NA	0	0	0	0	0.716595	1.42126	0	0	0.716595	5.38848	7.12128	0	0	0	0	0	1.98578	4.51175	0	0	0	1.64669	0	0.716595	0.716595	1.12976	0	0	0.716595	0	NA	NA	NA	NA	NA	NA	NA	NA	NA	NA	NA	NA	NA
3.10465	1.04235	Epcam	0	NA	NA	NA	4.53595	3.03533	0.558168	0	0	0	0	0	0	0.317533	0.558168	0	0.317533	0	0	0	4.75131	3.44274	0	0	0	0.317533	0.558168	0.558168	7.37836	0.317533	0	0	0	0	NA	NA	NA	NA	NA	NA	NA	NA	NA	NA	NA	NA	NA
0.946972	-3.70778	Epcam	2	NA	NA	NA	1.28631	0.255452	2.11337	0.627613	0.627613	0.627613	0	0	0	0	0	0	0	0	0	0	2.4404	2.64596	0	0	0	0.898218	0	0.255452	6.02795	0.458746	0	0	0	0	NA	NA	NA	NA	NA	NA	NA	NA	NA	NA	NA	NA	NA
-13.5752	-1.42552	Epcam	6	NA	NA	NA	0	0	0.969971	0	0	0.59825	0	0	1.24034	5.63278	5.16726	0	0	0	0	0	2.1247	5.34629	0	0	0	0	0	0.59825	1.77726	0	0	0	0.59825	0	NA	NA	NA	NA	NA	NA	NA	NA	NA	NA	NA	NA	NA
-0.639161	-7.86086	Epcam	2	NA	NA	NA	0.225815	0.409914	3.40567	6.2584	0	0.225815	0	0	0	0	0	0	0	0	0	0	1.62008	2.20904	0	0	0	0.225815	0	0.225815	3.26121	0	0	0	0.225815	0	NA	NA	NA	NA	NA	NA	NA	NA	NA	NA	NA	NA	NA
3.5787	-6.17787	Epcam	3	NA	NA	NA	0	0.367151	2.84444	5.16039	1.29793	1.65142	0.367151	0.51008	0	0	0.367151	0.200332	0	0	0	0	1.69307	2.33369	0	0.367151	0	0	0	0.200332	4.25141	0	0	0	1.80855	0	NA	NA	NA	NA	NA	NA	NA	NA	NA	NA	NA	NA	NA
5.78372	-8.10633	Epcam	4	NA	NA	NA	1.20595	0.641842	1.35582	0.542313	1.0296	1.76813	2.14708	1.911	0	0.307478	0.431773	0	0	0	0	0	2.58322	1.85628	0	0	0	0.641842	0.16551	0.542313	5.94508	0.307478	0	0	2.74596	0	NA	NA	NA	NA	NA	NA	NA	NA	NA	NA	NA	NA	NA
-12.2421	0.224175	Epcam	7	NA	NA	NA	0	0	0	0	0	0.563756	0	0	0	3.75301	8.3376	0	0	0	0	0	1.71264	2.14857	0	0.32109	0	0.32109	0.32109	0	1.64189	0	0	0	0	0	NA	NA	NA	NA	NA	NA	NA	NA	NA	NA	NA	NA	NA
1.53572	-6.44692	Epcam	3	NA	NA	NA	0.396448	1.0805	2.41745	5.32113	1.15984	1.36589	0	0	0	0	0	0.396448	1.53666	0.548007	0	0	1.92256	1.68247	0	0	0.217743	0.679591	0	0.548007	4.65509	0.217743	0	0	0.396448	0	NA	NA	NA	NA	NA	NA	NA	NA	NA	NA	NA	NA	NA
-1.94329	-8.6146	Epcam	2	NA	NA	NA	0	0	2.96024	6.42078	0	0.622367	0	0	0	0.159281	0	0	0.159281	0	0	0	1.32513	1.60369	0	0	0	0.296642	0	0	2.50335	0	0	0	0.159281	0	NA	NA	NA	NA	NA	NA	NA	NA	NA	NA	NA	NA	NA
3.04387	-1.88115	Epcam	0	NA	NA	NA	3.23095	1.40435	0.984367	0.60871	0	0	0	0	0	0	0.443856	0	0	0	0	0	2.93803	2.76037	0	0.443856	0	0.443856	0.443856	0.984367	6.52594	0	0	0	0	0	NA	NA	NA	NA	NA	NA	NA	NA	NA	NA	NA	NA	NA
2.18309	4.3827	Epcam	5	NA	NA	NA	2.87231	0	0	0	0	0	0	0	0	0	0.747565	0	0	0.747565	0	0	5.51275	6.86517	0	1.17053	0	0	5.08894	2.17281	4.40873	0.747565	1.46685	0	0	0.747565	NA	NA	NA	NA	NA	NA	NA	NA	NA	NA	NA	NA	NA
2.305	-0.967203	Epcam	0	NA	NA	NA	2.69099	1.48988	1.1912	0.567402	0	0	0	0	0	0.323416	0	0	0	0	0	0	3.6386	2.39131	0	0	0	0	0.323416	0.567402	7.21297	0.323416	0	0	0	0	NA	NA	NA	NA	NA	NA	NA	NA	NA	NA	NA	NA	NA
0.568833	1.81853	Epcam	0	NA	NA	NA	4.55543	1.72546	1.04593	1.32683	0	0	0	0	0	0.653897	0	0	0	0	0	0	4.25173	3.32387	0	0	0	1.32683	2.23079	0	7.19513	1.04593	0	0.653897	0	0	NA	NA	NA	NA	NA	NA	NA	NA	NA	NA	NA	NA	NA
4.31691	-6.79817	Epcam	3	NA	NA	NA	0.146089	0.146089	2.29919	6.01342	0.742459	1.45938	1.00441	0.580257	0	0	0	0.146089	0.146089	0	0	0	1.65767	1.82308	0	0	0	0.580257	0.146089	0.386553	3.17004	0.273532	0	0	1.7159	0	NA	NA	NA	NA	NA	NA	NA	NA	NA	NA	NA	NA	NA
2.80195	-0.873793	Epcam	0	NA	NA	NA	4.3547	1.25701	1.08384	0.443956	0.246416	0.443956	0	0	0	0	0	0	0	0	0	0	3.36533	2.07766	0	0.443956	0	0.443956	0.608838	1.08384	6.62992	0.246416	0.246416	0	0	0	NA	NA	NA	NA	NA	NA	NA	NA	NA	NA	NA	NA	NA
-2.20989	11.174	Epcam	1	-4.34686	3.06902	1b	0.124433	0	0.043221	0.235081	0	0.043221	0	0	0.0846511	0.043221	0.043221	0.043221	0	1.54972	0	0	7.99614	8.04818	0.916984	2.27225	1.00158	6.57096	4.11922	2.72276	7.48854	0	0.162692	0.365814	0.043221	0.0846511	0.043221	0	0.162692	0	0.043221	1.09447	0.124433	0	2.01394	0.39599	1.12361	0.633064	0.656245
4.94903	-8.43566	Epcam	4	NA	NA	NA	0.314661	0	1.37583	1.27775	0.746397	1.04696	2.03553	1.69333	0	0	0	0	0	0	0	0	1.54713	1.82085	0	0	0	0	0	0.314661	4.52547	0.314661	0	0	1.37583	0	NA	NA	NA	NA	NA	NA	NA	NA	NA	NA	NA	NA	NA
4.10957	0.0598673	Epcam	0	NA	NA	NA	3.16202	3.01103	1.46093	0	0	0	0	0	0	0	0	0	0	0	0	0	5.14759	4.67722	0	0.976441	0	0.74352	1.68886	0.976441	7.23394	0	0	0	0	0	NA	NA	NA	NA	NA	NA	NA	NA	NA	NA	NA	NA	NA
4.68094	-3.10507	Epcam	3	NA	NA	NA	3.68733	2.17334	1.13908	0.30305	1.01882	0.723651	0	0	0	0	0.723651	0	0	0.30305	0	0	4.79871	3.8043	0	0	0	0.30305	1.78436	0.535302	7.76954	0	0	0	0	0	NA	NA	NA	NA	NA	NA	NA	NA	NA	NA	NA	NA	NA
4.21795	1.12447	Epcam	0	NA	NA	NA	4.48477	3.54463	0	0	0.562844	0.320509	0	0	0	0.320509	0.320509	0	0	0	0	0	4.72259	6.15007	0	1.8389	0	0.320509	4.13049	0.757758	7.55118	0	0	0	0	0	NA	NA	NA	NA	NA	NA	NA	NA	NA	NA	NA	NA	NA
-0.364772	-5.04215	Epcam	2	NA	NA	NA	0	0	2.51745	2.02058	0.818162	0.612057	0	0	0	0.191492	0.191492	0	0.191492	0.191492	0	0	1.69234	1.90188	0	0	0	0.352142	0	0.191492	4.84252	0	0	0	0.352142	0	NA	NA	NA	NA	NA	NA	NA	NA	NA	NA	NA	NA	NA
2.52034	-0.00498831	Epcam	0	NA	NA	NA	4.21323	2.1103	1.29105	0	0.28486	0	0	0	0	0	0	0.28486	0	0	0	0	3.80296	2.32514	0.28486	0.28486	0	0.28486	0.28486	0.28486	7.30522	0	0	0	0	0	NA	NA	NA	NA	NA	NA	NA	NA	NA	NA	NA	NA	NA
-0.473673	-5.7438	Epcam	2	NA	NA	NA	0	0.496124	2.30187	5.4126	0	0	0.674736	0.278519	0	0	0	0	0	0	0	0	1.43787	1.91414	0	0	0	0.496124	0	0	3.80667	0.278519	0	0	1.57982	0	NA	NA	NA	NA	NA	NA	NA	NA	NA	NA	NA	NA	NA
4.30311	-0.916883	Epcam	0	NA	NA	NA	4.85848	1.69729	0	0	0	0	0	0	0	0	0	0	0.555717	0	0	0	3.7347	2.46609	0	0.315974	0	0	0	0.315974	7.23306	0.315974	0	0	0	0.315974	NA	NA	NA	NA	NA	NA	NA	NA	NA	NA	NA	NA	NA
2.02776	3.7864	Epcam	5	NA	NA	NA	3.65232	3.49558	0.787934	0	0	0	0	0	0	0	0.336198	0	0	0	0	0	5.68058	6.035	0	0.954921	0	0	5.08541	0.58736	7.71728	0	0	0	0	0.954921	NA	NA	NA	NA	NA	NA	NA	NA	NA	NA	NA	NA	NA
2.03838	-5.92748	Epcam	3	NA	NA	NA	0.226798	0	3.26587	5.01523	0.927213	1.11074	0	0	0	0	0	0	0	0	0	0	1.11074	1.99666	0	0	0	0.702258	0	0	3.97861	0	0	0	1.02318	0	NA	NA	NA	NA	NA	NA	NA	NA	NA	NA	NA	NA	NA
-1.21531	12.7758	Epcam	1	0.262829	0.961003	1c	0	0	0	0.322437	0.0908659	0	0	0	0	0.174159	0.251044	0.0908659	0	0	0	0	7.73449	8.37554	2.63452	1.98486	2.49562	4.64821	2.77442	2.30624	7.55899	0	0	0.0908659	0	0	0.846602	0	0	0	0.174159	0.389072	0.174159	0	3.08771	1.4654	1.44318	1.62733	1.78278
1.00827	-5.66439	Epcam	2	NA	NA	NA	0.510972	0.847507	2.39823	3.4126	0.287774	0.287774	0	0	0	0	0.287774	0	0.287774	0	0	0	1.7349	1.84614	0.287774	0	0	0.287774	0	0	4.55774	0	0	0	0.981058	0	NA	NA	NA	NA	NA	NA	NA	NA	NA	NA	NA	NA	NA
1.85196	2.96647	Epcam	0	NA	NA	NA	4.93718	3.41289	0.915326	0.641092	0.261993	0.261993	0	0	0	0	0	0	0	0	0	0	4.25119	4.0166	0	0.78758	0	0.261993	2.23927	1.22264	7.5728	0	0	0	0.261993	0.261993	NA	NA	NA	NA	NA	NA	NA	NA	NA	NA	NA	NA	NA
2.55892	2.25514	Epcam	0	NA	NA	NA	5.20225	3.38903	0.634292	0.634292	0	0.464022	0	0	0	0	0.258688	0	0	0	0	0	4.34217	3.56237	0	0.464022	0	0.634292	1.01934	0.779745	7.39529	0.258688	0.258688	0	0	0.258688	NA	NA	NA	NA	NA	NA	NA	NA	NA	NA	NA	NA	NA
6.00007	-7.72145	Epcam	4	NA	NA	NA	0.556201	1.22909	1.42603	0.316282	1.17313	1.8554	1.55184	2.04074	0	0	0	0	0	0	0	0	2.11074	1.82588	0	0.170593	0	0.170593	0.170593	0.443419	4.94922	0.316282	0	0	2.89662	0	NA	NA	NA	NA	NA	NA	NA	NA	NA	NA	NA	NA	NA
0.629309	2.43665	Epcam	0	NA	NA	NA	4.60411	4.74711	0	0	0	0	0	0	0	0	0.801329	0	0	0	0	0	5.21185	5.58253	0.478871	1.54447	0	1.04477	1.77732	1.2404	7.26697	0	0	0	0	0.478871	NA	NA	NA	NA	NA	NA	NA	NA	NA	NA	NA	NA	NA
-1.20629	12.7854	Epcam	1	-0.0976338	0.00607787	1c	0	0	0	0	0	0.20311	0	0	0	0	0	0	0	0	0	0	7.81523	8.34388	3.33309	1.92504	2.48783	4.19942	2.63544	2.72051	7.41674	0	0	0	0	0	0.98919	0.20311	0.106703	0	0.106703	0.446619	0.106703	0	1.57454	1.21333	0.946413	1.10753	1.36805
-0.0292002	-6.88575	Epcam	2	NA	NA	NA	0	0	2.99066	4.26082	0	0.251804	0.620056	0	0	0	0	0	0	0	0	0	1.27455	1.81713	0	0.251804	0	0.251804	0	0.452787	3.52429	0	0	0	0.888599	0	NA	NA	NA	NA	NA	NA	NA	NA	NA	NA	NA	NA	NA
0.99859	-0.692413	Epcam	0	NA	NA	NA	3.13374	3.27245	0.68107	0.90178	0.68107	0.68107	0	0	0	0	0	0	0	0.39743	0	0	3.74902	1.59004	0	0.39743	0	0	0.39743	1.08248	7.03877	0	0	0	0	0	NA	NA	NA	NA	NA	NA	NA	NA	NA	NA	NA	NA	NA
-0.433892	-5.38771	Epcam	2	NA	NA	NA	0.626962	0.458233	2.58073	2.89854	0.255137	0.255137	0.458233	0.458233	0	0.255137	0	0	0	0	0	0	2.21243	1.9188	0	0	0	0.255137	0	0.458233	5.0604	0.255137	0	0	1.2015	0	NA	NA	NA	NA	NA	NA	NA	NA	NA	NA	NA	NA	NA
0.708901	11.8011	Epcam	1	-0.775058	-1.23833	1a	0.213871	0	0.0764864	0.492193	0	0.147536	0	0	0	0.0764864	0.147536	0	0	0.389962	0	0	7.80404	8.36888	1.9173	2.60117	1.7246	0.0764864	3.71894	2.50856	7.44767	0	0	0.147536	0	0	0.820572	0.709678	0.276077	0.147536	0	0.748026	0.213871	0	2.26842	1.52103	0.669802	0.276077	0.0764864
3.94923	-3.5714	Epcam	3	NA	NA	NA	2.96243	2.38211	1.52681	0.283365	0.503909	1.19184	0	0	0	0	0.283365	0	0	0	0	0	3.14743	1.52681	0	0	0	0.283365	0.283365	0.837403	6.72827	0	0	0	0.837403	0	NA	NA	NA	NA	NA	NA	NA	NA	NA	NA	NA	NA	NA
2.79917	2.54844	Epcam	0	NA	NA	NA	3.45441	1.40216	0.324251	0.324251	0	0.324251	0	0	0	0	0.324251	0	0	0	0	0	5.26603	5.82202	0	2.20198	0	0	4.49392	0.764996	7.63509	0.324251	0.568711	0	0	0	NA	NA	NA	NA	NA	NA	NA	NA	NA	NA	NA	NA	NA
4.81107	-7.39363	Epcam	3	NA	NA	NA	0	0	2.37697	5.89022	1.08331	1.92619	1.44866	2.10001	0	0.19652	0	0	0	0	0	0	1.44866	1.44866	0	0	0	0.19652	0	0.19652	3.88722	0	0	0	2.56062	0	NA	NA	NA	NA	NA	NA	NA	NA	NA	NA	NA	NA	NA
-1.37189	-1.05323	Epcam	0	NA	NA	NA	3.0685	1.81277	1.62962	0.413924	0	0.228227	0.413924	0	0	0	0.413924	0.228227	0.228227	1.67865	0	0	3.48227	2.19137	0	0.570478	0	0.228227	0	0.413924	6.55564	0	0	0	0.228227	0	NA	NA	NA	NA	NA	NA	NA	NA	NA	NA	NA	NA	NA
0.0697991	-6.92912	Epcam	2	NA	NA	NA	0	0	3.51508	4.47108	0.20547	0.20547	0.521354	0	0	0.20547	0.20547	0	0	0	0	0	1.48649	1.63038	0	0.20547	0	0.20547	0	0	3.72265	0	0	0	1.31834	0	NA	NA	NA	NA	NA	NA	NA	NA	NA	NA	NA	NA	NA
0.244994	-6.81439	Epcam	2	NA	NA	NA	0	0.211646	3.10072	4.64444	0	0	0	0	0	0.211646	0	0	0	0	0	0	1.61085	2.02813	0	0	0	0	0	0.386228	4.16521	0	0	0	0	0	NA	NA	NA	NA	NA	NA	NA	NA	NA	NA	NA	NA	NA
-0.848799	10.208	Epcam	1	1.26133	-0.861421	1c	0.0760852	0	0.0760852	0.212821	0	0.0760852	0	0	0	0	0.0760852	0	0	0.212821	0	0	7.93171	8.18196	2.08391	2.44359	1.55087	0.274762	3.516	2.48395	7.44281	0.0760852	0	0.146789	0	0	0	0.0760852	0	0	0.212821	0.978381	0.440434	0	2.41574	1.82738	1.96938	1.0907	1.87699
0.49086	1.7239	Epcam	0	NA	NA	NA	4.75429	3.63434	0.820492	0	0	0.492137	0	0	0.492137	0.492137	0	0	0	0	0	0	4.51398	3.58267	0	1.06727	0	0.492137	0	0.492137	7.54197	0	0	0	0	0	NA	NA	NA	NA	NA	NA	NA	NA	NA	NA	NA	NA	NA
1.13664	2.61622	Epcam	0	NA	NA	NA	4.28754	3.15192	0.61224	0	0.989213	0.352261	0	0	0	0	0.818386	0	0	0.352261	0	0	4.68453	5.37696	0.352261	0.61224	0	0	2.95272	1.26234	7.8161	0	0	0	0.352261	0.352261	NA	NA	NA	NA	NA	NA	NA	NA	NA	NA	NA	NA	NA
3.36832	-1.44893	Epcam	0	NA	NA	NA	1.26648	1.03682	1.97252	0.738188	0.310456	0.738188	0	0.310456	0	0	0	0	0	0	0	0	2.50842	4.13555	0	0	0	0.310456	1.45312	0.89861	5.99327	0.310456	0.310456	0	0.547019	0	NA	NA	NA	NA	NA	NA	NA	NA	NA	NA	NA	NA	NA
-12.2356	0.884546	Epcam	7	NA	NA	NA	0.63712	0	0	0	0	0	0	0	0	4.50095	0.63712	8.05823	0	0	0	0	3.10838	3.18498	0	0	0	1.30103	0	0.63712	2.88645	0	0	0	0	0	NA	NA	NA	NA	NA	NA	NA	NA	NA	NA	NA	NA	NA
-2.44589	12.3991	Epcam	1	-2.31507	3.36512	1b	0	0.13016	0	0.13016	0	0.13016	0	0	0	0	0.13016	0	0	0.348564	0	0	7.9107	8.38714	0.871337	1.7205	0.606534	5.88937	2.84864	2.34686	7.0046	0	0.13016	0.13016	0	0.13016	0	0	0	0	0	0.348564	0.13016	0	2.88034	1.0805	1.1266	0.811417	1.46701
-2.30459	-1.0668	Epcam	8	NA	NA	NA	0	0.486797	1.79455	0.486797	0	0.663021	0.812792	0	0	0	0	0	3.06249	3.03272	0	0	2.02611	2.17914	0	0	0	0.486797	0.272732	0	2.10555	0.272732	0	0	1.56079	0	NA	NA	NA	NA	NA	NA	NA	NA	NA	NA	NA	NA	NA
4.06409	-3.84714	Epcam	3	NA	NA	NA	3.52837	0.931403	0.931403	0	0.824931	1.11539	0	0	0	0	0	0	0	0.228206	0	0	2.98129	1.85368	0	0.824931	0	0.413889	0	1.11539	6.70148	0.228206	0	0	0.570433	0	NA	NA	NA	NA	NA	NA	NA	NA	NA	NA	NA	NA	NA
1.78	-8.24695	Epcam	4	NA	NA	NA	0.674201	0	2.33251	2.81662	0	0	0.95709	0	0	0	0	0.278254	0	0	0	0	1.57895	1.643	0	0	0	0.825615	0.278254	0	5.36609	0.95709	0	0	2.16329	0	NA	NA	NA	NA	NA	NA	NA	NA	NA	NA	NA	NA	NA
-3.5101	11.6562	Epcam	1	-4.19191	1.81152	1b	0.165018	0	0.165018	0.165018	0	0	0	0	0	0	0.165018	0	0	0.306623	0	0	8.19827	8.02811	0.43064	1.30595	1.48362	6.27912	3.99757	2.92222	7.22631	0	0	0.165018	0	0	0	0	0	0	0	1.08976	0.306623	0	2.92222	0	0.165018	0.640311	0
1.14461	-5.51792	Epcam	2	NA	NA	NA	0.228652	0.571382	2.79815	1.02902	0	0.228652	0.228652	0	0	0	0	0	0	0	0	0	2.24896	1.57971	0	0	0	0.414629	0	0	4.48418	0	0	0	1.19759	0	NA	NA	NA	NA	NA	NA	NA	NA	NA	NA	NA	NA	NA
-1.12518	11.5293	Epcam	1	-0.77731	-0.388173	1c	0.233334	0	0.179904	0.123457	0	0.0636327	0	0	0	0.0636327	0.179904	0.0636327	0	0.838985	0	0	7.94112	8.12978	2.79167	2.54635	2.56168	4.97594	3.58586	2.52554	7.53179	0.123457	0	0.233334	0.0636327	0	0.543898	0	0.464556	0.378372	0.179904	0.780524	0.284054	0	2.78764	1.02026	1.32427	0.996293	0
-1.31495	-6.77334	Epcam	2	NA	NA	NA	0	0.226942	3.03837	5.58998	0.226942	0.226942	0	0	0	0.226942	0	0	0	0	0	0	1.46137	2.2942	0	0	0	0.567739	0.226942	0	3.9305	0	0	0	0.567739	0	NA	NA	NA	NA	NA	NA	NA	NA	NA	NA	NA	NA	NA
-0.675036	-7.93942	Epcam	2	NA	NA	NA	0	0.306533	3.88584	5.6091	0.306533	0.430521	0	0	0	0.164966	0	0	0	0	0	0	1.48335	1.85326	0	0	0	0.164966	0.430521	0.164966	3.4149	0.164966	0	0	0.164966	0	NA	NA	NA	NA	NA	NA	NA	NA	NA	NA	NA	NA	NA
-0.266878	11.012	Epcam	1	1.85101	2.56059	1a	0.0588661	0.0588661	0.0588661	0.217152	0	0	0	0	0	0	0	0	0	0.310275	0	0	7.91009	8.22146	1.36364	1.74561	1.64552	4.12415	3.59317	2.64595	7.52841	0.0588661	0.0588661	0.167123	0	0	0.114459	0	0.167123	0.114459	0	1.13853	0.217152	0	1.79717	1.57275	2.17721	0.546733	1.43831
-13.9664	-3.47908	Epcam	7	NA	NA	NA	0.0914103	0.0914103	0	0.0914103	0	0.0914103	0	0	2.4111	4.36472	4.45987	0	0.0914103	0.17516	0	0	7.63957	8.09014	1.57459	2.63347	0.621365	0.252435	3.50427	2.05361	7.43737	0.252435	0	0.252435	0	0.0914103	NA	NA	NA	NA	NA	NA	NA	NA	NA	NA	NA	NA	NA
-0.0664835	2.31527	Epcam	0	NA	NA	NA	4.41117	3.98245	0.953743	0	0	0	0	0	0	0	0.335651	0	0	0	0	0	4.21961	3.36452	0.335651	0.78689	0	0.78689	0	0.953743	7.39383	0	0	0	0	0	NA	NA	NA	NA	NA	NA	NA	NA	NA	NA	NA	NA	NA
-1.91382	10.8013	Epcam	1	-0.800209	2.67558	1b	0	0	0	0.328949	0	0.0628976	0	0.0628976	0.0628976	0.122072	0.0628976	0	0	0.0628976	0	0	7.99424	8.16835	1.86456	2.62386	1.18544	1.84423	3.64448	2.32418	7.54098	0	0	0.122072	0	0.0628976	0	0	0	0.122072	0.0628976	1.08097	0.122072	0	2.41521	1.01261	1.66479	0.37461	1.4908
5.4968	-4.43476	Epcam	3	NA	NA	NA	3.81781	2.52278	0	0.853827	1.85543	1.47512	0	1.61857	0	0	0.853827	0	0	0	0	0	5.23169	5.7533	0	0.5154	0	1.10623	1.85543	0.853827	7.18892	0	0	0	1.47512	0	NA	NA	NA	NA	NA	NA	NA	NA	NA	NA	NA	NA	NA
-2.03038	11.5846	Epcam	1	-1.39617	1.13515	1c	0	0	0.0674642	0.130663	0	0	0	0	0	0	0.0674642	0	0	0.0674642	0	0	7.84065	8.28912	1.35105	2.20012	2.28885	0.130663	3.82898	2.3961	7.64192	0	0	0.190104	0	0.130663	0.397798	0.0674642	0	0.190104	0.0674642	1.17352	0.130663	0	3.16473	1.80744	0.569686	0.529404	2.05025
-2.01968	-5.97585	Epcam	2	NA	NA	NA	0	0.221265	2.93551	5.63251	0.221265	0.402332	0	0	0	0	0.221265	0	0	0	0	0	2.07119	2.07119	0	0	0	0.555585	0.221265	0.221265	4.45371	0	0	0	0.555585	0	NA	NA	NA	NA	NA	NA	NA	NA	NA	NA	NA	NA	NA
2.74924	-9.17086	Epcam	4	NA	NA	NA	1.92277	1.60858	1.8286	1.60858	0	0.479163	1.04527	0	0	0	0.65341	0	0.268011	0	0	0	2.35406	2.08807	0	0	0	0.479163	0.268011	0.930906	5.43801	0.268011	0	0.268011	1.87679	0	NA	NA	NA	NA	NA	NA	NA	NA	NA	NA	NA	NA	NA
3.60771	-3.33222	Epcam	3	NA	NA	NA	3.06914	2.45509	1.19836	0.480725	0.571859	0.870792	0.143504	0.143504	0	0	0	0	0	0	0	0	3.13167	2.21686	0	0.571859	0	0.268975	0	0.732455	6.67534	0.143504	0	0	0.480725	0.143504	NA	NA	NA	NA	NA	NA	NA	NA	NA	NA	NA	NA	NA
4.95177	-8.02157	Epcam	4	NA	NA	NA	0.143808	0	2.26811	4.88747	0.934768	1.51672	1.44643	2.13106	0	0	0.143808	0.269511	0	0	0	0	1.78326	1.51672	0	0.143808	0	0	0.143808	0	4.55587	0.269511	0	0	2.16712	0	NA	NA	NA	NA	NA	NA	NA	NA	NA	NA	NA	NA	NA
5.69519	-4.78313	Epcam	3	NA	NA	NA	4.31818	3.53759	0.923247	0	1.23195	2.25105	0.647349	1.23195	0	0	0	0	0	0	0	0	4.57057	3.58078	0	0.794783	0	0.647349	2.62079	0.923247	7.43924	0.265045	0	0	2.15028	0	NA	NA	NA	NA	NA	NA	NA	NA	NA	NA	NA	NA	NA
2.28235	-1.05834	Epcam	0	NA	NA	NA	3.96213	1.80718	0.492657	0.492657	0.82124	0.492657	0	0.492657	0	0.492657	0	0	0	0	0	0	2.93526	1.90656	1.4311	0	0	0	0	0	7.06577	0	0	0	0	0	NA	NA	NA	NA	NA	NA	NA	NA	NA	NA	NA	NA	NA
4.65065	-3.79794	Epcam	3	NA	NA	NA	3.90107	2.14738	0.60991	0.246929	1.59356	1.59356	0	0.444799	0	0	0	0	0	0	0	0	4.00327	1.92889	0	0.246929	0	0	0.444799	1.0854	6.69691	0.444799	0	0	0.60991	0	NA	NA	NA	NA	NA	NA	NA	NA	NA	NA	NA	NA	NA
1.84775	-1.02485	Epcam	0	NA	NA	NA	4.25131	1.60595	0.404012	0.404012	0.222272	0.808507	0	0	0	0	0	0	0	0	0	0	3.70931	2.19335	0.404012	0.557747	0	0.404012	0	0.690967	7.08154	0	0	0	0	0	NA	NA	NA	NA	NA	NA	NA	NA	NA	NA	NA	NA	NA
0.495344	-7.43006	Epcam	2	NA	NA	NA	0.208335	0.208335	3.29369	5.04959	0.655707	0.380662	0	0	0	0	0	0	0.380662	0	0	0	2.07302	2.25865	0	0	0	0.380662	0	0.380662	3.55675	0	0	0	0.527611	0	NA	NA	NA	NA	NA	NA	NA	NA	NA	NA	NA	NA	NA
2.54083	-5.63057	Epcam	3	NA	NA	NA	0.222949	0	2.5831	2.54463	0.40514	1.01098	0.222949	0	0	0	0	0	0	0	0	0	1.98016	1.70395	0	0	0	0.222949	0	0.222949	5.10951	0.222949	0	0	0.40514	0	NA	NA	NA	NA	NA	NA	NA	NA	NA	NA	NA	NA	NA
1.19835	-0.865031	Epcam	0	NA	NA	NA	3.71626	2.97668	1.25473	0.306107	0	0.306107	0	0	0	0.306107	0.306107	0	0	0	0	0	3.32718	2.05469	0	0	0	0	0	1.14701	6.88841	0	0	0	1.02627	0.540145	NA	NA	NA	NA	NA	NA	NA	NA	NA	NA	NA	NA	NA
1.60275	-0.888334	Epcam	0	NA	NA	NA	4.20015	2.09214	0.464901	0	0.464901	0	0.464901	0.464901	0	0	0	0	0.464901	0	0	0	3.02195	1.93421	0.464901	0.781026	0	0.464901	0	0.464901	7.07074	0	0	0	0	0	NA	NA	NA	NA	NA	NA	NA	NA	NA	NA	NA	NA	NA
0.5987	-1.55634	Epcam	0	NA	NA	NA	2.88002	1.50095	1.45416	0.47944	0	0.186527	0	0	0	0	0	0	0	0.598961	0	0	3.83994	3.04906	0	0.34367	0	0.598961	0.47944	0.89011	7.09703	0	0	0	0.186527	0	NA	NA	NA	NA	NA	NA	NA	NA	NA	NA	NA	NA	NA
4.27423	-0.769207	Epcam	0	NA	NA	NA	3.7022	3.07859	1.19486	0.766185	0.324868	0.324868	0	0	0	0.569677	0.569677	0.324868	0	0	0	0	4.21073	3.41957	0.324868	0.569677	0	0.569677	0.766185	0.324868	7.37735	0.324868	0	0	0	0	NA	NA	NA	NA	NA	NA	NA	NA	NA	NA	NA	NA	NA
5.15175	-7.27195	Epcam	3	NA	NA	NA	0.601446	1.19674	2.27649	4.80867	1.09173	1.8105	1.3361	1.75502	0	0	0	0	0	0	0	0	1.69629	2.04937	0	0	0	0	0.152679	0	4.91577	0	0	0	2.24204	0	NA	NA	NA	NA	NA	NA	NA	NA	NA	NA	NA	NA	NA
4.59686	-4.22857	Epcam	3	NA	NA	NA	1.58134	1.451	1.451	0.637162	1.02325	1.3011	0	0.260081	0	0.260081	0	0	0	0	0	0	3.60933	2.09542	0	0	0	0.637162	0	0.466291	6.68909	0.260081	0	0	0.637162	0	NA	NA	NA	NA	NA	NA	NA	NA	NA	NA	NA	NA	NA
-1.65526	12.6862	Epcam	1	-1.29124	2.78695	1b	0.11631	0	0.0598451	0.11631	0	0	0	0	0	0	0.169756	0	0	0	0	0	7.88728	8.14492	0.220491	2.35114	0.314834	6.60967	3.56359	2.56221	7.52073	0	0	0.220491	0	0	0	0.11631	0.0598451	0.11631	0	0.956846	0.40104	0	2.18538	1.52104	1.50747	0.956846	0.830782
4.85392	-8.04065	Epcam	4	NA	NA	NA	0	0	2.19233	3.99949	1.19344	1.01813	2.35586	2.13128	0	0	0.162799	0	0	0	0	0	1.7533	1.99671	0	0	0	0.633398	0.162799	0.302768	2.58016	0.302768	0	0	1.94751	0	NA	NA	NA	NA	NA	NA	NA	NA	NA	NA	NA	NA	NA
3.24126	-9.48995	Epcam	4	NA	NA	NA	1.30096	0.368433	1.66887	0.466219	0.368433	0.260037	2.19927	2.09525	0	0.138447	0.138447	0.138447	0	0	0	0	2.2156	2.07681	0	0.138447	0	0.138447	0	0.260037	5.9159	0.138447	0	0	1.84776	0	NA	NA	NA	NA	NA	NA	NA	NA	NA	NA	NA	NA	NA
-14.9722	-3.57712	Epcam	6	NA	NA	NA	0	0	0	1.70902	0	0.203902	0	0	3.99179	6.61779	5.66224	0	0	0	0	0	2.02276	6.05865	0	0.51792	0	0.203902	0	0.756539	1.18227	0.373187	0	0	0	0	NA	NA	NA	NA	NA	NA	NA	NA	NA	NA	NA	NA	NA
0.151034	-3.87672	Epcam	2	NA	NA	NA	0.801383	0.801383	2.18191	0.552259	0	0	0	0	0	0	0.684559	0	0	0	0	0	2.96678	2.20925	0	0	0	0.552259	0.219717	0	5.57845	0.219717	0	0	0	0	NA	NA	NA	NA	NA	NA	NA	NA	NA	NA	NA	NA	NA
-0.732536	11.9762	Epcam	1	0.281419	2.12499	1c	0.10938	0.0561848	0	0.10938	0	0.0561848	0	0	0.0561848	0.0561848	0.0561848	0.0561848	0.0561848	0.984323	0	0	7.95413	8.11566	1.5097	2.65973	1.5473	6.30872	3.94516	2.53957	7.44357	0.0561848	0	0.25384	0	0	0.456115	0	0	0.207967	0.10938	0.741017	0.25384	0	2.72621	1.23178	1.41605	1.28113	1.55952
5.32723	-9.17041	Epcam	4	NA	NA	NA	1.09733	0.404824	1.09733	0.222759	0.692186	1.09733	2.04602	2.61926	0	0	0	0.222759	0	0	0	0	2.32554	1.32035	0	0	0	0.558792	0	0.404824	6.20667	0.558792	0	0	2.65497	0	NA	NA	NA	NA	NA	NA	NA	NA	NA	NA	NA	NA	NA
0.827122	-4.10171	Epcam	2	NA	NA	NA	0.72751	2.33813	2.13882	0.237031	0.237031	0.237031	0	0	0.237031	0	0	0.237031	0	0	0	0	3.00858	1.71329	0	0	0	0	0	0.849039	5.43325	0.428504	0	0	0.237031	0	NA	NA	NA	NA	NA	NA	NA	NA	NA	NA	NA	NA	NA
3.0942	-2.64994	Epcam	2	NA	NA	NA	2.43914	3.07355	1.04607	0	0	0.479632	0	0.2683	0	0	0.479632	0	0	0.2683	0	0	3.12893	1.92382	0	0.2683	0	0.479632	0.2683	0.479632	5.7639	0	0	0	0.2683	0	NA	NA	NA	NA	NA	NA	NA	NA	NA	NA	NA	NA	NA
1.88761	-1.11519	Epcam	0	NA	NA	NA	3.36752	2.45695	0.980975	0.510919	0.28774	0	0.28774	0	0	0	0.28774	0	0	0.28774	0	0	3.95147	1.94611	0	0.28774	0	0.510919	0	0.510919	7.24992	0.28774	0	0	0.510919	0	NA	NA	NA	NA	NA	NA	NA	NA	NA	NA	NA	NA	NA
-3.05601	11.3584	Epcam	1	-3.79579	-0.159328	1b	0.086276	0.086276	0.086276	0.23927	0	0	0	0	0	0	0	0	0	0.165696	0	0	7.9219	8.18341	0.928939	2.56374	0.775369	0.23927	3.69602	2.20933	7.63745	0.165696	0	0.165696	0	0	0	0	0.086276	0	0.086276	0.928939	0	0	2.08298	0.086276	0.371933	0.4322	0
-12.1981	1.03387	Epcam	7	NA	NA	NA	0	0	0	0	0	0	0	0	0	4.19445	0	8.30185	0	0	0	0	2.63205	3.37497	0	0	0	0.960412	0	0.591328	2.11112	0	0	0	0	0	NA	NA	NA	NA	NA	NA	NA	NA	NA	NA	NA	NA	NA
6.12017	-7.40746	Epcam	4	NA	NA	NA	2.9144	1.71006	0.757212	0.518433	1.42804	2.02386	1.66824	2.21405	0	0	0	0	0	0	0	0	2.68019	2.10983	0	0.204136	0	0.518433	0	0.757212	6.66917	0.373582	0	0	2.5297	0.204136	NA	NA	NA	NA	NA	NA	NA	NA	NA	NA	NA	NA	NA
1.61219	-8.71008	Epcam	4	NA	NA	NA	0	1.22766	2.55139	5.34934	0	0.39383	1.07521	0	0	0	0	0	0	0	0	0	1.42002	1.842	0	0.544632	0	0.216179	0	0.39383	3.21451	0.675644	0	0	1.62973	0	NA	NA	NA	NA	NA	NA	NA	NA	NA	NA	NA	NA	NA
4.90654	-5.79207	Epcam	3	NA	NA	NA	1.17324	0.594323	2.11701	1.03906	1.29153	1.3973	0.796473	0.884039	0	0	0.184778	0	0	0	0	0	2.51489	1.76999	0	0	0	0.340679	0	1.03906	5.70022	0	0	0	1.44626	0	NA	NA	NA	NA	NA	NA	NA	NA	NA	NA	NA	NA	NA
0.602773	6.66582	Epcam	5	NA	NA	NA	0.675265	0	0	0.393579	0	0	0	0	0	0	0.393579	0	0	0.675265	0	0	7.33227	8.16008	1.22712	0.675265	0	3.38284	5.62003	3.33247	6.51504	0	0	0	0	0	NA	NA	NA	NA	NA	NA	NA	NA	NA	NA	NA	NA	NA
4.16395	-3.08643	Epcam	3	NA	NA	NA	3.5359	1.40352	1.01305	0.363601	0.363601	0.629675	0.629675	0.363601	0	0	0.363601	0	0	0	0	0	3.3543	2.71018	0	0	0	0.363601	0	1.01305	7.16966	0.363601	0	0	0.629675	0	NA	NA	NA	NA	NA	NA	NA	NA	NA	NA	NA	NA	NA
-2.36265	-0.95003	Epcam	8	NA	NA	NA	0	0.250246	1.7137	0.450236	0	0	0	0	0	0	0	0	3.51748	4.07763	0	0	2.87786	2.53829	0	0.250246	0	0.450236	0	0.450236	4.2539	0	0	0	0	0	NA	NA	NA	NA	NA	NA	NA	NA	NA	NA	NA	NA	NA
2.43735	-8.60945	Epcam	4	NA	NA	NA	1.64187	0.495146	1.50941	0.277911	0.277911	0	1.70205	0.277911	0	0	0.277911	0	0	0	0	0	3.05321	1.81253	0	0	0	0.277911	0	1.17637	5.6753	0	0	0	2.04482	0	NA	NA	NA	NA	NA	NA	NA	NA	NA	NA	NA	NA	NA
-1.08743	9.69522	Epcam	1	1.72556	-3.39627	1d	0.0414085	0	0	0.156244	0	0	0.0414085	0	0	0	0.156244	0	0	0.0811702	0	0	8.03056	8.08797	2.55896	2.12302	1.29842	4.81401	4.15813	2.42993	7.46905	0.0414085	0	0.191767	0	0	0.226072	0.191767	0	0.0414085	0.119411	1.36537	0.381893	0	2.65852	1.09429	1.62943	1.1758	1.08003
-14.7477	-3.19772	Epcam	6	NA	NA	NA	0	0	0	0.342487	0.342487	0.597128	0	0	3.66319	6.19589	2.94295	0.342487	0	0	0	0	1.62619	5.56208	0	0.597128	0	0.342487	0.342487	0	1.96385	0.342487	0	0	0	0	NA	NA	NA	NA	NA	NA	NA	NA	NA	NA	NA	NA	NA
-1.28273	-8.14607	Epcam	2	NA	NA	NA	0	0	3.4866	6.55731	0	0.147704	0	0	0	0	0	0.147704	0	0	0	0	1.06817	1.69685	0	0	0	0.147704	0	0.147704	3.32862	0	0	0	0	0	NA	NA	NA	NA	NA	NA	NA	NA	NA	NA	NA	NA	NA
4.19482	0.805847	Epcam	0	NA	NA	NA	5.09356	2.12573	0.552677	0.314043	0.314043	0	0	0	0	0	0.314043	0	0	0	0	0	4.0049	2.54994	0	0.552677	0	0	1.16742	0.745193	7.34971	0.906562	0.314043	0.314043	0	0.314043	NA	NA	NA	NA	NA	NA	NA	NA	NA	NA	NA	NA	NA
4.32166	-0.432671	Epcam	0	NA	NA	NA	4.05126	2.53502	1.81856	0.279664	0	0	0	0	0	0	0	0	0	0.279664	0	0	3.51426	2.20465	0	0.497965	0	0.279664	0	1.18136	7.07088	0.497965	0	0	0	0	NA	NA	NA	NA	NA	NA	NA	NA	NA	NA	NA	NA	NA
2.04396	3.66223	Epcam	5	NA	NA	NA	4.34484	1.27508	0	0	0	1.27508	0	0	0	0	0	0	0	0	0	0	3.9375	5.26338	0.828329	1.27508	0	0	4.86714	1.27508	6.93482	0	1.27508	0	0	0	NA	NA	NA	NA	NA	NA	NA	NA	NA	NA	NA	NA	NA
0.702805	-5.35445	Epcam	2	NA	NA	NA	0.59229	1.37703	2.04567	1.81125	0	0.43097	0.853084	0.238524	0	0	0	0	0	0	0	0	2.23544	2.04567	0	0	0	0.731165	0	0.43097	5.29731	0	0	0	1.81125	0	NA	NA	NA	NA	NA	NA	NA	NA	NA	NA	NA	NA	NA
0.434572	-1.88973	Epcam	0	NA	NA	NA	2.57882	1.3745	1.54573	0	0.314183	0	0	0	0	0	0	0.314183	0	0	0	0	3.00545	2.12618	0	0	0	0.745464	0	1.04581	6.69312	0	0	0	0	0	NA	NA	NA	NA	NA	NA	NA	NA	NA	NA	NA	NA	NA
0.389131	-6.29967	Epcam	2	NA	NA	NA	0.229395	0	2.97371	4.54414	0.828199	0.229395	0	0	0	0	0.229395	0	0	0	0	0	1.40954	1.81755	0	0	0	0.572963	0.229395	0	3.91181	0	0	0	0.415862	0	NA	NA	NA	NA	NA	NA	NA	NA	NA	NA	NA	NA	NA
0.828418	11.6268	Epcam	1	4.65147	-0.658992	1a	0	0	0	0.0757135	0	0	0	0	0	0	0.146096	0	0	0.146096	0	0	7.79178	8.29064	1.79738	2.30709	0.848915	3.95213	3.59872	2.5244	7.61669	0	0	0.211848	0	0	1.23496	0.146096	0.146096	0.0757135	0.146096	0.882015	0.211848	0	2.69753	2.16425	1.1135	1.03284	1.87269
1.89337	-6.56354	Epcam	3	NA	NA	NA	0.16594	0.16594	2.63878	3.95282	0.733815	0.543491	0	0.308223	0	0.16594	0	0	0	0	0	0	1.83011	2.10658	0	0	0	0.16594	0	0.16594	3.51126	0.16594	0	0	0.733815	0	NA	NA	NA	NA	NA	NA	NA	NA	NA	NA	NA	NA	NA
2.34062	-9.2278	Epcam	4	NA	NA	NA	0	0.400567	2.7895	2.09725	0.220208	0	2.09725	0.907458	0	0	0.220208	0.220208	0	0	0	0	2.03484	1.77947	0	0.220208	0	0.400567	0	0.553314	5.10631	0.400567	0	0	2.00212	0.220208	NA	NA	NA	NA	NA	NA	NA	NA	NA	NA	NA	NA	NA
0.253621	-7.72758	Epcam	2	NA	NA	NA	0.30024	0.30024	3.53419	6.52158	0.946169	0.718108	0	0	0	0.30024	0	0	0.161346	0	0	0	1.88751	2.42749	0	0.30024	0	0.30024	0	0	2.39609	0	0	0	0.161346	0	NA	NA	NA	NA	NA	NA	NA	NA	NA	NA	NA	NA	NA
1.55877	1.08604	Epcam	0	NA	NA	NA	4.78424	3.43625	0.348994	0	0	1.12759	0	0	0	0	0.348994	0	0	0	0	0	4.40189	2.72128	0	0	0	0.348994	0.812229	0.98229	7.37863	0.348994	0	0	0	0	NA	NA	NA	NA	NA	NA	NA	NA	NA	NA	NA	NA	NA
6.02507	-6.57027	Epcam	3	NA	NA	NA	4.02916	1.2588	1.1845	0	1.2588	2.02222	1.75617	1.95314	0	0.224836	0.224836	0	0	0	0	0	3.99726	3.90517	0.224836	0.408285	0	0.224836	0.408285	0.697374	7.28308	0.224836	0	0	2.55331	0	NA	NA	NA	NA	NA	NA	NA	NA	NA	NA	NA	NA	NA
0.391911	1.05767	Epcam	0	NA	NA	NA	4.59667	2.64012	0.734562	0.239916	0	0.239916	0.239916	0	0	0	0.433265	0.239916	0	0	0	0	3.29693	1.72445	0	0.734562	0	0.239916	0	0.734562	7.3721	0	0	0.239916	0.239916	0	NA	NA	NA	NA	NA	NA	NA	NA	NA	NA	NA	NA	NA
2.32715	1.88962	Epcam	0	NA	NA	NA	3.3838	1.3915	1.3915	0.358761	0	0	0	0	0	0	0	0	0	0	0	0	4.8443	4.17239	1.14987	0.622247	0	0.358761	1.88862	1.58596	7.6146	0	0	0.358761	0	0	NA	NA	NA	NA	NA	NA	NA	NA	NA	NA	NA	NA	NA
-3.71564	11.8909	Epcam	1	-3.66036	1.0482	1b	0	0	0.116556	0.31544	0.0599754	0	0	0	0	0.116556	0.0599754	0	0	0.0599754	0	0	7.87038	8.2611	1.71811	2.20796	1.45301	5.73194	3.96763	2.74248	7.54691	0.116556	0	0.170107	0.0599754	0	0	0	0.170107	0.0599754	0	1.2086	0	0.0599754	1.37799	0.0599754	1.15164	0.884445	0.747914
-1.84628	-9.16164	Epcam	2	NA	NA	NA	0	0	4.0636	6.09963	0	0.331468	0	0	0	0	0.331468	0	0	0	0	0	1.51229	2.11272	0	0	0	0.179406	0	0	1.74329	0	0	0	0.179406	0	NA	NA	NA	NA	NA	NA	NA	NA	NA	NA	NA	NA	NA
0.400059	11.857	Epcam	1	4.56618	0.291726	1a	0.199322	0	0	0.365442	0	0.199322	0	0	0	0	0.199322	0	0	0.199322	0	0	7.72474	8.30835	1.23149	2.39113	1.3526	4.79937	3.305	2.23878	7.63253	0	0	0.632495	0	0	0.365442	0	0.199322	0	0.199322	1.29388	0	0	2.73029	1.97076	1.68853	0.843054	1.5581
3.4934	-9.66962	Epcam	4	NA	NA	NA	1.75657	0.521558	1.96877	0.521558	0	0	2.77648	0.521558	0	0	0	0	0	0	0	0	2.35945	2.81822	0	0	0	0.521558	0	0	4.58721	0	0	0	2.35945	0	NA	NA	NA	NA	NA	NA	NA	NA	NA	NA	NA	NA	NA
0.767894	-8.28513	Epcam	4	NA	NA	NA	0	0	3.03543	6.43095	0	0.249199	1.41415	0.448521	0	0.249199	0.249199	0	0	0	0	0	1.93773	2.05309	0	0	0	0.448521	0.249199	0	2.27962	0	0	0	0.992505	0	NA	NA	NA	NA	NA	NA	NA	NA	NA	NA	NA	NA	NA
0.838487	0.597928	Epcam	0	NA	NA	NA	2.86088	2.36952	1.36294	0.395154	0	0	0	0	0	0.395154	0.395154	0	0	0	0	0	3.59393	2.80382	0	0	0	0	0.677641	0.677641	7.42232	0	0	0	0	0	NA	NA	NA	NA	NA	NA	NA	NA	NA	NA	NA	NA	NA
-2.46189	-7.98473	Epcam	2	NA	NA	NA	0.195614	0	3.0989	6.20131	0	0.195614	0.831318	0	0	0	0	0	0	0	0	0	1.63024	2.01246	0	0	0	0.499667	0	0.195614	3.6807	0.195614	0	0	0.732506	0	NA	NA	NA	NA	NA	NA	NA	NA	NA	NA	NA	NA	NA
5.6681	-4.90502	Epcam	3	NA	NA	NA	2.43024	3.44733	0.982541	0	1.79404	2.19966	0.288367	0.848863	0	0	0.511921	0	0	0	0	0	4.08023	3.12351	0	0	0	0.694517	0.288367	0.511921	7.1772	0	0	0.288367	1.99479	0	NA	NA	NA	NA	NA	NA	NA	NA	NA	NA	NA	NA	NA
5.18041	-6.45122	Epcam	3	NA	NA	NA	0.167388	0	1.61117	1.49561	1.57411	1.86662	1.10006	1.15894	0	0	0.167388	0	0	0	0	0	2.02282	2.13661	0	0	0	0.167388	0	0.436083	5.3225	0.167388	0	0	2.19915	0	NA	NA	NA	NA	NA	NA	NA	NA	NA	NA	NA	NA	NA
0.808675	3.13469	Epcam	0	NA	NA	NA	4.49139	4.76669	0	0	0	0	0	0	0	0	1.18255	0	0	0	0	0	4.19898	3.80938	0	1.18255	0	0	2.0526	1.18255	7.56642	0	0	0	0	0	NA	NA	NA	NA	NA	NA	NA	NA	NA	NA	NA	NA	NA
0.528003	-1.94649	Epcam	0	NA	NA	NA	2.5316	1.14526	1.5806	0.826783	0.619125	0.826783	0.356731	0	0	0	0	0	0	0	0	0	2.94461	1.81545	0.619125	0	0	0	0	1.14526	6.92956	0	0	0	0.619125	0	NA	NA	NA	NA	NA	NA	NA	NA	NA	NA	NA	NA	NA
-1.75427	-9.07652	Epcam	2	NA	NA	NA	0.165431	0	3.89617	6.23147	0.165431	0.542095	0	0	0	0	0	0.165431	0	0	0	0	1.63661	2.14662	0	0	0	0	0.165431	0	2.10365	0	0	0	0	0	NA	NA	NA	NA	NA	NA	NA	NA	NA	NA	NA	NA	NA
-12.552	-0.328277	Epcam	7	NA	NA	NA	0.532907	0	0.878696	0.878696	0	0.532907	0	0	0	0.878696	0	0	0	0	0	0	2.24565	2.16821	0	0	0	1.50838	0	0.878696	1.65312	0	0	0	2.56233	0	NA	NA	NA	NA	NA	NA	NA	NA	NA	NA	NA	NA	NA
-0.153574	1.77041	Epcam	0	NA	NA	NA	3.98706	4.56112	0.502616	0	0	0	0	0	0	0	0	0	0	0	0	0	4.43781	2.85221	0	0.502616	0	0.502616	0.835549	0.835549	7.58409	0	0	0	0.502616	0.502616	NA	NA	NA	NA	NA	NA	NA	NA	NA	NA	NA	NA	NA
5.17404	-4.22504	Epcam	3	NA	NA	NA	3.46693	2.2893	1.26235	0.667906	1.06481	1.69268	0	0.490684	0	0	0	0	0	0	0	0	4.0981	2.9637	0	0	0	0.490684	0.490684	0.667906	6.96552	0.275141	0	0.490684	1.94842	0	NA	NA	NA	NA	NA	NA	NA	NA	NA	NA	NA	NA	NA
1.45581	-6.63515	Epcam	2	NA	NA	NA	0.727593	0	3.00873	2.77142	1.14428	1.14428	0	0	0	0	0	0	0	0	0	0	1.43753	1.43753	0	0.727593	0	0	0	0.727593	3.00873	0	0	0	0	0	NA	NA	NA	NA	NA	NA	NA	NA	NA	NA	NA	NA	NA
-14.8419	-2.94354	Epcam	6	NA	NA	NA	0	0	0	0.450143	0	0.450143	0	0	3.95448	6.38685	4.11521	0	0	0	0	0	2.68409	6.38494	0	0	0	0.450143	0.450143	1.48415	2.25424	0.759438	0	0	0	0.450143	NA	NA	NA	NA	NA	NA	NA	NA	NA	NA	NA	NA	NA
4.77007	-4.31986	Epcam	3	NA	NA	NA	2.52119	3.39427	1.93243	0.90687	1.3745	1.62147	0	0	0.314183	0	0.745464	0	0	0	0	0	3.36918	2.12618	0	0	0	0	0	0	6.91244	0	0	0	1.3745	0	NA	NA	NA	NA	NA	NA	NA	NA	NA	NA	NA	NA	NA
1.50226	-5.02198	Epcam	2	NA	NA	NA	0.895706	1.42061	2.45329	0.791885	0.216329	0.544956	0.544956	0.216329	0	0	0	0	0	0	0	0	1.84265	2.22044	0	0.216329	0	0.216329	0	0	5.5575	0	0	0	1.53097	0	NA	NA	NA	NA	NA	NA	NA	NA	NA	NA	NA	NA	NA
0.0642195	-0.0863636	Epcam	0	NA	NA	NA	3.29548	1.99211	1.09837	1.20372	0	0.510679	0	0	0	0	0	0	0	0	0	0	3.49615	2.39756	0	0.28759	0	0	0	0.28759	6.63733	0	0	0	0.510679	0.28759	NA	NA	NA	NA	NA	NA	NA	NA	NA	NA	NA	NA	NA
2.67269	-5.69793	Epcam	3	NA	NA	NA	0.646688	1.53403	2.9913	4.31031	0.821052	1.26576	0	0.167074	0	0	0	0	0	0	0	0	2.31175	1.8069	0	0	0	0.546597	0.310189	0.546597	5.52775	0.167074	0	0	0.898017	0	NA	NA	NA	NA	NA	NA	NA	NA	NA	NA	NA	NA	NA
2.91285	-0.104053	Epcam	0	NA	NA	NA	4.26312	2.5539	0.747448	0.747448	0	0	0	0	0	0.315201	0	0	0	0	0	0	3.64868	2.36405	0	0.747448	0	0.5545	0	0.315201	7.35186	0	0	0	0	0	NA	NA	NA	NA	NA	NA	NA	NA	NA	NA	NA	NA	NA
5.03095	-4.20846	Epcam	3	NA	NA	NA	2.96294	2.06947	0.918082	0.263054	0.643269	1.52839	0	0	0	0	0	0	0	0.471124	0	0	4.14289	1.76033	0	0.471124	0	0	0.263054	1.03154	6.40307	0	0	0	0.263054	0	NA	NA	NA	NA	NA	NA	NA	NA	NA	NA	NA	NA	NA
6.00741	-7.44823	Epcam	4	NA	NA	NA	0.972323	0	1.50918	0.210965	1.33984	1.89264	1.39953	1.65396	0	0	0	0.210965	0	0	0	0	1.89264	1.96102	0	0	0	0.385084	0.210965	0.662417	5.5582	0.210965	0	0	2.40689	0	NA	NA	NA	NA	NA	NA	NA	NA	NA	NA	NA	NA	NA
3.07032	0.662324	Epcam	0	NA	NA	NA	3.33283	2.14064	1.09905	0	0	0	0	0	0	0	0	0	0	0	0	0	4.52243	3.72633	0	0	0	0.405682	1.25323	0	7.28547	0.405682	0	0	0.405682	0	NA	NA	NA	NA	NA	NA	NA	NA	NA	NA	NA	NA	NA
1.32345	3.06634	Epcam	0	NA	NA	NA	3.73889	3.49228	1.40205	0.799943	0	0.477914	0	0	0	0.477914	0	0	0	0	0	0	5.79731	6.31434	0	0.477914	0	0.799943	4.81161	2.12256	6.39219	0	0	0	0	0	NA	NA	NA	NA	NA	NA	NA	NA	NA	NA	NA	NA	NA
-0.849948	-7.39985	Epcam	2	NA	NA	NA	0	0.24862	3.18407	6.26957	0	0	0	0	0	0.24862	0	0.24862	0	0.24862	0	0	2.0508	1.97541	0	0.24862	0	0	0.24862	0	4.24259	0	0	0	0.447572	0	NA	NA	NA	NA	NA	NA	NA	NA	NA	NA	NA	NA	NA
-2.94418	11.863	Epcam	1	-2.32702	-0.40809	1b	0.0682034	0	0.0682034	0.248681	0	0.0682034	0	0	0	0	0.192065	0	0	0.192065	0	0	7.72795	8.39925	2.80507	2.29898	1.06669	2.5033	2.99154	2.12957	7.57233	0	0	0.248681	0	0	0.132051	0	0.132051	0	0.0682034	0.880316	0.0682034	0	2.36079	0	1.11413	0.755807	0
0.841546	-1.76175	Epcam	0	NA	NA	NA	3.682	2.96345	1.22242	0	0	0	1.68484	0.335925	0	0	0	0	0	0	0	0	3.94551	1.82294	0.335925	0.335925	0	0.586935	0	1.52456	6.74309	0	0	0.335925	1.09733	0	NA	NA	NA	NA	NA	NA	NA	NA	NA	NA	NA	NA	NA
-1.23379	-7.8901	Epcam	2	NA	NA	NA	0	0	3.54627	6.2118	0.175116	0.453717	0	0	0	0	0.175116	0	0	0	0	0	1.65067	1.84983	0	0	0	0	0	0	2.49323	0	0	0	0	0	NA	NA	NA	NA	NA	NA	NA	NA	NA	NA	NA	NA	NA
-0.403773	-7.99793	Epcam	2	NA	NA	NA	0	0.227575	3.50254	5.29357	0	0.227575	0.227575	0	0	0	0.227575	0	0	0	0	0	1.33791	1.89042	0	0.227575	0	0.227575	0	0	3.01661	0	0	0	0.227575	0	NA	NA	NA	NA	NA	NA	NA	NA	NA	NA	NA	NA	NA
-1.95615	-8.63508	Epcam	2	NA	NA	NA	0	0	3.77279	5.89855	0.223149	0	0	0	0	0	0.223149	0	0	0	0	0	1.87182	2.14009	0	0.223149	0	0.559627	0	0	2.87641	0	0	0	0	0	NA	NA	NA	NA	NA	NA	NA	NA	NA	NA	NA	NA	NA
2.16511	1.8387	Epcam	0	NA	NA	NA	4.39509	3.82597	0.33954	0.794306	0	0	0	0	0	0	0	0	0	0	0	0	5.00106	2.33204	0	0.794306	0	0.592555	1.69512	0	7.54085	0	0	0	0.592555	0	NA	NA	NA	NA	NA	NA	NA	NA	NA	NA	NA	NA	NA
0.358749	-3.83959	Epcam	2	NA	NA	NA	0.288241	0.848576	2.39993	1.38797	0.288241	0	0	0	0.288241	0	0	0	0	0	0	0	3.1802	2.64113	0	0.288241	0	0.694266	0	0.288241	5.66171	0	0	0	0	0	NA	NA	NA	NA	NA	NA	NA	NA	NA	NA	NA	NA	NA
4.27204	-10.9308	Epcam	4	NA	NA	NA	1.13574	1.08603	0.373551	0.263843	0.263843	0.858091	2.10975	2.14571	0	0.263843	0.140598	0	2.75004	3.45459	0	0	3.68758	1.53106	0	0	0	0.263843	0.140598	0.263843	5.93676	0.472405	0.140598	0	2.39457	0	NA	NA	NA	NA	NA	NA	NA	NA	NA	NA	NA	NA	NA
-3.17519	11.6257	Epcam	1	-3.11587	0.415453	1b	0.209533	0	0.0748298	0	0	0	0	0	0	0.0748298	0.144448	0	0	0.382677	0	0	7.92535	8.21325	2.18017	1.88623	1.35453	4.24847	3.4032	2.43466	7.6388	0	0	0.144448	0.0748298	0	0.144448	0	0.144448	0.209533	0.0748298	0.87489	0.209533	0	1.48587	0	0.434315	0.483417	0.736115
-1.67779	12.1399	Epcam	1	-1.32006	3.09736	1b	0	0	0.080278	0.154588	0	0	0	0	0	0	0	0.080278	0	0.349206	0	0	7.77183	8.28265	0.774836	2.01755	0.918125	3.31105	3.32317	2.15252	7.81691	0	0.080278	0.154588	0	0.080278	0.774836	0.080278	0	0.080278	0.154588	1.20611	0.080278	0.154588	2.85069	1.64469	1.44926	1.75172	1.76612
2.9491	-4.49451	Epcam	2	NA	NA	NA	2.3045	0.754899	1.18013	0.754899	0	1.47755	0	0	0	0	0.754899	0	0	0	0	0	2.59536	0.754899	0	0	0	0	0	0.754899	6.29137	0	0	0	1.47755	0	NA	NA	NA	NA	NA	NA	NA	NA	NA	NA	NA	NA	NA
1.59391	-3.14551	Epcam	2	NA	NA	NA	1.96984	1.7276	1.19802	0	0	0	0	0	0	0	0	0	0	0	0	0	1.96984	1.19802	0	0	0	0	0	0	6.28739	0	0	0	0	0	NA	NA	NA	NA	NA	NA	NA	NA	NA	NA	NA	NA	NA
0.840999	1.92041	Epcam	0	NA	NA	NA	2.61869	2.24903	1.37813	0	0	0.353418	0	0	0	0	0	0	0	1.73399	0	0	5.11907	5.20642	0	0.353418	0	0.99166	2.76238	1.73399	7.19103	0	0	0	0	0.353418	NA	NA	NA	NA	NA	NA	NA	NA	NA	NA	NA	NA	NA
-1.6958	-8.85211	Epcam	2	NA	NA	NA	0.19963	0	3.51752	5.90748	0	0.365962	0	0	0	0	0.19963	0	0	0	0	0	1.29511	2.08821	0	0	0	0.19963	0	0	2.08821	0	0	0	0.744198	0	NA	NA	NA	NA	NA	NA	NA	NA	NA	NA	NA	NA	NA
3.74804	-0.222706	Epcam	0	NA	NA	NA	2.69792	2.61701	0.455546	0	0	0	0	0	0	0	0	0	0	0	0	0	3.90138	2.14024	0	0	0	0	0.455546	0.455546	6.91048	0	0	0	0.455546	0	NA	NA	NA	NA	NA	NA	NA	NA	NA	NA	NA	NA	NA
-2.38771	-0.753422	Epcam	8	NA	NA	NA	0	0	0	0	0	0	0	0	0	0	0	0	2.87242	1.68444	0	0	2.82149	3.01129	0	0	0	0.630147	0	0	2.08232	0	0	0	1.29024	0	NA	NA	NA	NA	NA	NA	NA	NA	NA	NA	NA	NA	NA
3.53019	-10.1827	Epcam	4	NA	NA	NA	1.92114	1.12111	1.43422	0.319214	0.319214	0.447291	2.28616	1.86449	0	0.172291	0	0	0	0	0	0	5.14917	5.49609	0	1.23672	0	0.319214	2.28616	0.662747	6.86939	0.172291	0	0.172291	1.77302	0	NA	NA	NA	NA	NA	NA	NA	NA	NA	NA	NA	NA	NA
-1.29659	-6.8576	Epcam	2	NA	NA	NA	0	0.232872	2.60908	5.36684	0	0.232872	0	0	0	0	0.232872	0	0	0	0	0	1.87282	1.98695	0	0	0	0.421626	0	0.421626	3.97863	0	0	0	0.232872	0	NA	NA	NA	NA	NA	NA	NA	NA	NA	NA	NA	NA	NA
0.451647	1.5624	Epcam	0	NA	NA	NA	4.82022	3.29883	0.600818	0	0.600818	0.600818	0	0	0	0	0.600818	0	0	0	0	0	4.15252	2.36168	0	0.741055	0	0.600818	0	0.600818	7.27057	0.437657	0	0	0	0	NA	NA	NA	NA	NA	NA	NA	NA	NA	NA	NA	NA	NA
5.00483	-6.85376	Epcam	3	NA	NA	NA	0.194034	0.356467	2.4783	3.69886	1.38577	1.7424	1.07406	1.77921	0	0	0.194034	0	0	0	0	0	1.849	1.849	0	0	0	0	0.356467	0.496166	5.01233	0.356467	0	0	2.03317	0	NA	NA	NA	NA	NA	NA	NA	NA	NA	NA	NA	NA	NA
0.731631	1.73345	Epcam	0	NA	NA	NA	4.46424	2.92234	0	0	0.416864	0.710198	0	0	0	0	0.710198	0	0	0	0	0	4.24545	2.5962	0.416864	0.416864	0	0.710198	0.416864	0.936717	7.2169	0.936717	0	0	0	0	NA	NA	NA	NA	NA	NA	NA	NA	NA	NA	NA	NA	NA
2.62514	-8.14447	Epcam	0	NA	NA	NA	2.94295	0.932336	1.27184	0	0	0	1.52483	0.414411	0	0	0	0	0	0	0	0	4.38936	4.03346	0	0	0	0	1.40631	1.40631	6.6612	0	0.414411	0	1.63077	0	NA	NA	NA	NA	NA	NA	NA	NA	NA	NA	NA	NA	NA
4.88081	-3.6791	Epcam	3	NA	NA	NA	3.89088	2.70889	1.05373	0.484142	1.33566	1.33566	0	0	0	0	0.271088	0	0	0	0	0	3.25468	2.02012	0	0.271088	0	0.484142	0	0.808956	7.07978	0	0	0	0.271088	0	NA	NA	NA	NA	NA	NA	NA	NA	NA	NA	NA	NA	NA
4.4306	-5.76111	Epcam	3	NA	NA	NA	0	0.35141	2.58105	3.99776	1.60947	1.83472	0.816785	0.489565	0	0	0.191063	0	0	0	0	0	1.83472	1.76513	0	0.191063	0	0.35141	0	0.35141	5.07093	0	0	0	1.76513	0	NA	NA	NA	NA	NA	NA	NA	NA	NA	NA	NA	NA	NA
-1.67489	12.6592	Epcam	1	-1.97297	-0.0482503	1c	0.135654	0	0	0.135654	0	0.0701255	0	0	0	0	0.135654	0	0	0.0701255	0	0	7.83671	8.28469	2.42615	2.18808	1.57899	4.47681	2.81486	2.07615	7.57171	0	0.0701255	0.135654	0	0	0	0.135654	0	0.0701255	0.197151	0.804208	0.135654	0.0701255	2.51222	1.32453	1.32453	0.411115	1.6787
2.89637	-2.56003	Epcam	2	NA	NA	NA	1.84412	1.14072	1.58989	0.536302	0.303681	0.303681	0	0	0	0	0.536302	0	0	0	0	0	3.27896	2.39201	0	0	0	0.303681	0.303681	0.536302	6.69531	0.536302	0	0	0	0	NA	NA	NA	NA	NA	NA	NA	NA	NA	NA	NA	NA	NA
-1.56267	-0.974029	Epcam	0	NA	NA	NA	2.93585	2.00846	0	0	0	0.321736	0	0	0	0	0.564769	0	0.760134	2.73578	0	0	3.7902	3.13603	0	0.760134	0	0.923498	0.760134	0.760134	6.74254	0	0	0	0.321736	0	NA	NA	NA	NA	NA	NA	NA	NA	NA	NA	NA	NA	NA
3.32292	-6.34363	Epcam	3	NA	NA	NA	2.21281	2.21281	2.86556	5.48808	0.923421	1.02743	0.743802	0.807328	0	0	0	0	0	0.243715	0	0	3.31898	1.87481	0	0.243715	0	0.439519	0.675966	0.346401	6.39165	0.346401	0	0	1.87481	0	NA	NA	NA	NA	NA	NA	NA	NA	NA	NA	NA	NA	NA
0.360618	3.00937	Epcam	0	NA	NA	NA	5.39109	2.61025	1.13153	0	0	1.13153	0	0	0	0	0	0	0	0	0	0	3.97987	3.34305	0	1.13153	0	0	1.13153	1.13153	6.85243	0	0	0	0	0	NA	NA	NA	NA	NA	NA	NA	NA	NA	NA	NA	NA	NA
-0.33973	11.7409	Epcam	1	0.0310736	3.59893	1a	0	0	0	0.332112	0	0.0758324	0	0	0	0.0758324	0.0758324	0	0	0.488736	0	0	7.78368	8.30847	1.51407	2.13821	1.16499	3.66084	3.88654	2.76567	7.54009	0	0	0.273933	0	0	0	0.0758324	0.0758324	0.0758324	0	0.976225	0.0758324	0	2.8557	2.06102	2.11947	1.56476	0
1.01398	-0.355001	Epcam	0	NA	NA	NA	4.12415	0.965488	0.680893	0	0	0.281574	0	0	0	0	0.281574	0	0	0.281574	0	0	3.91417	2.1377	0	0.965488	0	0.501034	0.281574	0.965488	6.89076	0	0	0	0	0.281574	NA	NA	NA	NA	NA	NA	NA	NA	NA	NA	NA	NA	NA
1.40431	0.199986	Epcam	0	NA	NA	NA	4.30151	1.56289	0.756956	0	0	0.320095	0	0	0	0	0.320095	0.320095	0	0	0	0	3.9499	2.26975	0	0.562194	0	0	0.562194	0.756956	7.22372	0.320095	0	0	0	0.320095	NA	NA	NA	NA	NA	NA	NA	NA	NA	NA	NA	NA	NA
5.71658	-5.75833	Epcam	3	NA	NA	NA	2.09098	2.23285	1.83139	1.54769	1.40704	1.87961	1.54769	1.32852	0	0.48043	0	0	0	0	0	0	3.31495	1.67098	0	0	0	0.48043	0.268794	0.932922	6.27614	0.268794	0	0	2.32743	0	NA	NA	NA	NA	NA	NA	NA	NA	NA	NA	NA	NA	NA
3.54988	1.68668	Epcam	0	NA	NA	NA	5.10334	2.93578	0.361185	0.625969	0.361185	0	0	0	0	0	0	0	0	0	0	0	3.83391	2.17821	0	1.008	0	0	1.28376	0.625969	7.25938	0.361185	0	0	0	0.625969	NA	NA	NA	NA	NA	NA	NA	NA	NA	NA	NA	NA	NA
5.08566	-6.9073	Epcam	3	NA	NA	NA	0.315587	0.315587	2.62479	4.26453	1.33051	2.0857	1.54982	1.58845	0	0	0.442502	0	0.170192	0	0	0	1.54982	1.90976	0	0	0	0.442502	0.170192	0.656307	4.8841	0.170192	0	0	1.90976	0	NA	NA	NA	NA	NA	NA	NA	NA	NA	NA	NA	NA	NA
0.116779	-2.07993	Epcam	0	NA	NA	NA	1.10519	1.61732	1.10519	1.10519	0	0	0	0	0	0	1.10519	0	0	0	0	0	3.30532	2.71724	0	0	0	1.61732	0	0	4.42857	0	0	0	0	0	NA	NA	NA	NA	NA	NA	NA	NA	NA	NA	NA	NA	NA
0.776378	1.69104	Epcam	0	NA	NA	NA	4.16208	1.87366	0.312963	0.550974	0.312963	0.743086	0	0	0	0	0	0	0	0.312963	0	0	3.9021	3.29918	0	0.904172	0	0.550974	0	0.904172	7.29885	0	0	0	0	0	NA	NA	NA	NA	NA	NA	NA	NA	NA	NA	NA	NA	NA
1.02127	-8.85375	Epcam	4	NA	NA	NA	0	0	3.11527	6.34323	0	0.191588	0.818469	0.352305	0	0.191588	0	0	0	0	0	0	1.61188	1.87033	0	0	0	0.818469	0	0	3.05741	0	0	0	1.32048	0	NA	NA	NA	NA	NA	NA	NA	NA	NA	NA	NA	NA	NA
4.5944	-4.59395	Epcam	3	NA	NA	NA	2.89312	2.09373	1.61491	0.33843	0.85121	1.14676	0.33843	0.12597	0	0.12597	0.12597	0	0	0	0	0	3.09453	2.12628	0	0.33843	0	0.33843	0.33843	0.792192	6.41601	0.12597	0	0	1.14676	0	NA	NA	NA	NA	NA	NA	NA	NA	NA	NA	NA	NA	NA
3.9132	0.250491	Epcam	0	NA	NA	NA	4.41791	4.63995	0.433427	0	0.433427	0.966072	0	0	0	0	0	0	0.433427	0	0	0	3.96159	2.08604	0	0	0	0	0.734802	0.734802	7.27075	0	0	0	0	0	NA	NA	NA	NA	NA	NA	NA	NA	NA	NA	NA	NA	NA
5.22255	-6.85207	Epcam	3	NA	NA	NA	0.299995	0.875222	1.71345	2.88858	0.945591	1.64832	1.50375	1.80383	0	0	0.161205	0	0	0	0	0	1.5419	1.98751	0	0.161205	0	0.421849	0	0.161205	4.2598	0	0	0	1.7746	0	NA	NA	NA	NA	NA	NA	NA	NA	NA	NA	NA	NA	NA
3.84178	-4.25274	Epcam	3	NA	NA	NA	1.82626	0.41941	2.05076	0	1.4174	1.03806	0	0	0	0	0	0	0	0	0	0	2.43548	1.78341	0	0.231534	0	0.231534	0	0.41941	6.08854	0.231534	0	0	1.12631	0	NA	NA	NA	NA	NA	NA	NA	NA	NA	NA	NA	NA	NA
-0.382817	-7.59985	Epcam	2	NA	NA	NA	0.419893	0.714711	2.90248	5.84843	0	0.419893	0.231825	0	0	0	0.231825	0	0	0	0	0	1.7398	1.64372	0	0	0	0.419893	0	0	4.37614	0	0	0	0	0	NA	NA	NA	NA	NA	NA	NA	NA	NA	NA	NA	NA	NA
-1.48302	8.20996	Epcam	5	NA	NA	NA	0	0	1.8049	3.23233	0.191975	0.352964	0	0.491594	0	0	0.81971	0	0	0.191975	0	0	7.60993	7.95005	0	1.13668	0.352964	5.36753	2.78736	2.22505	7.65695	0	0	0	1.20238	0	NA	NA	NA	NA	NA	NA	NA	NA	NA	NA	NA	NA	NA
-0.221885	10.5833	Epcam	1	1.71472	-1.71654	1c	0.0849927	0.0849927	0.0849927	0.163324	0	0.0849927	0	0	0	0.0849927	0	0	0	0.163324	0	0	8.04235	8.17455	2.86725	1.55303	1.02036	4.39135	3.76643	1.78636	7.35634	0.0849927	0	0.235963	0	0	0	0.0849927	0	0.163324	0.0849927	0.42674	0.846141	0	0.42674	2.08044	1.91192	1.58989	1.67649
4.58114	-5.61239	Epcam	3	NA	NA	NA	0.679118	0.575326	1.31426	0	1.01155	1.36518	0.32848	0.32848	0	0	0.177667	0	0	0	0	0	2.3163	1.8009	0	0	0	0.177667	0.177667	1.07986	5.13783	0.177667	0	0	2.00366	0.177667	NA	NA	NA	NA	NA	NA	NA	NA	NA	NA	NA	NA	NA
-0.491592	-6.97477	Epcam	2	NA	NA	NA	0.232372	0.579287	3.27238	4.42365	0	0	0.579287	0	0	0.232372	0.420798	0.232372	0	0	0	0	2.15014	2.02018	0.232372	0	0.232372	0.232372	0	0	3.59222	0	0	0	0.836356	0	NA	NA	NA	NA	NA	NA	NA	NA	NA	NA	NA	NA	NA
0.678164	4.50269	Epcam	5	NA	NA	NA	3.37401	4.99178	0.420116	0	0	0	0	0	0	0.420116	0.420116	0	0	0	0	0	5.73185	6.57268	0.420116	1.53794	0	1.1277	4.70636	1.53794	8.04701	0	0.420116	0	0	1.1277	NA	NA	NA	NA	NA	NA	NA	NA	NA	NA	NA	NA	NA
0.653674	-0.518674	Epcam	0	NA	NA	NA	3.30021	2.25986	1.05278	0.317086	1.17518	0	0	0	0	0	0.557465	0	0	0	0	0	3.74753	2.04332	0	0.913279	0	0	0	0.913279	7.37414	0	0	0	0.317086	0	NA	NA	NA	NA	NA	NA	NA	NA	NA	NA	NA	NA	NA
4.3013	-9.90098	Epcam	4	NA	NA	NA	2.57473	1.955	1.54365	0.623942	0.359864	0.196033	1.98519	2.01451	0	0	0	0	0	0	0	0	3.07148	2.04298	0.196033	0	0	0.196033	0	0.500595	6.49325	0.196033	0	0	2.4705	0	NA	NA	NA	NA	NA	NA	NA	NA	NA	NA	NA	NA	NA
-1.47408	-6.88078	Epcam	2	NA	NA	NA	0	0.4166	3.29947	5.85451	0	0	0.936245	0	0	0	0.229839	0	0	0	0	0	1.93776	1.89983	0	0.229839	0	0.709804	0.229839	0	4.24469	0	0	0	1.52987	0	NA	NA	NA	NA	NA	NA	NA	NA	NA	NA	NA	NA	NA
4.50354	-0.982526	Epcam	0	NA	NA	NA	3.43764	4.10173	1.86797	0	0	0	0	0	0	0	0.330083	0	0	0	0	0	4.13357	2.85793	0	0	0	0.330083	1.80568	0.776224	6.8176	0.776224	0	0	0	0	NA	NA	NA	NA	NA	NA	NA	NA	NA	NA	NA	NA	NA
4.92537	-6.55498	Epcam	3	NA	NA	NA	0.495773	2.18775	2.67257	2.21146	1.32998	1.74157	0.915272	0.72736	0	0.193856	0	0	0	0	0	0	2.47738	2.4408	0	0.193856	0	0.193856	0.193856	0.618256	5.61845	0.193856	0	0	2.21146	0	NA	NA	NA	NA	NA	NA	NA	NA	NA	NA	NA	NA	NA
2.80846	-9.24357	Epcam	4	NA	NA	NA	1.69142	0.490083	1.90092	0.490083	0	0.274768	1.85251	0.490083	0	0	0.274768	0	0	0	0	0	3.23275	1.94709	0	0.490083	0	0.66715	0	0.274768	6.5192	0.274768	0	0	1.80165	0	NA	NA	NA	NA	NA	NA	NA	NA	NA	NA	NA	NA	NA
0.0399605	-7.64735	Epcam	2	NA	NA	NA	0	0.468337	2.94022	5.8085	0	1.02676	0	0	0	0.468337	0	0	0	0	0	0	1.38296	2.10023	0	0	0	0.468337	0	0.468337	4.58869	0	0	0	0	0	NA	NA	NA	NA	NA	NA	NA	NA	NA	NA	NA	NA	NA
0.372145	1.81917	Epcam	0	NA	NA	NA	4.6278	2.25385	0.918004	0	0	0	0	0	0	0	0	0.694575	0	0	0	0	3.90477	3.92477	0	0	0	0.694575	0.694575	1.38844	7.74417	0	0.406417	0	0	0	NA	NA	NA	NA	NA	NA	NA	NA	NA	NA	NA	NA	NA
0.681807	-0.429925	Epcam	0	NA	NA	NA	2.15855	1.1402	1.5747	0.354507	0.354507	0.993959	0	0	0	0	0	0	0	0.354507	0	0	3.78358	3.19464	0	0	0	0.354507	0	0.82261	7.16781	0	0	0.615702	0	0	NA	NA	NA	NA	NA	NA	NA	NA	NA	NA	NA	NA	NA
-0.89896	-7.6023	Epcam	2	NA	NA	NA	0	0.171523	2.84948	6.6418	0	0.558728	0	0	0	0	0.445541	0	0	0	0	0	1.59521	2.0214	0	0	0	0.317889	0.317889	0	2.33753	0.317889	0	0	0.171523	0	NA	NA	NA	NA	NA	NA	NA	NA	NA	NA	NA	NA	NA
1.23651	-5.33841	Epcam	2	NA	NA	NA	0.394752	0.394752	2.298	0.896923	0.394752	0	0.54582	0	0	0	0.216729	0.216729	0	0	0	0	2.45516	1.80536	0	0.394752	0	0.394752	0.216729	0.394752	5.12532	0.216729	0	0	1.07707	0	NA	NA	NA	NA	NA	NA	NA	NA	NA	NA	NA	NA	NA
3.42855	-6.09249	Epcam	3	NA	NA	NA	0	0.444729	2.98849	5.05313	1.47256	1.38305	0.317273	0.444729	0	0	0.171167	0.317273	0.317273	0	0	0	2.11395	1.96861	0	0	0	0.171167	0.171167	0.171167	3.77853	0	0	0.171167	0.985892	0	NA	NA	NA	NA	NA	NA	NA	NA	NA	NA	NA	NA	NA
1.16356	-7.48803	Epcam	4	NA	NA	NA	0.654496	0	2.47309	4.15644	0.379864	0.379864	1.76677	0.207862	0	0	0	0.207862	0	0	0	0	2.18103	2.43334	0	0.207862	0	0.207862	0.379864	0	4.40507	0	0	0	1.87871	0	NA	NA	NA	NA	NA	NA	NA	NA	NA	NA	NA	NA	NA
4.37579	-7.90378	Epcam	4	NA	NA	NA	0	0	3.25118	4.71872	0.713144	1.61203	1.82487	1.51887	0	0	0.138568	0	0.138568	0	0	0	1.26036	1.66963	0	0	0	0.138568	0	0.555689	2.55647	0.138568	0	0	1.64124	0	NA	NA	NA	NA	NA	NA	NA	NA	NA	NA	NA	NA	NA
3.79796	0.151864	Epcam	0	NA	NA	NA	4.42596	2.06815	0.284469	0.284469	0.284469	0.284469	0	0.284469	0	0	0.284469	0	0.284469	0	0	0.284469	3.10855	2.02566	0	0.839938	0	0	0	0.68671	7.48836	0.284469	0	0	0	0	NA	NA	NA	NA	NA	NA	NA	NA	NA	NA	NA	NA	NA
-0.969582	-8.81313	Epcam	2	NA	NA	NA	0.292443	0	3.57372	5.70356	0	0	0	0	0	0	0	0	0	0	0	0	1.31307	1.91322	0	0	0	0.292443	0	0	1.7502	0	0	0	0	0	NA	NA	NA	NA	NA	NA	NA	NA	NA	NA	NA	NA	NA
4.28956	-3.39063	Epcam	3	NA	NA	NA	2.70191	1.82706	2.46631	0	0.871637	0.527925	0	0	0	0.298403	0	0	0	0	0	0	3.56736	2.40545	0.298403	0	0	0.871637	0.298403	0.298403	7.25004	0	0	0	0.527925	0	NA	NA	NA	NA	NA	NA	NA	NA	NA	NA	NA	NA	NA
0.246379	-6.28171	Epcam	2	NA	NA	NA	0.791951	0.895778	3.38445	3.66774	0.216353	0.216353	0.394121	0	0	0	0.216353	0	0.394121	0	0	0	2.29626	1.9514	0	0.394121	0	0.394121	0	0.216353	4.72591	0.394121	0	0	0.895778	0	NA	NA	NA	NA	NA	NA	NA	NA	NA	NA	NA	NA	NA
-0.260707	2.12654	Epcam	0	NA	NA	NA	4.0629	4.14378	0	0.967992	0	0	0	0	0	1.45051	0.967992	0	0	0	0	0	3.30036	1.77461	0	0	0	0	0	0.967992	7.43199	0	0	0	0	0	NA	NA	NA	NA	NA	NA	NA	NA	NA	NA	NA	NA	NA
5.57061	-4.58126	Epcam	3	NA	NA	NA	3.08663	4.99506	0.732944	0	1.15133	2.01319	1.03033	0.892652	0	0.307778	0	0	0	0	0	0	5.16726	6.33111	0.307778	0.307778	0	0.542789	5.29078	0.892652	7.14276	0.307778	0	0	2.22885	0.307778	NA	NA	NA	NA	NA	NA	NA	NA	NA	NA	NA	NA	NA
1.69242	1.58599	Epcam	0	NA	NA	NA	4.82645	4.14783	0	0	0	0.345402	0	0	0	0	0.345402	0	0	0	0	0	4.66535	4.7183	0	0.601644	0	0.345402	0.601644	0.601644	7.37935	0	0.345402	0	0	0	NA	NA	NA	NA	NA	NA	NA	NA	NA	NA	NA	NA	NA
0.607045	-0.405124	Epcam	0	NA	NA	NA	4.0243	2.02905	1.57382	0	0	0	0	0	0	0	0	0	0	0	0	0	3.70478	1.98226	0	0.527953	0	0.527953	0	1.127	7.42293	0.527953	0	0	0	0	NA	NA	NA	NA	NA	NA	NA	NA	NA	NA	NA	NA	NA
4.46115	-5.50802	Epcam	3	NA	NA	NA	0.60115	1.18375	2.08017	0.60115	1.04889	1.67281	0.60115	0.708168	0	0.187354	0.187354	0	0	0	0	0	2.66678	1.97152	0	0	0	0	0.345083	0.345083	4.99665	0	0	0	1.67281	0	NA	NA	NA	NA	NA	NA	NA	NA	NA	NA	NA	NA	NA
1.64782	-5.91063	Epcam	2	NA	NA	NA	0	1.71897	1.97336	0	0.238496	0.731095	0.731095	0.238496	0	0	0.59223	0	0	0	0	0	2.44271	1.50439	0	0	0	0	0	0.853007	4.83393	0	0.238496	0	1.05965	0	NA	NA	NA	NA	NA	NA	NA	NA	NA	NA	NA	NA	NA
1.40481	-0.935748	Epcam	0	NA	NA	NA	2.71427	1.38368	1.38368	0	0	0.355628	0	0	0	0	0	0	0	0	0	0	3.92278	2.38165	0	0.824715	0	0.996324	0.617428	0.617428	6.5537	0	0	0	0.355628	0	NA	NA	NA	NA	NA	NA	NA	NA	NA	NA	NA	NA	NA
2.06792	-0.166246	Epcam	0	NA	NA	NA	3.4277	2.33118	0.573335	0.327206	0.327206	0.573335	0	0	0	0	0	0	0	0	0	0	3.8095	2.5347	0	0.327206	0	0.935445	0	0.770692	7.02494	0.327206	0	0	0	0	NA	NA	NA	NA	NA	NA	NA	NA	NA	NA	NA	NA	NA
-1.08941	11.5962	Epcam	1	-0.829289	1.93747	1c	0.0636935	0.0636935	0	0.233539	0	0.0636935	0.0636935	0	0	0.0636935	0	0.0636935	0	0	0	0	7.87391	8.30062	1.57161	1.45589	1.2525	0.123572	3.57583	2.43282	7.59828	0	0	0	0	0.123572	0.75048	0.0636935	0	0.0636935	0.6527	0.94716	0.180067	0	3.49336	1.15382	1.95309	0.284298	1.13285
3.60474	-5.99437	Epcam	3	NA	NA	NA	0.188905	0.347732	2.70344	4.62344	1.41558	1.82425	0.484756	0.605247	0	0	0	0.347732	0	0	0	0	1.85725	2.03518	0	0.188905	0	0.188905	0	0.347732	4.91224	0	0	0	1.12469	0	NA	NA	NA	NA	NA	NA	NA	NA	NA	NA	NA	NA	NA
-1.94887	10.4958	Epcam	1	-4.47476	1.99348	1b	0	0	0	0.262304	0	0.182278	0	0	0	0.0952865	0.0952865	0	0	1.25258	0	0	7.6615	8.16675	2.07921	1.6675	1.09844	0.336398	4.28883	2.45077	7.83219	0.0952865	0.0952865	0.182278	0	0.182278	0	0	0.182278	0.0952865	0.182278	1.16297	0.0952865	0	3.16944	0.0952865	0.405378	0.587671	0
2.64724	-8.61358	Epcam	4	NA	NA	NA	2.16284	2.30042	2.39246	0.495497	0.278129	0.495497	1.35736	0.495497	0	0.278129	0	0	0	0	0	0	3.84017	1.86426	0	0	0	0.278129	0.278129	0.673949	4.77102	0	0	0	2.42135	0	NA	NA	NA	NA	NA	NA	NA	NA	NA	NA	NA	NA	NA
-2.41681	12.1344	Epcam	1	-3.12005	1.42547	1b	0.0705163	0	0.0705163	0.413059	0.0705163	0	0.0705163	0	0	0	0.0705163	0.0705163	0	0.870531	0	0	7.81948	8.26913	3.10612	1.92351	1.30922	4.98929	3.70914	2.41847	7.63712	0.0705163	0	0	0	0.0705163	0	0	0.0705163	0.0705163	0.0705163	1.03906	0.198183	0.0705163	1.58356	0.739998	1.2893	0.256383	1.03906
-0.0165565	-1.54119	Epcam	0	NA	NA	NA	2.57144	2.53219	1.7105	0.407812	0	0.407812	0.696666	0	0	0	0	0	0	0	0	0	3.56217	1.7105	0	0.407812	0	0	0	0.920511	6.61569	0	0	0	1.39157	0	NA	NA	NA	NA	NA	NA	NA	NA	NA	NA	NA	NA	NA
3.8703	-2.53308	Epcam	3	NA	NA	NA	4.10363	3.10689	0.915631	0.318154	0.559145	0.559145	0	0.318154	0	0	0.318154	0	0	0	0	0	3.83568	2.22364	0	0.915631	0	0.318154	0.559145	1.38547	7.31104	0.318154	0	0	0	0	NA	NA	NA	NA	NA	NA	NA	NA	NA	NA	NA	NA	NA
-2.9833	5.05937	Epcam	9	NA	NA	NA	0	0	0	1.06036	0	0.386523	0	0	0	0	0	0	0	0	4.0374	3.70465	1.96489	1.74371	0	0	0	0.664597	0	0	1.34316	0.386523	0.386523	0	0	0	NA	NA	NA	NA	NA	NA	NA	NA	NA	NA	NA	NA	NA
0.555875	-6.2302	Epcam	2	NA	NA	NA	0	0	2.72266	3.86158	0.229967	0.416812	0	0	0	0	0	0	0	0	0	0	1.93829	1.97483	0	0	0	0.229967	0	0	4.28168	0	0	0	0.229967	0	NA	NA	NA	NA	NA	NA	NA	NA	NA	NA	NA	NA	NA
0.986467	2.96779	Epcam	0	NA	NA	NA	5.05183	3.438	0.512484	0.512484	0	0	0	0.288719	0	0	0.288719	0	0	0	0	0	4.1204	2.99967	0	0.69522	0	0.512484	0.849667	0.98342	7.07656	0.288719	0	0	0	0	NA	NA	NA	NA	NA	NA	NA	NA	NA	NA	NA	NA	NA
-0.508644	-8.56381	Epcam	2	NA	NA	NA	0	0.444957	3.6946	4.8923	0.558032	0.836231	0	0	0	0	0.171267	0	0	0.171267	0	0	1.51498	1.66706	0	0	0	0.171267	0.317446	0.558032	2.40583	0.317446	0	0	0.317446	0	NA	NA	NA	NA	NA	NA	NA	NA	NA	NA	NA	NA	NA
2.80151	0.798909	Epcam	0	NA	NA	NA	3.91065	1.61745	0.370814	0.370814	0	0	0.370814	0	0	0.370814	0	0	0	0.853028	0	0	4.56611	4.74123	0	1.52417	0	0.64071	3.37696	0.853028	6.89902	0.370814	0	0	0.370814	0	NA	NA	NA	NA	NA	NA	NA	NA	NA	NA	NA	NA	NA
2.67229	-9.42025	Epcam	4	NA	NA	NA	0.662846	0.578627	2.35705	3.37448	0.145586	0.272646	1.96178	1.65467	0	0	0	0.145586	0	0	0	0	2.0258	1.98358	0	0	0	0.145586	0.145586	0.272646	4.89824	0.272646	0	0	1.74073	0	NA	NA	NA	NA	NA	NA	NA	NA	NA	NA	NA	NA	NA
0.227338	-4.53769	Epcam	2	NA	NA	NA	0.54581	0	2.16837	3.39445	0.677022	0.394744	0.394744	0	0	0	0.394744	0	0.216724	0	0	0	1.72242	1.98678	0	0	0	0.54581	0.216724	0	4.09515	0	0	0	1.07705	0	NA	NA	NA	NA	NA	NA	NA	NA	NA	NA	NA	NA	NA
-14.4181	-1.76659	Epcam	6	NA	NA	NA	0	0	0.643183	0	0	0	0	0	2.9471	5.66297	2.61267	0	0	0	0	0	2.47067	5.49256	0	1.31038	0	0.643183	0	0	1.99029	0	0	0	1.03142	0	NA	NA	NA	NA	NA	NA	NA	NA	NA	NA	NA	NA	NA
0.726099	-4.10662	Epcam	2	NA	NA	NA	1.12409	1.12409	2.33683	0.526191	0.712317	0.712317	0	0	0	0	0.297313	0	0	0	0	0	3.12733	2.88846	0	0	0	1.00473	0	0	5.68094	0.297313	0	0	0.526191	0	NA	NA	NA	NA	NA	NA	NA	NA	NA	NA	NA	NA	NA
-0.659021	-5.11132	Epcam	2	NA	NA	NA	0	0.477202	2.77789	5.94061	1.04193	1.40064	0	0	0	0	0	0	0	0	0	0	1.77367	1.87242	0	0	0	0.79891	0	0	5.29812	0.185527	0	0	0.477202	0	NA	NA	NA	NA	NA	NA	NA	NA	NA	NA	NA	NA	NA
4.49127	-1.31253	Epcam	0	NA	NA	NA	3.09569	2.16567	0.707735	0.415214	0	0.415214	0	0	0	0	0	0	0	0	0	0	3.37787	2.16567	0	0	0	0	0.415214	0.933771	6.64499	0	0	0	0	0	NA	NA	NA	NA	NA	NA	NA	NA	NA	NA	NA	NA	NA
3.28629	1.65833	Epcam	0	NA	NA	NA	4.75551	2.8785	0	0	0	0.323194	0	0	0	0.323194	0	0.323194	0	0	0	0	4.11549	4.57229	0	0.92669	0	0.567055	2.96081	1.06735	7.50416	0.323194	0	0	0.323194	0.323194	NA	NA	NA	NA	NA	NA	NA	NA	NA	NA	NA	NA	NA
-0.283004	-5.39194	Epcam	2	NA	NA	NA	0	0.50299	2.25104	4.00003	0.282792	0.282792	0.683343	0.282792	0	0.282792	0	0	0.282792	0	0	0	1.8804	1.92904	0	0	0	0.282792	0	0.282792	4.85054	0	0	0	1.08552	0	NA	NA	NA	NA	NA	NA	NA	NA	NA	NA	NA	NA	NA
-2.50139	12.6128	Epcam	1	-0.603148	0.516318	1c	0.0756911	0	0	0	0	0	0	0	0	0	0.580143	0	0	0.0756911	0.0756911	0	7.90552	8.3502	4.10561	1.93112	2.86738	2.19071	2.85387	2.60284	7.36031	0	0	0.146054	0	0	0.21179	0	0.38647	0.146054	0.0756911	0.27347	0	0	2.51144	1.06025	1.08712	0.704177	2.10826
5.66271	-8.2788	Epcam	4	NA	NA	NA	0.417058	0.937063	1.22817	0.867091	1.06384	1.63704	1.90097	2.04477	0	0	0.159136	0	0	0	0	0	1.90097	2.04477	0	0	0	0.159136	0.159136	0.29639	5.22344	0.159136	0	0	2.36648	0	NA	NA	NA	NA	NA	NA	NA	NA	NA	NA	NA	NA	NA
4.57701	-0.485181	Epcam	0	NA	NA	NA	4.40383	2.16439	0	0	0.312697	0.312697	0	0	0	0	0.312697	0	0	0	0	0	4.07135	2.7758	0	0.903582	0	0.550555	0	0.550555	7.0161	0	0	0	0	0	NA	NA	NA	NA	NA	NA	NA	NA	NA	NA	NA	NA	NA
1.72586	10.0723	Epcam	1	5.00677	-1.65684	1a	0.136965	0	0	0.25741	0	0.0708256	0	0	0	0.136965	0	0	0	0	0	0	7.81963	8.26348	3.83638	2.44194	2.38276	2.47953	2.58451	2.02887	7.62621	0.0708256	0	0	0	0	1.35128	1.68707	0.550396	0.199	0.312596	0.809906	0.312596	0.136965	3.1981	2.76163	0.414595	0.414595	0
-0.983619	12.3467	Epcam	1	-2.02009	2.29628	1b	0.15832	0	0.08229	0.15832	0	0.08229	0	0	0	0.15832	0.15832	0	0	0.08229	0	0	7.85636	8.27278	1.81584	2.91297	1.08948	5.20623	3.91152	2.48313	7.48266	0	0	0.08229	0	0	0.15832	0	0.08229	0.228976	0.228976	1.24914	0.08229	0	2.50438	1.56317	1.11792	0.749064	0
0.416005	-6.6195	Epcam	2	NA	NA	NA	0.249649	0.449259	3.16489	4.76444	0	0	0	0	0	0	0.249649	0	0.249649	0.249649	0	0	1.71149	1.97944	0	0.249649	0	0	0.249649	0	3.79932	0	0	0	0.758139	0	NA	NA	NA	NA	NA	NA	NA	NA	NA	NA	NA	NA	NA
-14.3962	-2.83889	Epcam	7	NA	NA	NA	1.30128	0	0	0.236968	0	0.236968	0	0	2.36335	4.89908	2.00386	0	0	0	0	0	5.52766	7.25471	0	2.54676	0	0.236968	5.39969	2.8358	6.59479	0.428402	1.30128	0.428402	0.236968	0	NA	NA	NA	NA	NA	NA	NA	NA	NA	NA	NA	NA	NA
2.09114	2.12357	Epcam	0	NA	NA	NA	2.88799	2.35503	0.951558	0.425211	0.425211	0.425211	0	0	0	0	0	0	0	0	0	0	4.29139	5.25905	0	0.722622	0	0	2.57931	1.29461	6.89484	0.425211	0	0.722622	0.722622	0	NA	NA	NA	NA	NA	NA	NA	NA	NA	NA	NA	NA	NA
1.80523	-2.72611	Epcam	0	NA	NA	NA	1.98756	1.83228	1.59657	1.48416	0.233019	0.233019	0	0	0	0	0.233019	0	0	0.233019	0	0	3.8201	3.63063	0	0	0	0.233019	1.74454	1.04269	6.71405	0.42187	0	0	0.42187	0	NA	NA	NA	NA	NA	NA	NA	NA	NA	NA	NA	NA	NA
2.05091	-9.05408	Epcam	4	NA	NA	NA	0	0.796651	2.82348	3.60085	0	0	1.14157	0	0	0	0.475644	0	0.265839	0	0	0	2.37442	2.18803	0	0	0	0.475644	0	0	4.53551	0	0	0	2.04116	0	NA	NA	NA	NA	NA	NA	NA	NA	NA	NA	NA	NA	NA
2.31663	-9.00361	Epcam	4	NA	NA	NA	0.482534	1.15392	2.68402	0.270094	0.270094	0.936264	1.24723	0.270094	0	0.270094	0.270094	0.270094	0	0	0	0	1.93031	1.83601	0	0	0	0.270094	0	0.482534	5.10804	0	0	0	2.61839	0	NA	NA	NA	NA	NA	NA	NA	NA	NA	NA	NA	NA	NA
0.243028	-7.46048	Epcam	2	NA	NA	NA	0	0	3.60027	5.3255	0.210474	0.210474	0	0	0	0	0.210474	0	0	0	0	0	1.2745	2.16684	0	0	0	0.661168	0	0	3.02908	0.210474	0	0	0.210474	0	NA	NA	NA	NA	NA	NA	NA	NA	NA	NA	NA	NA	NA
1.58396	-4.72013	Epcam	2	NA	NA	NA	0	0.967608	2.46545	3.38067	0.502384	0.967608	0	0.282414	0	0	0	0	0.282414	0	0	0	1.8791	3.18508	0	0	0	0.502384	0	0.502384	5.67369	0	0	0	0.967608	0	NA	NA	NA	NA	NA	NA	NA	NA	NA	NA	NA	NA	NA
4.5937	-6.55701	Epcam	3	NA	NA	NA	0.175048	0.568272	2.55418	4.61752	1.49143	1.44743	0.323971	0.928388	0	0	0.764453	0	0	0	0	0	1.65033	1.84948	0	0	0	0.764453	0.323971	0.175048	4.49292	0.175048	0	0	1.72121	0	NA	NA	NA	NA	NA	NA	NA	NA	NA	NA	NA	NA	NA
0.892676	-5.68254	Epcam	2	NA	NA	NA	0.67446	0.54362	2.86854	2.5861	0.393046	0.215711	0.54362	0	0	0	0	0	0	0	0	0	2.34075	2.01491	0.215711	0.215711	0	0.393046	0	0	3.19262	0	0	0	1.15269	0	NA	NA	NA	NA	NA	NA	NA	NA	NA	NA	NA	NA	NA
2.04606	1.31214	Epcam	0	NA	NA	NA	3.48707	2.60033	1.28025	0	0	0	0	0	0	0	0.712467	0	0	0	0	0	4.97248	5.64025	0.418386	0	0	0.418386	0.418386	1.64017	6.16178	0	0	0.418386	0.712467	0	NA	NA	NA	NA	NA	NA	NA	NA	NA	NA	NA	NA	NA
0.98283	-1.09788	Epcam	0	NA	NA	NA	2.69205	1.77749	1.37346	0.39978	0	0	0	0	0	0.39978	0.684608	0.39978	0	0	0	0	4.53691	3.91501	0	0.684608	0	0.906035	0.684608	0.39978	6.6879	0	0	0	0.39978	0	NA	NA	NA	NA	NA	NA	NA	NA	NA	NA	NA	NA	NA
1.98952	1.79352	Epcam	0	NA	NA	NA	3.01648	1.58594	1.36428	0.898718	0.678525	0	0.395741	0	0	0	0	0	0	0	0	0	4.31473	4.02284	0	1.07907	0	0.678525	3.08538	1.07907	6.99343	0.395741	0.395741	0	0.678525	1.23181	NA	NA	NA	NA	NA	NA	NA	NA	NA	NA	NA	NA	NA
4.66348	-5.20816	Epcam	3	NA	NA	NA	0.630393	0.931026	1.80014	0.198512	1.22831	1.87021	0.506071	0.506071	0	0	0.740954	0	0	0	0	0	2.74037	1.40468	0	0	0	0.36407	0.198512	0.36407	5.66296	0.36407	0	0	1.76317	0	NA	NA	NA	NA	NA	NA	NA	NA	NA	NA	NA	NA	NA
1.92561	-8.18145	Epcam	4	NA	NA	NA	1.83314	0.54022	2.30998	1.14713	0	0.214139	1.22022	0.54022	0	0.214139	0	0	0	0	0	0	1.9416	1.7942	0.214139	0	0	0.214139	0	0.214139	5.58821	0.54022	0	0	2.07003	0	NA	NA	NA	NA	NA	NA	NA	NA	NA	NA	NA	NA	NA
-0.513583	-7.19658	Epcam	2	NA	NA	NA	0	0	3.03392	5.59048	0.258667	0	0.779697	0.258667	0	0	0.258667	0.258667	0	0	0	0	1.51346	1.93211	0	0	0	0	0.258667	0	3.89423	0	0	0	1.12051	0	NA	NA	NA	NA	NA	NA	NA	NA	NA	NA	NA	NA	NA
4.36052	-0.679447	Epcam	0	NA	NA	NA	4.11172	1.32469	1.56786	0.296487	0.71068	0.867311	0	0	0	0	0	0	0	0	0	0	4.11172	2.51682	0	0.296487	0	1.0027	0.296487	0.296487	7.21074	0	0	0	0	0.296487	NA	NA	NA	NA	NA	NA	NA	NA	NA	NA	NA	NA	NA
-2.86364	11.6943	Epcam	1	-3.7001	0.798139	1b	0.128666	0	0.128666	0.29511	0	0.0664008	0	0	0	0	0	0	0	0	0	0	7.93506	8.23038	0.741213	2.11353	1.35674	0.834839	3.73899	2.58695	7.56157	0	0	0.242648	0	0.0664008	0.128666	0	0.128666	0	0.0664008	0.999297	0.242648	0	1.53444	0.18728	0.773405	0.392437	0.892716
1.81155	-8.79624	Epcam	4	NA	NA	NA	0.249825	0.758562	2.58048	5.34787	0	0.449547	2.05556	0	0.249825	0	0	0	0	0	0	0	1.89852	1.76209	0	0	0	0.449547	0	0	3.84963	0.449547	0	0	1.98012	0	NA	NA	NA	NA	NA	NA	NA	NA	NA	NA	NA	NA	NA
3.39534	-9.91498	Epcam	4	NA	NA	NA	1.48837	0.543529	1.7071	0.165954	0.432792	0.165954	1.48837	1.73932	0	0	0.165954	0.432792	0.165954	0	0	0	1.91347	1.31043	0	0	0	0.432792	0.165954	0.308247	5.61226	0	0.165954	0	2.48587	0	NA	NA	NA	NA	NA	NA	NA	NA	NA	NA	NA	NA	NA
0.619061	-1.20429	Epcam	0	NA	NA	NA	2.70692	2.24861	1.37778	0.353279	0	0	0	0	0	0	0	0	0	0	0	0	3.55244	2.15491	0	0.353279	0	0.991367	0	0.820302	6.69639	0	0	0	0.353279	0	NA	NA	NA	NA	NA	NA	NA	NA	NA	NA	NA	NA	NA
-14.0016	-1.10729	Epcam	6	NA	NA	NA	0	0	1.02525	0.638635	0	0	0	0	1.52073	5.60853	3.6043	0	0	0	0	0	2.20222	2.88948	0	0.638635	0	1.02525	0	0.638635	2.09816	0	0	0	0	0	NA	NA	NA	NA	NA	NA	NA	NA	NA	NA	NA	NA	NA
-2.83707	4.99796	Epcam	9	NA	NA	NA	0	0	0	0.49698	0	0.827459	0	1.07543	0	0.49698	0	0	0	0.49698	3.72705	3.91052	1.916	2.4248	0	0.827459	0	0.827459	0	0	1.916	0.49698	0.827459	0	0.49698	0	NA	NA	NA	NA	NA	NA	NA	NA	NA	NA	NA	NA	NA
1.94793	-3.35305	Epcam	2	NA	NA	NA	1.95646	1.25309	1.35027	0.305504	0.53919	0.887576	1.14545	0.305504	0	0.53919	0.305504	0	0	0	0	0	2.46123	2.39832	0	0	0	0.305504	0	0.728479	6.01906	0.305504	0	0.305504	1.14545	0	NA	NA	NA	NA	NA	NA	NA	NA	NA	NA	NA	NA	NA
0.198084	9.81835	Epcam	1	1.8655	-2.51375	1d	0.0925233	0	0	0.0925233	0	0	0	0	0	0	0.0925233	0	0	0	0	0	7.99656	8.07483	0.627247	2.48107	0.815455	0.0925233	3.35098	1.9611	7.6931	0	0	0.255275	0	0	0.0925233	0.458457	0.177206	0.0925233	0.0925233	0.897752	0.574087	0	2.35137	1.50181	1.7322	1.33795	1.17236
3.38511	0.806042	Epcam	0	NA	NA	NA	3.43603	4.29578	1.87763	0.582852	0	0	0	0	0	0.333303	0	0	0	0	0	0	4.85802	4.97937	0	0	0	0.948672	1.74865	1.42661	7.35418	0	0	0.333303	0	0	NA	NA	NA	NA	NA	NA	NA	NA	NA	NA	NA	NA	NA
-0.730432	-5.46852	Epcam	2	NA	NA	NA	0	0.503644	3.16768	6.37696	0.837022	1.02981	0	0	0.151592	0.151592	0	0	0	0	0	0	1.97686	1.71976	0	0	0	0.283199	0	0	2.83563	0.151592	0	0	0.151592	0	NA	NA	NA	NA	NA	NA	NA	NA	NA	NA	NA	NA	NA
1.34552	0.189514	Epcam	0	NA	NA	NA	3.83045	2.97125	0.590591	0	0	0.338276	0	0	0	0	0.338276	0	0	0	0	0	3.6697	2.5395	0	0	0	0.338276	0	1.33965	7.42676	0.338276	0	0	0	0	NA	NA	NA	NA	NA	NA	NA	NA	NA	NA	NA	NA	NA
0.620686	-3.70248	Epcam	2	NA	NA	NA	1.56353	1.32067	1.40834	0	0	0	0	0	0	0	0.295086	0	0	0	0	0	3.20614	2.01778	0	0.295086	0	0	0	0.295086	6.02981	0.295086	0	0	0	0	NA	NA	NA	NA	NA	NA	NA	NA	NA	NA	NA	NA	NA
-2.41735	-8.71171	Epcam	2	NA	NA	NA	0	0	3.21625	6.79737	0.152777	0.285277	0	0	0	0	0	0	0.152777	0	0	0	1.03522	2.09159	0	0	0	0.152777	0.152777	0	2.41895	0	0	0	0	0	NA	NA	NA	NA	NA	NA	NA	NA	NA	NA	NA	NA	NA
0.380612	8.05737	Epcam	1	2.02894	-3.61253	1d	0.218613	0	0.218613	0	0	0	0	0	0	0.549882	0.681782	0	0	0	0	0	7.7049	8.00364	1.48634	3.55434	0.397902	2.14883	5.58119	4.03366	5.52922	0	0.397902	0.549882	0	0	0	0.549882	0	0.549882	0.798294	1.63976	0	0	2.37713	0.218613	1.48634	2.17693	1.73035
-0.951486	-7.83434	Epcam	2	NA	NA	NA	0	0	3.6075	5.5015	0	1.01678	0	0	0	0	0	0	0	0	0	0	1.20967	1.92876	0	0	0	0	0	0.462536	4.40145	0.777577	0	0	0	0	NA	NA	NA	NA	NA	NA	NA	NA	NA	NA	NA	NA	NA
-2.7393	12.7917	Epcam	5	NA	NA	NA	0.0550251	0.203976	1.78807	4.90659	0	0	0	0	0.10718	2.21328	0.448315	0.0550251	0	0.249073	0	0	7.55668	7.93483	2.06701	1.75927	1.14726	3.47099	3.40747	2.5512	7.31576	0	0	0.0550251	0.10718	0	NA	NA	NA	NA	NA	NA	NA	NA	NA	NA	NA	NA	NA
1.0228	10.5342	Epcam	1	2.37349	0.10048	1a	0	0	0	0.274521	0	0.118991	0	0	0	0.0612644	0	0	0	0.0612644	0	0	7.83539	8.26074	2.75097	2.17864	1.2957	0.274521	3.48594	2.31233	7.62086	0	0	0.274521	0	0	0.922797	0.0612644	0	0.274521	0.666649	0.947595	0.321416	0	2.66682	2.23428	2.10444	0.450196	1.31285
3.34853	-1.83818	Epcam	0	NA	NA	NA	2.10678	2.33069	1.63446	1.11951	0	0	0	0	0	0	0	0	0	0	0	0	4.17383	3.12083	0	0	0	1.81781	0	0	6.41125	0.708859	0	0	0	0	NA	NA	NA	NA	NA	NA	NA	NA	NA	NA	NA	NA	NA
0.512154	-7.56483	Epcam	2	NA	NA	NA	0	0	3.51753	5.6808	0.770567	0.67676	0	0	0	0	0.327141	0	0	0	0	0	1.45616	2.21123	0	0	0	0.176889	0.176889	0.176889	2.59405	0	0	0	0.327141	0	NA	NA	NA	NA	NA	NA	NA	NA	NA	NA	NA	NA	NA
2.33389	-3.49989	Epcam	2	NA	NA	NA	1.0177	0.463071	1.44437	0.258103	0.463071	0.463071	0	0	0	0	0.258103	0	0	0	0	0	2.05064	2.05064	0	0	0	0	0	0.778357	5.26114	0.258103	0	0	0.905175	0	NA	NA	NA	NA	NA	NA	NA	NA	NA	NA	NA	NA	NA
-0.918905	-7.71862	Epcam	2	NA	NA	NA	0	0	3.00065	6.16208	0	0	0.933474	0	0.176401	0	0	0	0	0	0	0	1.61963	2.11996	0	0	0	0.176401	0.176401	0	2.56193	0	0	0	0.571919	0	NA	NA	NA	NA	NA	NA	NA	NA	NA	NA	NA	NA	NA
-1.76952	-8.63618	Epcam	2	NA	NA	NA	0	0	3.89193	5.79653	0	0.540287	0	0	0	0	0.164772	0	0.81265	0	0	0	1.25497	1.63313	0	0	0	0.430076	0.164772	0.306197	2.09986	0.164772	0	0	0.306197	0	NA	NA	NA	NA	NA	NA	NA	NA	NA	NA	NA	NA	NA
0.248119	2.8521	Epcam	0	NA	NA	NA	3.86208	3.03093	0.985068	0	0	0	0	0	0	0	0.60922	0	0	0	0	0	4.83303	5.93856	0.350303	1.5635	0	0.60922	1.64769	0.814699	7.48795	0	0	0	0	0	NA	NA	NA	NA	NA	NA	NA	NA	NA	NA	NA	NA	NA
1.74943	0.448157	Epcam	0	NA	NA	NA	4.55537	2.66018	0.530591	0	0.300081	0	0	0	0	0	0	0	0	0	0	0	4.0368	2.34652	0	0.530591	0.300081	0.717794	0	1.83251	7.48647	0.300081	0	0	0.300081	0	NA	NA	NA	NA	NA	NA	NA	NA	NA	NA	NA	NA	NA
4.21511	-1.52318	Epcam	0	NA	NA	NA	3.45487	1.50482	1.20464	0.629054	0.629054	0.629054	0	0.256149	0	0	0	0	0	0	0	0	4.03886	2.15067	0	0.256149	0.256149	0.256149	0	0.90005	7.29147	0.256149	0	0	0	0	NA	NA	NA	NA	NA	NA	NA	NA	NA	NA	NA	NA	NA
-0.0274489	0.94464	Epcam	0	NA	NA	NA	3.75445	3.67977	1.01387	0	0.363989	0	0	0	0	0	0.363989	0	0	0	0	0	3.57475	2.32437	0	0.363989	0	0	0	0.63027	7.36925	0.363989	0	0	0	0	NA	NA	NA	NA	NA	NA	NA	NA	NA	NA	NA	NA	NA
0.123782	10.3259	Epcam	1	4.72366	-0.313061	1a	0.159389	0.230469	0.0828666	0.159389	0.0828666	0	0	0	0	0	0.159389	0	0	0.472985	0	0	7.8573	8.19537	0.938108	1.58675	0.90371	4.60873	3.86578	2.44585	7.59003	0.0828666	0	0.159389	0	0.159389	0	0	0.90371	0.0828666	0.0828666	0.622708	0.359061	0	1.37054	2.4077	1.84949	0.971362	1.09431
1.4817	2.64901	Epcam	0	NA	NA	NA	3.96752	4.85418	0.778628	0	0	0	0	0	0	0	0.463256	0	0	0	0	0	4.57519	5.30207	0	0.778628	0	0.778628	3.20151	1.51192	7.4896	0	0	0	0	0.463256	NA	NA	NA	NA	NA	NA	NA	NA	NA	NA	NA	NA	NA
3.78605	-0.029316	Epcam	0	NA	NA	NA	4.24749	2.67201	0.583499	0	0	0.333718	0	0	0	0	0	0	0	0	0	0	4.46093	2.2737	0	0.333718	0	0	0	0.583499	7.41533	0	0	0	0	0	NA	NA	NA	NA	NA	NA	NA	NA	NA	NA	NA	NA	NA
-1.02543	11.7297	Epcam	1	0.456468	-0.348081	1c	0	0	0.121971	0.177796	0	0	0	0	0	0.0628438	0.0628438	0	0	0.0628438	0	0.0628438	7.93249	8.21416	0.988192	2.34848	1.27938	0.121971	3.8622	2.44861	7.59658	0	0.0628438	0.417976	0	0	0.121971	0.0628438	0.0628438	0.0628438	0.121971	1.03535	0.328701	0	2.33601	1.3321	1.58753	1.14435	1.29727
-1.75286	-5.25076	Epcam	2	NA	NA	NA	0	0.742682	3.12482	5.43743	0.243253	0	0.243253	0	0	0	0	0	0	0	0	0	2.19571	2.19571	0	0	0	0.86582	0	0	4.78953	0	0	0	0.742682	0	NA	NA	NA	NA	NA	NA	NA	NA	NA	NA	NA	NA	NA
0.167259	-8.72796	Epcam	4	NA	NA	NA	0.578965	0.578965	3.29132	4.53833	0	0	0.943276	0	0	0	0.578965	0.578965	0	1.5935	0	0	2.7663	2.54654	0	0	0	1.41991	0.578965	0	3.16723	0	0	0	0.578965	0	NA	NA	NA	NA	NA	NA	NA	NA	NA	NA	NA	NA	NA
-1.30739	11.8161	Epcam	1	1.67251	-3.33589	1d	0	0	0	0.122042	0	0	0	0	0	0	0.122042	0	0	0	0	0	8.03719	8.14404	0.500172	1.94174	1.56114	0.939074	3.68413	1.82326	7.59174	0.122042	0.122042	0.122042	0	0	0	0	0.122042	0.122042	0.328874	0.832044	0.418187	0	3.25508	0.988579	1.84401	1.50511	0
1.74361	5.34772	Epcam	5	NA	NA	NA	1.89085	2.83955	0	0	0	0	0	0	0	0	0	0	0	0	0	0	7.11959	7.68904	0.227679	3.07779	0	2.46289	4.88018	0.823479	7.48683	0	0	0	0	0.227679	NA	NA	NA	NA	NA	NA	NA	NA	NA	NA	NA	NA	NA
1.22608	-7.28866	Epcam	2	NA	NA	NA	0.374211	0	3.1458	4.05579	0.645892	0.204509	0	0	0	0	0	0.204509	0	0	0	0	1.37371	1.86348	0	0	0	0	0.204509	0	2.41694	0.204509	0	0	0	0	NA	NA	NA	NA	NA	NA	NA	NA	NA	NA	NA	NA	NA
-2.95738	11.4811	Epcam	1	-3.34102	1.62858	1b	0.136646	0	0.0706553	0.198551	0	0	0	0	0	0.0706553	0.136646	0	0	1.11511	0	0	7.80992	8.23727	0.311928	1.77583	0.901877	5.09205	2.90168	2.34605	7.76487	0	0	0.136646	0	0	0	0	0	0.0706553	0.0706553	1.27043	0.136646	0	1.90367	0.0706553	0.46102	0.256845	0.46102
2.40907	1.09025	Epcam	0	NA	NA	NA	3.28985	2.90284	0.343688	0.343688	0.343688	0.343688	0	0	0	0	0.343688	0.343688	0	0	0	0	4.55305	3.83114	0.802188	0.598989	0	0.970989	0	0.802188	7.12223	0.343688	0	0	0	0	NA	NA	NA	NA	NA	NA	NA	NA	NA	NA	NA	NA	NA
3.78217	1.78291	Epcam	0	NA	NA	NA	3.22447	1.81702	1.67519	0.595377	0.239991	0.433389	0.239991	0	0	0	0	0	0	0	0	0	5.61856	4.59428	0.595377	3.62022	0.433389	2.0162	3.02184	1.1537	7.20716	0	0	0.595377	0	0	NA	NA	NA	NA	NA	NA	NA	NA	NA	NA	NA	NA	NA
0.083094	9.1308	Epcam	1	2.38323	-2.8347	1d	0.242778	0	0	0.242778	0	0	0	0	0	0	0	0	0	0	0	0	7.77973	7.97104	2.82953	3.30979	1.39194	3.07311	4.49095	2.87706	7.7316	0	0	0	0	0	0.242778	0	0	0	0.242778	1.39194	0	0.242778	2.30935	2.02747	1.99062	1.68576	2.50685
-3.19954	12.2259	Epcam	1	-2.82382	1.64935	1b	0.0647992	0	0	0.125654	0	0.0647992	0	0	0	0	0.125654	0	0	0.125654	0	0	7.93192	8.22768	0.983433	1.95896	1.48482	5.38312	3.80628	2.94134	7.56743	0.125654	0.0647992	0.237266	0.0647992	0	0.0647992	0	0.183016	0	0	1.26523	0.125654	0	2.78479	0	0.820638	0.626089	0.69523
4.86151	-6.21667	Epcam	3	NA	NA	NA	0	0	2.11742	3.86888	1.19927	1.59377	1.14404	1.25162	0	0	0.16406	0.16406	0	0	0	0	1.59377	1.84823	0	0	0	0	0	0.727408	4.33384	0.304959	0	0	1.69692	0	NA	NA	NA	NA	NA	NA	NA	NA	NA	NA	NA	NA	NA
4.27144	-3.6739	Epcam	3	NA	NA	NA	3.44326	1.83135	1.20295	0.458993	1.83135	1.43595	0	0.255603	0	0.255603	0.255603	0	0	0	0	0	3.11581	1.68057	0	0.458993	0	0.458993	0.458993	0.458993	6.70891	0	0	0	1.11142	0.255603	NA	NA	NA	NA	NA	NA	NA	NA	NA	NA	NA	NA	NA
0.393866	-7.6927	Epcam	2	NA	NA	NA	0.175005	0	3.14352	5.92154	0.568156	1.06902	0.175005	0.175005	0	0.175005	0	0	0.453465	0	0	0	1.49123	1.98942	0	0	0	0.175005	0.175005	0	2.30147	0.323897	0	0	0.928226	0	NA	NA	NA	NA	NA	NA	NA	NA	NA	NA	NA	NA	NA
0.496312	1.97803	Epcam	0	NA	NA	NA	4.72886	1.61063	0	0	0	0	0	0	0	0	0	0.452526	0	0	0	0	3.58099	2.52137	0	0.762933	0	0	0	1.81653	7.21956	0	0	0	0	0	NA	NA	NA	NA	NA	NA	NA	NA	NA	NA	NA	NA	NA
4.70624	-3.00126	Epcam	3	NA	NA	NA	4.05313	2.43289	0	0	0.570846	0.570846	0	1.30676	0	0	0	0	0	0	0	0	4.91617	4.94123	0	1.49603	0	0.325615	3.81245	1.07309	7.2307	0.325615	0	0	0.570846	0	NA	NA	NA	NA	NA	NA	NA	NA	NA	NA	NA	NA	NA
0.568376	-2.42031	Epcam	0	NA	NA	NA	1.68311	1.68311	2.24064	1.03884	0	0.739826	0	0	0	0	0	0.311294	0	0	0	0	3.92525	1.61285	0	0	0	0	0	0.90047	6.25019	0	0	0	0	0	NA	NA	NA	NA	NA	NA	NA	NA	NA	NA	NA	NA	NA
-2.07334	12.2155	Epcam	1	-2.04594	1.86995	1b	0	0	0.0688034	0.355822	0	0.0688034	0	0	0	0	0.250683	0	0	0.495324	0	0	7.84232	8.2499	1.32914	2.33511	1.77742	5.96933	3.78788	2.9342	7.48697	0	0	0.193654	0.0688034	0	0.250683	0.193654	0	0.193654	0	1.20909	0.0688034	0	2.0313	1.09672	0.760623	0.450951	0.0688034
4.8608	-7.39775	Epcam	3	NA	NA	NA	0	0.501111	2.68524	5.62694	0.833391	1.7145	0.501111	1.08237	0	0	0.501111	0	0.281622	0	0	0	1.58991	1.77141	0	0	0	0.281622	0.501111	0	4.31966	0	0	0	1.87636	0	NA	NA	NA	NA	NA	NA	NA	NA	NA	NA	NA	NA	NA
5.59961	-8.6052	Epcam	4	NA	NA	NA	1.79961	1.61698	2.06965	0.54293	0.697866	1.8462	2.48156	2.10541	0	0.134713	0.134713	0	0	0	0	0	3.1507	2.05127	0	0	0	0.359509	0.134713	0	6.23197	0.831986	0	0	2.73572	0	NA	NA	NA	NA	NA	NA	NA	NA	NA	NA	NA	NA	NA
-0.0102936	-4.94303	Epcam	2	NA	NA	NA	0.892529	0.253292	2.20511	2.13945	0	0.623142	0.766879	0	0	0	0	0	0	0	0	0	2.03208	1.91179	0	0	0	0	0	0	5.06324	0	0	0	1.19576	0	NA	NA	NA	NA	NA	NA	NA	NA	NA	NA	NA	NA	NA
3.549	-10.1527	Epcam	4	NA	NA	NA	3.13064	1.16657	1.46243	0.366166	0.19975	0	1.90932	2.06102	0	0	0	0	0	0	0	0	2.71801	1.94156	0	0.508798	0	0.19975	0	0.19975	6.27011	0	0	0	2.80195	0.19975	NA	NA	NA	NA	NA	NA	NA	NA	NA	NA	NA	NA	NA
-3.31139	11.7875	Epcam	1	-4.61794	2.20762	1b	0	0	0	0.127788	0	0.0659339	0	0	0	0	0.186038	0	0	0.241081	0	0	8.02219	8.19114	0.390076	2.65481	0.127788	4.04706	3.22395	2.19436	7.64494	0	0	0.186038	0	0	0.293252	0.0659339	0	0	0	0.916064	0.127788	0	2.38717	0.0659339	0.769485	0.241081	0.704256
4.8953	-4.73969	Epcam	3	NA	NA	NA	2.22002	1.55407	1.09517	0.557407	1.60531	1.70053	0	0.913197	0	0	0.403748	0	0	0.222113	0	0	2.65196	1.78746	0	0.403748	0	0.222113	0	0	6.53732	0.222113	0	0	2.19264	0	NA	NA	NA	NA	NA	NA	NA	NA	NA	NA	NA	NA	NA
2.68009	-3.13032	Epcam	2	NA	NA	NA	2.79533	1.71442	2.16148	0	0.88499	0.617225	0	0	0	0	0	0	0	0.450556	0	0	3.3233	4.04916	0	0.760043	0	0.450556	0.996045	0.250441	6.24577	0.450556	0	0	0.250441	0	NA	NA	NA	NA	NA	NA	NA	NA	NA	NA	NA	NA	NA
-14.5436	-2.32369	Epcam	7	NA	NA	NA	4.92709	3.18362	0	0.475483	0.475483	0.475483	0	0.475483	2.48142	4.70024	3.10493	0	0	0	0	0	4.20095	6.15741	0	0.475483	0	0	3.70306	0.796417	7.51595	0.475483	0	0	0	0	NA	NA	NA	NA	NA	NA	NA	NA	NA	NA	NA	NA	NA
-15.0155	-3.49177	Epcam	6	NA	NA	NA	0.251207	0.251207	0	0.618815	0	0.998222	0	0	3.37663	5.9726	7.72434	0	0	0	0	0	2.19679	5.753	0	0.451809	0	0.998222	0.451809	0.451809	1.55021	0.618815	0	0	0.251207	0	NA	NA	NA	NA	NA	NA	NA	NA	NA	NA	NA	NA	NA
-0.30359	1.4559	Epcam	0	NA	NA	NA	3.37815	3.77831	1.75932	0.428057	0.428057	0	0	0	0	0	0.428057	0	0	0	0	0	3.987	2.54585	0	0	0	0.428057	0	0	7.23483	0	0	0.428057	0	0	NA	NA	NA	NA	NA	NA	NA	NA	NA	NA	NA	NA	NA
2.0311	4.17877	Epcam	5	NA	NA	NA	3.86415	4.26561	0	0	0	0.356345	0	0	0	0.356345	0.356345	0	0	0	0	0	6.2642	7.11309	0.997835	0	0	0.356345	4.54676	1.14438	7.78343	0	0	0.356345	0	0.356345	NA	NA	NA	NA	NA	NA	NA	NA	NA	NA	NA	NA	NA
-2.28169	-1.00748	Epcam	8	NA	NA	NA	0	0	3.02691	5.85356	0.123781	0.506118	0.233914	0	0	0.123781	0	0	3.12998	2.64227	0	0	1.6	1.77078	0	0.123781	0	0	0.123781	0.123781	3.28939	0.123781	0	0	0.423352	0	NA	NA	NA	NA	NA	NA	NA	NA	NA	NA	NA	NA	NA
4.30909	-2.75299	Epcam	3	NA	NA	NA	5.28907	2.50249	0	0.6598	1.55553	1.33585	0	0	0	0	0	0	0	0	0	0	3.33569	3.02638	0	0	0	0	0	0	7.33891	0	0	0	0	0	NA	NA	NA	NA	NA	NA	NA	NA	NA	NA	NA	NA	NA
-1.46726	8.22257	Epcam	5	NA	NA	NA	0	0	1.95583	3.38093	0.360159	0.624394	0.196207	0.360159	0	0.196207	0.624394	0	0	0	0	0	7.548	7.99229	0.196207	1.08215	0.500979	5.34492	2.6996	2.22328	7.63517	0	0	0	1.21923	0	NA	NA	NA	NA	NA	NA	NA	NA	NA	NA	NA	NA	NA
0.283536	-7.31066	Epcam	2	NA	NA	NA	0	0.231965	3.25046	4.29124	0	0.420125	0	0	0	0	0	0	0	0	0	0	2.34168	1.74036	0	0	0	0.231965	0	0	3.65312	0	0	0	0	0	NA	NA	NA	NA	NA	NA	NA	NA	NA	NA	NA	NA	NA
2.0773	1.1199	Epcam	0	NA	NA	NA	3.7941	2.25814	1.23757	0	0.477356	1.04219	0	0	0	0	0.799135	0	0	0	0	0	4.2591	4.83476	0	0.477356	0	0	0.799135	0.477356	6.15976	0	1.04219	0	0	0	NA	NA	NA	NA	NA	NA	NA	NA	NA	NA	NA	NA	NA
0.476469	-6.13098	Epcam	2	NA	NA	NA	0.213432	0.389227	2.85742	5.50556	0.213432	0.783718	0	0	0	0	0	0	0	0	0	0	1.86751	1.86751	0	0.213432	0	0	0.213432	0	4.17073	0.389227	0	0	0.213432	0	NA	NA	NA	NA	NA	NA	NA	NA	NA	NA	NA	NA	NA
3.92121	-10.017	Epcam	4	NA	NA	NA	3.4878	1.64647	1.22186	0.468986	0	0	2.69209	2.35839	0	0.786977	0	0	0	0	0	0	3.35079	2.10175	0	0.468986	0	0	0.468986	0.786977	5.5518	0.786977	0	0	2.5152	0.468986	NA	NA	NA	NA	NA	NA	NA	NA	NA	NA	NA	NA	NA
-2.32701	-0.915242	Epcam	8	NA	NA	NA	0	0.165228	2.01061	0.431124	0	0.306988	0	0	0	0	0.306988	0	4.14002	3.22186	0	0	2.41955	1.76659	0	0.306988	0	0.165228	0	0.431124	3.96543	0.306988	0	0	0	0	NA	NA	NA	NA	NA	NA	NA	NA	NA	NA	NA	NA	NA
-0.26624	-4.36572	Epcam	2	NA	NA	NA	0	1.47809	2.88607	5.05858	0	0	0	0	0	0	0	0	0	0	0	0	1.85868	2.13369	0	0	0	0	0	0	4.66907	0	0	0	0.516953	0	NA	NA	NA	NA	NA	NA	NA	NA	NA	NA	NA	NA	NA
4.15492	0.732855	Epcam	0	NA	NA	NA	4.59309	2.8507	1.18292	0.373476	0	0	0	0	0	0	0	0	0	0	0	0	3.98009	3.93687	0.373476	0.644771	0	0.373476	2.82418	0.857952	7.24072	0	0	0	0	0.644771	NA	NA	NA	NA	NA	NA	NA	NA	NA	NA	NA	NA	NA
-1.9786	-9.5377	Epcam	2	NA	NA	NA	0	0	4.21115	5.97799	0	0.402646	0	0	0	0.152944	0	0	0	0	0	0	1.56882	2.13259	0	0	0	0.152944	0	0.285569	1.29312	0	0	0	0	0	NA	NA	NA	NA	NA	NA	NA	NA	NA	NA	NA	NA	NA
0.100222	0.238628	Epcam	0	NA	NA	NA	3.18225	2.52976	1.1113	0	0.51846	0.858187	0	0	0	0.51846	0	0	0	0	0	0	3.73209	2.35253	0	0.858187	0	1.1113	0.858187	1.62465	7.14049	0	0	0	0	0	NA	NA	NA	NA	NA	NA	NA	NA	NA	NA	NA	NA	NA
0.873606	-3.77005	Epcam	2	NA	NA	NA	1.87737	1.103	1.67932	1.82467	0.289329	0.289329	0	0	0	0.155092	0	0	0.155092	0	0	0	2.22143	1.99811	0	0.155092	0	0.155092	0.155092	0.289329	6.20368	0.155092	0	0	0.40766	0	NA	NA	NA	NA	NA	NA	NA	NA	NA	NA	NA	NA	NA
0.580481	-5.90092	Epcam	2	NA	NA	NA	0.22817	0	1.466	1.02751	0.22817	0.22817	0	0	0	0	0	0	0	0	0	0	1.81254	1.7698	0	0.22817	0	0	0	0	5.41041	0	0	0	0.705666	0	NA	NA	NA	NA	NA	NA	NA	NA	NA	NA	NA	NA	NA
2.99024	1.71897	Epcam	0	NA	NA	NA	4.33281	3.28817	0.636282	0.367916	0	0	0	0	0	0	0	0.367916	0	0	0	0	5.63422	5.41078	0	0.367916	0	0	0.847654	0.367916	7.6491	0	0	0	0	0	NA	NA	NA	NA	NA	NA	NA	NA	NA	NA	NA	NA	NA
3.5678	1.74332	Epcam	0	NA	NA	NA	4.52672	3.42824	0.951859	0.334778	0.58515	0	0	0	0	0	0	0	0.334778	0	0	0	4.80954	5.49697	0	1.21958	0	1.21958	3.96446	0.78522	7.65295	0.334778	0	0	0	0	NA	NA	NA	NA	NA	NA	NA	NA	NA	NA	NA	NA	NA
-1.58804	-7.40487	Epcam	2	NA	NA	NA	0	0.342345	2.99491	6.39778	0.342345	0.342345	0	0	0	0.185752	0	0	0	0	0	0	1.66517	1.84169	0	0.185752	0	0.185752	0.185752	0.342345	3.5163	0.185752	0	0	0	0	NA	NA	NA	NA	NA	NA	NA	NA	NA	NA	NA	NA	NA
4.30867	-9.7599	Epcam	4	NA	NA	NA	1.4517	0.39915	1.4517	0.151449	0.282949	0.39915	2.48121	2.39559	0	0.151449	0	0	0	0	0	0	2.12326	1.97598	0	0.151449	0	0.597514	0	0.282949	5.6526	0.597514	0	0	2.65641	0	NA	NA	NA	NA	NA	NA	NA	NA	NA	NA	NA	NA	NA
-1.22527	12.8224	Epcam	1	-0.833958	0.456763	1c	0	0	0	0.346206	0	0	0	0	0	0.129182	0.0666758	0	0	0.0666758	0	0	7.95999	8.2668	3.49836	2.63637	2.33293	3.66333	2.56473	2.51022	7.50025	0.0666758	0	0.129182	0.0666758	0	0.564426	0.0666758	0.0666758	0	0.129182	0.564426	0.24357	0	2.17375	1.20725	0.806958	0.296204	0
1.04592	-0.83224	Epcam	0	NA	NA	NA	3.04441	2.68091	1.22369	0.336438	0.336438	0.336438	0	0	0	0.336438	0	0	0	0.336438	0	0	3.70365	3.31043	0	0.788392	0	0	0.336438	0.336438	6.32388	0	0	0	0	0	NA	NA	NA	NA	NA	NA	NA	NA	NA	NA	NA	NA	NA
1.02412	-5.20138	Epcam	2	NA	NA	NA	1.3012	0	1.89379	0.637232	0	0	0.260115	0	0	0	0.260115	0	0	0	0	0	2.09555	2.32332	0	0	0	0.260115	0	0.260115	4.81058	0	0	0	1.02334	0	NA	NA	NA	NA	NA	NA	NA	NA	NA	NA	NA	NA	NA
4.85721	-9.38087	Epcam	4	NA	NA	NA	1.2073	0.608295	1.67783	1.70863	0.407049	1.10178	2.40221	2.01902	0	0	0.407049	0	0	0	0	0	1.64606	1.64606	0	0.15483	0	0.28887	0	0.407049	5.18369	0.15483	0	0	2.87616	0.15483	NA	NA	NA	NA	NA	NA	NA	NA	NA	NA	NA	NA	NA
3.47707	-6.46796	Epcam	3	NA	NA	NA	0	0	2.41498	4.1731	1.27918	1.32945	0.831538	0.655612	0	0.169966	0	0	0	0	0	0	1.54869	2.1726	0	0	0	0.554492	0	0	3.70946	0	0	0	1.85202	0	NA	NA	NA	NA	NA	NA	NA	NA	NA	NA	NA	NA	NA
0.418389	-5.98069	Epcam	2	NA	NA	NA	0.268648	0	2.05159	3.20806	0.268648	0	0.268648	0	0	0	0	0	0	0	0	0	1.87908	2.29633	0	0	0	0	0	0	5.04802	0	0	0	0	0	NA	NA	NA	NA	NA	NA	NA	NA	NA	NA	NA	NA	NA
4.77532	-9.58631	Epcam	4	NA	NA	NA	0.851809	0.851809	1.64859	0.408099	0.609726	0.777441	2.55932	2.42011	0	0.15528	0	0	0	0	0	0	2.7695	1.64859	0.15528	0	0	0	0	0.408099	5.05555	0.15528	0	0	2.87912	0	NA	NA	NA	NA	NA	NA	NA	NA	NA	NA	NA	NA	NA
0.875602	9.92637	Epcam	1	4.53316	-1.71918	1a	0.0656585	0	0	0.185305	0	0	0	0	0	0	0.12727	0	0	0.0656585	0	0	7.91754	8.14393	1.1326	2.65079	0.857491	0.292154	4.01136	2.53405	7.57433	0.0656585	0	0.0656585	0	0	1.1326	0.557603	0.595724	0	0.240156	0.966484	0.341582	0	3.06779	1.9894	1.46447	0.557603	0
-2.10716	-0.899187	Epcam	8	NA	NA	NA	1.49808	0.689295	1.09347	0	0	0.911666	0	0	0	0.402898	0	0	3.66878	3.26972	0	0	2.4353	1.60327	0	1.09347	0	0	0	0	5.57204	0.402898	0	0	0.689295	0	NA	NA	NA	NA	NA	NA	NA	NA	NA	NA	NA	NA	NA
3.00982	-9.39031	Epcam	4	NA	NA	NA	0.155597	0.698202	2.50796	2.71747	0.290213	0	1.68218	1.9057	0	0	0	0.155597	0	0	0	0	2.16841	1.4741	0	0	0	0.155597	0.155597	0.408838	4.92021	0.155597	0	0	2.27773	0	NA	NA	NA	NA	NA	NA	NA	NA	NA	NA	NA	NA	NA
0.419164	-7.36962	Epcam	2	NA	NA	NA	0.216654	0	3.57217	5.31795	0.896694	1.07681	0.216654	0	0	0	0	0	0	0	0	0	1.6317	1.95272	0	0	0	0.394625	0	0	3.61865	0.216654	0	0	0.394625	0	NA	NA	NA	NA	NA	NA	NA	NA	NA	NA	NA	NA	NA
1.2387	-6.8433	Epcam	2	NA	NA	NA	1.71634	0.451404	2.42208	3.083	0	0.618302	1.71634	0.250959	0	0	0.250959	0	0	0	0	0	2.44708	2.13022	0	0	0	0.250959	0	0.250959	5.48676	0.250959	0	0	1.76634	0.250959	NA	NA	NA	NA	NA	NA	NA	NA	NA	NA	NA	NA	NA
-0.402778	-7.88503	Epcam	2	NA	NA	NA	0	0	3.70828	6.23882	0.364365	0.198687	0	0.198687	0	0	0	0	0	0	0	0	1.5078	1.72558	0	0	0	0.364365	0	0	3.19042	0	0	0	0.198687	0	NA	NA	NA	NA	NA	NA	NA	NA	NA	NA	NA	NA	NA
0.0939123	-3.89489	Epcam	2	NA	NA	NA	1.65044	1.85816	2.10607	0.47083	0	0.642898	0	0	0	0	0.262873	0	0	0	0	0	3.13324	2.79323	0	0.262873	0	1.65044	0.262873	0.47083	5.61532	0	0	0	0.642898	0	NA	NA	NA	NA	NA	NA	NA	NA	NA	NA	NA	NA	NA
-2.6808	10.9146	Epcam	1	-4.56082	2.54534	1b	0	0.147213	0.0763129	0.213417	0	0	0	0	0	0	0.147213	0	0	0.0763129	0	0	7.94964	8.22381	1.36968	2.69985	1.28562	5.52211	4.0837	2.43953	7.46681	0	0.213417	0.213417	0	0	0.0763129	0	0	0	0.147213	1.11901	0.0763129	0	1.91529	0.0763129	1.11901	1.19383	0.583892
3.12691	2.89524	Epcam	5	NA	NA	NA	3.89815	1.80589	0.353317	0	0	0.613869	0	0	0	0.353317	0.613869	0	0	0	0	0	4.92332	5.29921	0	1.13748	0	0	3.86317	0.991447	7.40618	0	0	0	0	0.991447	NA	NA	NA	NA	NA	NA	NA	NA	NA	NA	NA	NA	NA
-0.373217	8.73224	Epcam	1	1.2977	-3.08342	1d	0.378055	1.14552	0	0.267195	0	0	0	0	0	0.0737836	0.142495	0	0	0	0	0	7.9558	8.07309	0.611021	2.51846	1.26043	3.14443	4.25819	2.42134	7.56248	0	0.378055	0.477842	0.0737836	0	0	0.0737836	0.72853	0.142495	0	0.958603	0.267195	0	1.97442	0	1.04302	0.524234	1.14552
2.08063	0.33559	Epcam	0	NA	NA	NA	4.86074	3.14767	0	0	0	0.298736	0	0	0	0	0	0	0	0.298736	0	0	3.69738	2.15864	0	0.872386	0	0.298736	0.298736	0	7.3061	0	0	0	0	0	NA	NA	NA	NA	NA	NA	NA	NA	NA	NA	NA	NA	NA
2.92472	2.48005	Epcam	0	NA	NA	NA	3.3815	1.74673	0.259274	0.259274	0.259274	0.259274	0	0	0	0	0.464978	0	0	0	0	0	5.08037	5.96976	0	1.69375	0	0.635501	3.4682	1.6378	7.74923	0.259274	0	0.464978	0	0.259274	NA	NA	NA	NA	NA	NA	NA	NA	NA	NA	NA	NA	NA
5.23832	-7.11541	Epcam	3	NA	NA	NA	0	1.12393	2.33662	4.45786	1.41474	1.89272	1.95762	1.63975	0	0.138328	0.259827	0	0	0	0	0	1.74873	1.93645	0	0	0	0.259827	0	0	4.65955	0	0	0	1.93645	0	NA	NA	NA	NA	NA	NA	NA	NA	NA	NA	NA	NA	NA
-0.410076	-4.97692	Epcam	2	NA	NA	NA	0	0.207645	2.85561	3.20963	0.767272	0.767272	0	0.207645	0	0.207645	0	0	0.207645	0	0	0	1.80452	1.32689	0	0	0	0.207645	0	0	4.8973	0	0	0	0.526106	0	NA	NA	NA	NA	NA	NA	NA	NA	NA	NA	NA	NA	NA
3.97467	-1.70789	Epcam	0	NA	NA	NA	3.07034	1.7585	1.43567	0.588131	0	0.427713	0	0	0	0	0.236552	0	0	0	0	0	2.76914	2.28308	0	0.236552	0	0.236552	0.236552	0.84774	6.29321	0	0	0	0.588131	0	NA	NA	NA	NA	NA	NA	NA	NA	NA	NA	NA	NA	NA
1.8862	1.17064	Epcam	0	NA	NA	NA	4.60505	2.54336	0	0	0	0	0.360579	0	0	0	0.360579	0.360579	0	0	0	0	4.24272	4.70024	0	1.00673	0	0.625039	1.15398	1.39603	7.32626	0.360579	0	0	0	0	NA	NA	NA	NA	NA	NA	NA	NA	NA	NA	NA	NA	NA
-2.48321	-1.38809	Epcam	4	NA	NA	NA	1.61946	2.5765	1.33608	0	0	0.271221	1.0541	0	0	0	0	0	0	0.271221	0	0	4.09763	2.6228	0	0.271221	0	0	0.271221	0.484357	6.23826	0	0	0	2.39517	0	NA	NA	NA	NA	NA	NA	NA	NA	NA	NA	NA	NA	NA
3.52994	-10.2759	Epcam	4	NA	NA	NA	3.06037	0.561424	1.12207	0.561424	0.319605	0.172517	2.24846	2.39603	0	0	0	0.172517	0	0.172517	0	0	4.86738	4.69552	0	0.840724	0	0.319605	3.56301	1.0588	7.00977	0.172517	0.172517	0	2.65186	0.447807	NA	NA	NA	NA	NA	NA	NA	NA	NA	NA	NA	NA	NA
-12.4509	-0.260568	Epcam	7	NA	NA	NA	0.508068	0	0.508068	0	0	0	0	0	0	0	0.508068	0	0	0	0	0	2.32914	2.65616	0	0	0	0.843355	0	0	1.84001	0.843355	0	0	2.39162	0	NA	NA	NA	NA	NA	NA	NA	NA	NA	NA	NA	NA	NA
-2.36321	-8.96605	Epcam	2	NA	NA	NA	0.18661	0	3.95286	6.61022	0	0.343813	0.343813	0	0	0	0	0.18661	0.18661	0	0	0	1.45454	2.55716	0	0	0	0.18661	0.18661	0	2.2846	0.18661	0	0	0	0	NA	NA	NA	NA	NA	NA	NA	NA	NA	NA	NA	NA	NA
2.03225	1.93833	Epcam	0	NA	NA	NA	3.09009	2.37141	1.41294	0	0.328224	0	0	0	0	0	0	0	0	0	0	0	5.36913	5.75475	0	0	0	0	2.829	1.31359	7.826	0	0	0	0.328224	0	NA	NA	NA	NA	NA	NA	NA	NA	NA	NA	NA	NA	NA
1.4987	0.328686	Epcam	0	NA	NA	NA	4.69937	1.90168	1.06438	0	0	0	0	0	0	0	0.274981	0	0	0	0	0	3.19546	1.49997	0.274981	0	0	0.274981	0.274981	0.948769	7.22433	0	0	0	0	0.274981	NA	NA	NA	NA	NA	NA	NA	NA	NA	NA	NA	NA	NA
-2.24006	-5.79854	Epcam	2	NA	NA	NA	0	0.166219	3.03065	5.97116	0	0.166219	0.166219	0	0	0	0	0.166219	0	0	0	0	1.56809	2.08598	0	0	0	0.308707	0	0	3.3302	0.308707	0	0	0.433402	0	NA	NA	NA	NA	NA	NA	NA	NA	NA	NA	NA	NA	NA
2.7855	-5.39082	Epcam	3	NA	NA	NA	1.00992	1.74701	3.13296	0.691825	0.809461	0.914704	0	0	0	0	0	0	0	0	0	0	2.6543	1.94364	0	0	0	0.404584	0	0.404584	5.76802	0.222615	0	0	1.60732	0	NA	NA	NA	NA	NA	NA	NA	NA	NA	NA	NA	NA	NA
5.35422	-7.65512	Epcam	3	NA	NA	NA	0.351873	1.65198	2.28811	2.80964	0.817655	1.80183	1.93213	1.56769	0	0.351873	0	0	0	0	0	0	1.8691	1.65198	0	0	0	0	0	0.611641	4.39082	0.351873	0	0	2.24438	0	NA	NA	NA	NA	NA	NA	NA	NA	NA	NA	NA	NA	NA
0.00578954	-3.11733	Epcam	0	NA	NA	NA	1.64577	0	2.23751	0	0	0	1.12898	0	0	0	0	0	0	0	0	0	2.60675	3.26231	0	0	0	1.12898	1.12898	0	4.41409	0	0	0	0	0	NA	NA	NA	NA	NA	NA	NA	NA	NA	NA	NA	NA	NA
-1.73012	-6.93245	Epcam	2	NA	NA	NA	0.219635	0.219635	3.50922	6.11794	0	0.39961	0.219635	0	0	0	0	0	0.219635	0	0	0	3.06276	3.39242	0.39961	0.39961	0	0.684352	0.219635	0	3.90466	0	0	0	1.16646	0	NA	NA	NA	NA	NA	NA	NA	NA	NA	NA	NA	NA	NA
-1.79211	-9.23547	Epcam	2	NA	NA	NA	0	0	3.65613	6.58362	0	0.782876	0	0	0.910149	3.89997	3.48049	0	0	0	0	0	1.30086	4.09586	0	0	0	0.637008	0	0	2.09513	0	0	0	0.260007	0	NA	NA	NA	NA	NA	NA	NA	NA	NA	NA	NA	NA	NA
0.542843	-6.50642	Epcam	2	NA	NA	NA	0.449896	0	2.36636	5.42299	0.449896	0	0	0	0	0.449896	0	0.449896	0	0	0	0	0.994898	1.81047	0	0	0	0.449896	0	0	3.45569	0	0	0	0	0	NA	NA	NA	NA	NA	NA	NA	NA	NA	NA	NA	NA	NA
1.74182	-6.37794	Epcam	3	NA	NA	NA	0.401799	0.220946	2.95994	4.51629	0.220946	0.804813	0.220946	0	0	0	0	0.220946	0	0	0	0	1.37803	1.43849	0	0.220946	0	0.220946	0.401799	0.220946	3.0918	0	0	0	0.220946	0	NA	NA	NA	NA	NA	NA	NA	NA	NA	NA	NA	NA	NA
0.297794	-1.21408	Epcam	0	NA	NA	NA	2.48351	1.50732	0.840699	0.364177	0	0.364177	0	0	0	0	0.364177	0	0	0	0	0	3.37132	2.08309	0	0	0	0.840699	0.364177	0.840699	6.90954	0	0	0	0.630557	0	NA	NA	NA	NA	NA	NA	NA	NA	NA	NA	NA	NA	NA
1.72472	-8.96845	Epcam	4	NA	NA	NA	0	0.32349	2.98139	4.52072	0	0	0	0	0	0	0.32349	0	0	0	0	0	1.78595	2.01397	0	0.32349	0	0	0	0.567518	3.82182	0	0	0	2.11105	0	NA	NA	NA	NA	NA	NA	NA	NA	NA	NA	NA	NA	NA
1.04764	2.93676	Epcam	0	NA	NA	NA	5.17754	2.99624	0.497383	0.676316	0	0.279302	0	0	0	0	0.279302	0	0	0	0	0	5.09615	4.61397	0.279302	1.07611	0	0.497383	4.34433	0.497383	7.64316	0.497383	0.279302	0	0	0.279302	NA	NA	NA	NA	NA	NA	NA	NA	NA	NA	NA	NA	NA
4.02624	-3.22753	Epcam	3	NA	NA	NA	3.32777	1.03282	1.63604	0.229861	0.829479	0.573955	0	0	0	0.229861	0	0.229861	0	0	0	0	3.66987	2.25424	0	0.229861	0	0.709856	0.229861	1.12083	6.56178	0	0	0.229861	0.416635	0	NA	NA	NA	NA	NA	NA	NA	NA	NA	NA	NA	NA	NA
-0.27179	-7.54705	Epcam	2	NA	NA	NA	0.287507	0.287507	3.12023	5.01879	1.09815	0.692797	0.287507	0.287507	0	0	0	0	0	0	0	0	1.73402	2.39726	0	0	0	0.287507	0	0	2.88971	0	0	0	1.29877	0	NA	NA	NA	NA	NA	NA	NA	NA	NA	NA	NA	NA	NA
0.412119	-2.68852	Epcam	0	NA	NA	NA	2.52217	1.86678	1.59032	0.231394	0.231394	0.713647	0	0	0	0.231394	0.419178	0	0	0.231394	0	0	2.88609	2.01609	0	0	0	0	0	0	5.82121	0	0	0	0	0	NA	NA	NA	NA	NA	NA	NA	NA	NA	NA	NA	NA	NA
5.66618	-4.91797	Epcam	3	NA	NA	NA	2.48489	1.04144	1.04144	0	0.798495	1.54043	1.04144	0.798495	0	0	0	0	0	0	0	0	2.12024	3.23648	0	0	0	0	0	0.798495	5.10458	0	0	0	1.23675	0	NA	NA	NA	NA	NA	NA	NA	NA	NA	NA	NA	NA	NA
0.0145632	2.01459	Epcam	0	NA	NA	NA	4.53294	3.58193	0.400218	0	0	0	0	0	0	0	0	0	0	0	0	0	3.53998	2.42791	0	0.685266	0	0.685266	0	0.400218	7.1345	0	0	0	0	0	NA	NA	NA	NA	NA	NA	NA	NA	NA	NA	NA	NA	NA
-2.29877	-0.88663	Epcam	8	NA	NA	NA	0.306789	0.43086	2.03372	0.541223	0	0.306789	0.165113	0	0	0.165113	0.165113	0	3.71878	3.92295	0	0	1.73478	1.5993	0	0	0	0.306789	0.165113	0.306789	3.95785	0.165113	0	0	0.165113	0	NA	NA	NA	NA	NA	NA	NA	NA	NA	NA	NA	NA	NA
3.63987	-3.68577	Epcam	3	NA	NA	NA	2.78252	3.09627	1.62149	0.432703	0.432703	0.964797	0	0	0	0	0	0	0	0	0	0	3.40006	3.04607	0	0.239575	0	1.06297	0	0.964797	6.40022	0	0	0	1.15237	0	NA	NA	NA	NA	NA	NA	NA	NA	NA	NA	NA	NA	NA
5.47788	-8.85122	Epcam	4	NA	NA	NA	2.54643	1.68835	0.717905	0.190642	0.609824	1.56454	1.37128	1.86574	0.190642	0.190642	0.350694	0	0.190642	0	0	0	2.94771	1.89773	0.190642	0.190642	0	0	0.350694	0.488629	6.52057	0.190642	0	0	2.89105	0	NA	NA	NA	NA	NA	NA	NA	NA	NA	NA	NA	NA	NA
0.96096	11.3852	Epcam	1	4.71524	-1.22345	1a	0	0	0	0.180144	0	0.0637223	0	0	0	0.0637223	0.180144	0	0	0.0637223	0	0	7.66371	8.26395	1.94412	2.04268	1.95349	5.22408	2.87797	2.70463	7.60069	0	0	0.123626	0	0	0.0637223	1.47147	0.0637223	0.180144	0.284413	0.895076	0.544508	0	2.45608	1.88596	1.51579	0.37883	1.23386
1.84951	-1.52041	Epcam	0	NA	NA	NA	3.42261	2.2193	1.06212	0.489092	0	0	0	0	0	0	0.489092	0	0	0	0	0	3.38057	3.02315	0	0.489092	0	0.816104	0	0.489092	6.57683	0	0	0	0	0	NA	NA	NA	NA	NA	NA	NA	NA	NA	NA	NA	NA	NA
0.462533	2.80337	Epcam	0	NA	NA	NA	4.7094	2.87729	0	0.289173	0	0.289173	0	0	0	0	0.289173	0	0	0	0	0	4.19045	3.26382	0	1.10258	0	0	1.30361	1.10258	7.0727	0	0.289173	0	0	0.289173	NA	NA	NA	NA	NA	NA	NA	NA	NA	NA	NA	NA	NA
0.204738	-6.32264	Epcam	2	NA	NA	NA	0.413212	0	2.39585	3.74216	0	0.413212	0	0	0	0	0	0	0	0	0	0	2.00092	1.89135	0	0	0	0.227799	0	0.227799	4.81037	0	0	0	0.227799	0	NA	NA	NA	NA	NA	NA	NA	NA	NA	NA	NA	NA	NA
1.95368	4.23547	Epcam	5	NA	NA	NA	5.51153	3.0031	0	1.75561	0	0	0	0	0	1.22186	0	0	0	1.22186	0	0	3.83894	3.98261	0	2.10175	0	1.22186	0	0	6.93751	0	0	0	0	0	NA	NA	NA	NA	NA	NA	NA	NA	NA	NA	NA	NA	NA
1.88933	-5.61321	Epcam	3	NA	NA	NA	0	0.191997	2.72009	5.50233	1.06643	1.26413	0.191997	0.191997	0	0.191997	0.191997	0.191997	0	0	0	0	1.5707	2.02309	0	0	0	0.353002	0	0	4.31295	0	0	0	0.819781	0	NA	NA	NA	NA	NA	NA	NA	NA	NA	NA	NA	NA	NA
-0.501489	9.96002	Epcam	1	2.24457	-2.78448	1d	0	0.200905	0.259806	0.31543	0	0.071548	0	0	0	0	0.200905	0	0	0	0.071548	0	7.94369	8.15204	1.17096	2.57747	1.14769	2.98765	4.07377	2.18177	7.61765	0	0.071548	0.368122	0.071548	0.071548	0.138317	0.138317	0.747893	0.138317	0.071548	1.37796	0.200905	0	2.82567	1.565	1.14769	1.73566	1.32023
-1.02756	9.6789	Epcam	1	0.614173	-3.2453	1d	0.215767	0	0	0.215767	0	0	0	0	0	0	0	0	0	0	0	0	7.8464	8.18727	0.987938	2.82694	0	0.674602	3.50462	1.84021	7.47615	0.215767	0	0.39314	0	0	0	0.215767	0.543741	0	0.674602	0.674602	0.215767	0	2.63934	0.39314	1.15288	0.790303	1.35835
3.7556	-9.06843	Epcam	4	NA	NA	NA	0.92498	0.525755	2.13662	2.80305	0.244274	0.347159	1.877	1.877	0	0	0.129577	0	0.244274	0	0	0	2.06906	1.49485	0	0.129577	0	0.129577	0.129577	0.440438	5.408	0.244274	0	0	2.16876	0	NA	NA	NA	NA	NA	NA	NA	NA	NA	NA	NA	NA	NA
-1.32996	-5.10494	Epcam	2	NA	NA	NA	0.396432	0	3.30585	4.42149	0.899972	0.679567	0	0	0	0	0.217734	0	0	0	0	0	1.68243	1.88629	0	0	0	0	0	0	4.56045	0	0	0	0.679567	0	NA	NA	NA	NA	NA	NA	NA	NA	NA	NA	NA	NA	NA
1.33938	-0.123463	Epcam	0	NA	NA	NA	4.39871	3.68974	0.501124	0.83341	0.501124	0	0	0	0	0.501124	0.681006	0.501124	0	0	0	0	3.95882	2.72868	0	0.681006	0	0.83341	0.28163	0.28163	7.04063	0.28163	0	0	0.28163	0	NA	NA	NA	NA	NA	NA	NA	NA	NA	NA	NA	NA	NA
4.23134	-8.2998	Epcam	4	NA	NA	NA	0	0	2.80735	5.482	0.747565	1.03203	2.42344	2.26352	0	0	0.130134	0	0	0.130134	0	0	1.43427	2.26352	0	0	0	0.348503	0	0	2.72884	0.245267	0	0	1.88088	0	NA	NA	NA	NA	NA	NA	NA	NA	NA	NA	NA	NA	NA
-1.29258	-7.30678	Epcam	2	NA	NA	NA	0	0	3.40648	6.03757	0.190435	0.190435	0.190435	0	0	0.190435	0.190435	0	0	0.190435	0	0	1.60658	1.60658	0	0	0	0.609277	0.350341	0.190435	3.1547	0.190435	0	0	0.609277	0	NA	NA	NA	NA	NA	NA	NA	NA	NA	NA	NA	NA	NA
4.14024	-9.12388	Epcam	4	NA	NA	NA	0.470407	0.470407	2.56594	4.56019	0.560077	0.470407	1.83349	2.14102	0	0	0	0	0.139902	0	0	0	1.92517	1.9888	0	0	0	0.560077	0.139902	0.262613	4.05891	0.139902	0	0	2.20923	0	NA	NA	NA	NA	NA	NA	NA	NA	NA	NA	NA	NA	NA
0.0108046	-4.70078	Epcam	2	NA	NA	NA	0.281255	1.08138	2.86587	1.8751	0	0	0.281255	0	0	0	0	0	0	0	0	0	2.78903	1.65294	0	0.281255	0	0	0.281255	0.500522	4.98485	0	0	0	0.680251	0	NA	NA	NA	NA	NA	NA	NA	NA	NA	NA	NA	NA	NA
-14.8454	-3.6317	Epcam	6	NA	NA	NA	0	0	0	0.467212	0	0.784394	0	0	3.51026	5.91735	7.40892	0	0	0.260647	0	0	3.26997	5.02564	0	0.638326	0	1.02483	0.91182	0.784394	3.16254	0.467212	0	0	0.784394	0	NA	NA	NA	NA	NA	NA	NA	NA	NA	NA	NA	NA	NA
0.348198	2.05858	Epcam	0	NA	NA	NA	4.74144	2.81354	0.502513	0	0	0	0	0	0	0	0	0	0	0	0	0	3.69317	2.24995	0	0.502513	0	0	0	0.835401	7.36039	0.502513	0	0	0	0	NA	NA	NA	NA	NA	NA	NA	NA	NA	NA	NA	NA	NA
-0.918389	-8.5865	Epcam	2	NA	NA	NA	0	0	3.07563	5.6264	0	0.764525	0	0	0	0	0	0	0	0	0	0	0.764525	2.06532	0	0	0	0	0.764525	0	2.06532	0	0	0	0	0	NA	NA	NA	NA	NA	NA	NA	NA	NA	NA	NA	NA	NA
4.07429	-2.65161	Epcam	3	NA	NA	NA	3.35437	2.43687	1.24005	0.478684	0.652806	0.478684	0	0	0	0.267715	0	0	0	0	0	0	4.30072	2.38169	0	0.267715	0	0.267715	0.267715	0.267715	6.90488	0.478684	0	0	0	0	NA	NA	NA	NA	NA	NA	NA	NA	NA	NA	NA	NA	NA
-1.86444	-9.01421	Epcam	2	NA	NA	NA	0	0	3.96221	6.30384	0	0	0	0	0	0	0.184194	0.184194	0	0.184194	0	0	2.16165	1.80109	0	0.184194	0	0.184194	0	0	2.3897	0.184194	0	0	0.592772	0	NA	NA	NA	NA	NA	NA	NA	NA	NA	NA	NA	NA	NA
0.653452	1.59291	Epcam	0	NA	NA	NA	4.91738	1.37884	1.37884	0	1.37884	1.37884	0	0	0	0	1.37884	0	0	0	0	0	3.5167	2.88098	0	0	0	0	0	0.688184	7.02884	0	0	0.688184	0	0	NA	NA	NA	NA	NA	NA	NA	NA	NA	NA	NA	NA	NA
0.816453	2.08045	Epcam	0	NA	NA	NA	5.25862	5.37671	0.649672	0	0	0.649672	0	0	0	0.476198	0	0	0	0	0	0	4.13195	1.82205	0	0.649672	0	0.266181	1.32035	0.266181	7.24612	0	0.266181	0	0	0	NA	NA	NA	NA	NA	NA	NA	NA	NA	NA	NA	NA	NA
-0.696207	-7.7824	Epcam	2	NA	NA	NA	0	0.359159	3.27697	6.06351	0.195618	0.195618	0	0	0	0.195618	0.195618	0	0	0	0	0	1.39249	2.04095	0	0.359159	0	0.622858	0.359159	0	3.26878	0	0	0	0.195618	0	NA	NA	NA	NA	NA	NA	NA	NA	NA	NA	NA	NA	NA
4.42427	-7.91117	Epcam	4	NA	NA	NA	0	0	2.62625	5.00268	0.892265	1.55724	1.74992	1.19545	0	0	0	0.134588	0	0.134588	0	0	1.6444	1.52641	0	0	0	0.253192	0	0	2.78938	0.253192	0	0	2.12194	0	NA	NA	NA	NA	NA	NA	NA	NA	NA	NA	NA	NA	NA
0.922511	-6.50669	Epcam	2	NA	NA	NA	0.645116	0.472587	2.14613	3.12452	0.472587	0.263955	0.645116	0	0	0.263955	0.263955	0	0	0	0	0	2.30877	2.36708	0	0	0	0	0.263955	0	3.92275	0	0	0	0	0	NA	NA	NA	NA	NA	NA	NA	NA	NA	NA	NA	NA	NA
0.216172	1.56562	Epcam	0	NA	NA	NA	4.84379	1.73427	0.510666	0	0	0	0	0	0	0	0	0.510666	0	0	0	0	3.19146	2.61459	0.510666	0.847069	0	0	0	0	7.21997	0	0	0	0	0	NA	NA	NA	NA	NA	NA	NA	NA	NA	NA	NA	NA	NA
4.78939	-6.21439	Epcam	3	NA	NA	NA	0.335152	1.52244	2.95052	0.335152	0.952665	1.7879	1.27759	0.785935	0	0.181551	0	0	0	0	0	0	1.91298	2.59097	0	0	0	0.181551	0	0.952665	4.16366	0.181551	0	0	1.9701	0	NA	NA	NA	NA	NA	NA	NA	NA	NA	NA	NA	NA	NA
-2.52402	-7.49742	Epcam	2	NA	NA	NA	0	0	2.9349	6.1275	0	0.20817	0	0	0	0	0	0.20817	0	0	0	0	1.49769	2.18249	0	0	0	0.655284	0.20817	0	2.35026	0	0	0	0.655284	0	NA	NA	NA	NA	NA	NA	NA	NA	NA	NA	NA	NA	NA
2.78672	-0.0385757	Epcam	0	NA	NA	NA	4.07543	3.88825	0.712794	0.297553	0	0	0	0	0	0	0.297553	0	0	0	0	0	3.39332	2.40245	0	0.526573	0	0.297553	0	0.526573	7.40132	0.297553	0	0	0	0	NA	NA	NA	NA	NA	NA	NA	NA	NA	NA	NA	NA	NA
0.53284	-6.90539	Epcam	2	NA	NA	NA	0	0	3.26173	4.859	0.198956	0.364822	0.198956	0	0	0.198956	0.364822	0	0	0	0	0	1.9378	2.50361	0.364822	0.198956	0	0.50705	0.198956	0	3.28672	0	0	0	0.50705	0	NA	NA	NA	NA	NA	NA	NA	NA	NA	NA	NA	NA	NA
1.27081	-3.54206	Epcam	2	NA	NA	NA	2.38597	1.41506	1.20523	0.230895	0.230895	0.576153	0	0	0	0	0	0	0	0	0	0	2.95391	2.04807	0	0.230895	0	0.418351	0	0.576153	5.76081	0	0	0.230895	0.418351	0	NA	NA	NA	NA	NA	NA	NA	NA	NA	NA	NA	NA	NA
-14.2335	-1.27974	Epcam	6	NA	NA	NA	0	0	0.506857	0.506857	0.506857	0	0	0	4.13334	5.47765	0.506857	0	0	0	0	0	1.93739	4.73507	0	0.506857	0	0.506857	0	0.506857	1.83745	0	0	0	0	0	NA	NA	NA	NA	NA	NA	NA	NA	NA	NA	NA	NA	NA
1.4427	3.54319	Epcam	0	NA	NA	NA	3.70548	3.11147	0.962858	0	0	0	0	0	0	0	0	0	0	0	0	0	4.86853	4.99132	0	1.10657	0	0.794972	4.35035	1.44417	7.40664	0.593098	0.593098	0.33989	0.33989	0	NA	NA	NA	NA	NA	NA	NA	NA	NA	NA	NA	NA	NA
1.90704	-9.06119	Epcam	4	NA	NA	NA	0	0.70623	3.1925	6.04908	0.120705	0	1.02822	1.52436	0	0	0	0	0.495587	0	0	0	1.55191	2.00345	0	0.120705	0	0.414206	0.414206	0.120705	4.12822	0	0	0.120705	1.40586	0	NA	NA	NA	NA	NA	NA	NA	NA	NA	NA	NA	NA	NA
1.87919	5.15249	Epcam	5	NA	NA	NA	2.00714	0	0.256824	0.460985	0	0	0	0	0	0	0	0	0	0	0	0	6.63982	8.10554	0.775312	3.12098	0.460985	1.44007	5.63289	3.25384	6.52	0.256824	0.460985	0.256824	0.256824	0.256824	NA	NA	NA	NA	NA	NA	NA	NA	NA	NA	NA	NA	NA
2.04642	-2.33449	Epcam	0	NA	NA	NA	2.40184	1.0692	2.26267	0.390868	0	0.67117	0	0	0	0.390868	0	0	0	0	0	0	3.88827	3.27139	0.390868	0	0	0	0	0.67117	6.50527	0	0	0	0	0	NA	NA	NA	NA	NA	NA	NA	NA	NA	NA	NA	NA	NA
-0.696954	-8.95186	Epcam	2	NA	NA	NA	0.191518	0	3.38428	3.85944	0.352186	0.612124	0.191518	0	0	0	0.352186	0	0	0.191518	0	0	1.32019	1.42703	0	0	0	0.490577	0	0.191518	1.76729	0.191518	0	0	0.907292	0	NA	NA	NA	NA	NA	NA	NA	NA	NA	NA	NA	NA	NA
-1.35303	-9.18507	Epcam	2	NA	NA	NA	0.360719	0	3.78751	6.0648	0	0	0.135219	0.135219	0	0.135219	0.135219	0	0	0	0	0	1.64843	2.35669	0	0.135219	0	0.544609	0	0.135219	1.95742	0	0	0	0.135219	0	NA	NA	NA	NA	NA	NA	NA	NA	NA	NA	NA	NA	NA
-0.319841	-8.15528	Epcam	2	NA	NA	NA	0	0	3.79748	4.75246	0	0.228253	0	0	0	0	0	0	0	0	0	0	2.03686	2.48702	0	0	0	0.228253	0	0	2.74823	0	0	0	0.413967	0	NA	NA	NA	NA	NA	NA	NA	NA	NA	NA	NA	NA	NA
-1.03324	10.4188	Epcam	1	2.90403	-2.72741	1d	0.0708803	0	0	0.36514	0	0.199144	0	0	0	0.137067	0.137067	0	0	0.707217	0	0	8.06333	7.97169	0.670332	2.01986	0.462237	5.05446	3.9192	2.49855	7.72206	0	0.199144	0.257592	0	0	0	0.199144	0.199144	0.36514	0.0708803	0.989323	0.199144	0	3.6323	2.03917	1.3707	0.199144	0.0708803
0.669751	-2.66369	Epcam	0	NA	NA	NA	2.6913	0.247353	1.80028	0.247353	0	0.610794	0	0	0	0	0.247353	0	0	0	0	0	2.5701	1.80028	0	0.247353	0	0	0.247353	0.610794	6.12228	0.445494	0	0	0	0	NA	NA	NA	NA	NA	NA	NA	NA	NA	NA	NA	NA	NA
0.690018	11.7501	Epcam	1	-0.829123	-1.46491	1a	0.197289	0	0	0.31005	0	0.135752	0	0	0	0	0.0701776	0	0.0701776	0.255258	0	0	7.86636	8.32617	2.80244	2.04911	1.99126	2.65543	3.67707	2.5976	7.48442	0	0	0.361995	0	0	0.0701776	0.701999	0.458431	0.0701776	0.361995	1.13406	0.31005	0	3.39169	2.31128	0.95527	0.135752	0.135752
3.45211	-10.0689	Epcam	4	NA	NA	NA	1.21787	2.45115	1.5429	0	0.195864	0.195864	1.71264	1.75093	0	0	0.195864	0.195864	0	0	0	0	2.76814	1.98437	0	0	0	0.195864	0	0.733236	6.35701	0	0	0	2.01368	0.195864	NA	NA	NA	NA	NA	NA	NA	NA	NA	NA	NA	NA	NA
0.337389	9.04548	Epcam	1	2.40223	-3.21758	1d	0	0	0	0.270995	0	0	0.0987189	0	0	0	0	0	0	0.270995	0	0	7.8763	8.10043	0.808737	2.64428	0.0987189	1.94846	2.14876	1.96313	7.71481	0	0.0987189	0.545976	0	0	0.0987189	0.270995	0.417907	0	0.347146	0.76142	0.347146	0	1.80567	1.71654	2.24116	1.27924	1.85556
-1.15599	-8.55222	Epcam	2	NA	NA	NA	0	0	4.09583	6.26642	0.155179	0.155179	0	0.155179	0	0	0	0	0	0	0	0	1.50966	1.99863	0	0.155179	0	0.155179	0	0.155179	2.82016	0.155179	0	0	0.407863	0	NA	NA	NA	NA	NA	NA	NA	NA	NA	NA	NA	NA	NA
2.64068	-9.08171	Epcam	4	NA	NA	NA	2.03925	1.11006	1.28532	0.626976	0	0.458243	1.00937	0.255144	0	0	0	0	0	0	0	0	2.30359	1.9606	0	0.255144	0	0.626976	0	0.771306	5.74948	0	0	0.255144	2.0007	0	NA	NA	NA	NA	NA	NA	NA	NA	NA	NA	NA	NA	NA
0.243131	12.0344	Epcam	1	1.75061	-0.673859	1c	0	0	0	0.149934	0	0	0	0	0	0	0	0	0	0	0	0	7.75139	8.29104	3.22294	1.78063	2.13308	0.217235	3.45483	2.47129	7.66181	0.0777743	0	0.149934	0	0	0.0777743	0	0.217235	0.448621	0	0.718534	0.448621	0	1.46233	1.89635	1.07878	1.44342	0.6364
-14.1731	-1.92963	Epcam	6	NA	NA	NA	0.918019	0.560851	0	0.918019	0	0	0	0	2.56761	5.61873	0	0	0	0	0	0	2.62371	5.58824	0	0	0	0.560851	0.560851	1.38845	2.62371	0.560851	0	0	0	0	NA	NA	NA	NA	NA	NA	NA	NA	NA	NA	NA	NA	NA
1.9207	-5.82657	Epcam	3	NA	NA	NA	0.209889	0	2.42266	4.26684	0.659676	0.659676	0.209889	0	0	0	0	0.209889	0.209889	0.209889	0	0	1.50477	1.85183	0	0	0	0.530995	0	0.383276	3.46033	0	0	0	0.875988	0	NA	NA	NA	NA	NA	NA	NA	NA	NA	NA	NA	NA	NA
1.62007	-8.91338	Epcam	4	NA	NA	NA	0	0.194196	2.68903	3.24448	0.356744	0.619145	1.27313	0	0	0.194196	0	0	0	0	0	0	2.11473	1.62381	0	0.194196	0	0.194196	0	0	4.88411	0.194196	0	0	1.66519	0	NA	NA	NA	NA	NA	NA	NA	NA	NA	NA	NA	NA	NA
0.10631	-4.66379	Epcam	2	NA	NA	NA	0.224765	0.408167	2.40525	3.86864	0.697197	0.563088	0.563088	0	0	0	0	0	0	0	0	0	1.75588	2.23184	0	0.224765	0	0.224765	0	0	5.42415	0	0	0	1.56453	0	NA	NA	NA	NA	NA	NA	NA	NA	NA	NA	NA	NA	NA
0.438786	0.341267	Epcam	0	NA	NA	NA	4.08994	2.71904	0.867952	0	0.867952	0.711242	0	0	0	0.296771	0.296771	0	0	0	0	0	3.68994	2.51784	0	0.296771	0	0	0.296771	0.867952	7.09402	0.296771	0	0	0	0	NA	NA	NA	NA	NA	NA	NA	NA	NA	NA	NA	NA	NA
4.40391	-4.35332	Epcam	3	NA	NA	NA	2.4173	1.8605	1.07001	0.493761	1.26804	1.8605	0.277051	0.277051	0	0	0	0	0	0	0	0	3.24185	3.22929	0	0.277051	0	0.493761	1.43326	0.277051	6.03376	0.277051	0	0	1.57501	0	NA	NA	NA	NA	NA	NA	NA	NA	NA	NA	NA	NA	NA
-2.03804	11.2401	Epcam	1	0.332098	0.784066	1c	0.062493	0.062493	0.062493	0.372535	0	0.121309	0	0	0	0.062493	0	0	0.062493	0.740164	0	0	8.02737	8.11993	0.856212	2.73311	0.770463	3.51159	2.71619	1.94552	7.61935	0.062493	0	0.062493	0	0	0.279475	0	0	0.176858	0.062493	0.608858	0.062493	0	2.3916	1.47094	1.16082	1.47094	1.94552
4.50657	0.461869	Epcam	0	NA	NA	NA	4.21655	3.99853	1.31761	0.577332	0	0.329764	0	0	0	0.329764	0.329764	0	0	0	0	0	4.37599	4.84558	0	0	0	0.775612	1.86702	0.577332	7.63937	0	0	0.329764	0	0.329764	NA	NA	NA	NA	NA	NA	NA	NA	NA	NA	NA	NA	NA
0.925489	-6.73338	Epcam	2	NA	NA	NA	0	0.222969	3.22799	4.71986	0.405174	0.69271	0	0	0.222969	0	0.222969	0	0	0	0	0	1.17805	1.44625	0	0	0	0.222969	0	0.405174	4.31995	0	0	0	0.222969	0	NA	NA	NA	NA	NA	NA	NA	NA	NA	NA	NA	NA	NA
-13.6661	-1.90282	Epcam	6	NA	NA	NA	0	0	0	0	0	0.522534	0	0	3.69184	5.86666	0	0	0	0	0	0	2.36162	2.59176	0	0.522534	0	1.11805	0	0.522534	2.06216	0.863982	0	0	0.522534	0	NA	NA	NA	NA	NA	NA	NA	NA	NA	NA	NA	NA	NA
2.93045	-8.99054	Epcam	4	NA	NA	NA	3.5108	1.31878	1.31878	0.578036	0	0	1.31878	0	0	0	0	0	0	0	0	0	3.02351	2.22101	0	0.941985	0	0.330215	0	0	6.46747	0.330215	0	0	2.26258	0	NA	NA	NA	NA	NA	NA	NA	NA	NA	NA	NA	NA	NA
-15.1339	-3.49947	Epcam	6	NA	NA	NA	0	0	0	1.82633	0	0.254257	0.254257	0	3.91632	6.13156	6.16982	0.456795	0	0	0	0	1.00687	6.13845	0	0.254257	0	0.254257	0	0.456795	0.769187	0.254257	0	0	0.254257	0	NA	NA	NA	NA	NA	NA	NA	NA	NA	NA	NA	NA	NA
5.40966	-4.95811	Epcam	3	NA	NA	NA	2.40757	1.61795	1.24432	0.515093	1.10571	1.47453	0.371009	1.24432	0	0.202613	0	0.202613	0	0	0	0	2.81672	1.7819	0	0.371009	0	0.641007	0	0.752825	6.55804	0.515093	0	0	2.25494	0.202613	NA	NA	NA	NA	NA	NA	NA	NA	NA	NA	NA	NA	NA
1.72668	-3.70178	Epcam	2	NA	NA	NA	0.643269	0.263054	1.65107	0.918082	0.643269	0.790086	0.263054	0	0	0	0.263054	0	0	0	0	0	2.81221	1.99045	0	0	0	0.263054	0.263054	0.643269	5.72197	0	0	0	0	0	NA	NA	NA	NA	NA	NA	NA	NA	NA	NA	NA	NA	NA
-0.856772	11.4074	Epcam	1	-1.41491	3.45869	1b	0.176447	0	0	0.12102	0.0623395	0	0	0	0	0	0.12102	0	0.0623395	0.675418	0	0	7.93313	8.25946	0.572043	1.91532	0.70763	4.48278	3.28336	2.39518	7.59489	0.0623395	0	0.176447	0	0	0.675418	0.12102	0.0623395	0.371746	0.176447	1.0527	0.176447	0.0623395	2.35327	0.607702	1.13869	1.09662	0.0623395
4.16733	-5.05852	Epcam	3	NA	NA	NA	0.898833	3.23953	1.6346	0.395804	1.36442	1.36442	0.217358	0	0	0	0.217358	0	0	0.217358	0	0	2.55697	1.72508	0	0.217358	0	0	0	0.898833	5.72657	0.217358	0	0	1.68087	0	NA	NA	NA	NA	NA	NA	NA	NA	NA	NA	NA	NA	NA
3.30313	3.26922	Epcam	5	NA	NA	NA	4.44156	1.44154	0	0.730314	0	0	0	0	0.730314	0.730314	0	0	0	0	0	0	4.79977	5.415	0	2.26237	0	1.66826	5.77988	0.730314	5.79308	1.14787	0.730314	0	0	0	NA	NA	NA	NA	NA	NA	NA	NA	NA	NA	NA	NA	NA
-2.95664	4.99447	Epcam	9	NA	NA	NA	0	0	0	0.292883	0	0.292883	0	0	0	0	0.292883	0	0	0.292883	3.57541	3.99055	1.96363	1.48226	0	0.292883	0	0	0	0	1.31434	0.292883	0.993782	0	0	0	NA	NA	NA	NA	NA	NA	NA	NA	NA	NA	NA	NA	NA
2.92053	-5.58981	Epcam	3	NA	NA	NA	0.368843	0	3.42306	4.02295	1.51918	1.23934	0	0.512279	0	0	0	0	0	0.201331	0	0	1.98029	1.65586	0	0.201331	0.368843	0.512279	0	0.368843	4.39253	0	0	0	1.10103	0	NA	NA	NA	NA	NA	NA	NA	NA	NA	NA	NA	NA	NA
3.44228	1.16974	Epcam	0	NA	NA	NA	2.90935	3.9793	1.77362	0.36793	0	0	0	0	0	0	0	0	0	0	0	0	4.23476	4.57994	0	0.636303	0	0	4.26646	1.51687	7.03486	0	0	0	0	0	NA	NA	NA	NA	NA	NA	NA	NA	NA	NA	NA	NA	NA
2.00858	-8.07927	Epcam	4	NA	NA	NA	1.18763	0.83398	2.13879	0.501522	0	0.681504	1.44837	0	0	0	0	0	0	0	0	0	2.64082	1.59074	0	0	0	0.281877	0	0.281877	5.85718	0	0	0	2.17643	0	NA	NA	NA	NA	NA	NA	NA	NA	NA	NA	NA	NA	NA
5.27127	-4.70117	Epcam	3	NA	NA	NA	3.23364	1.41374	1.27892	0	1.27892	1.73465	0.575392	0.230537	0	0.417757	0.230537	0	0	0	0	0	3.30273	2.20139	0	0.230537	0	0	0.230537	1.12305	6.83656	0	0	0	1.68782	0	NA	NA	NA	NA	NA	NA	NA	NA	NA	NA	NA	NA	NA
0.91448	3.21558	Epcam	0	NA	NA	NA	5.0516	1.89133	0	0.689748	0	0	0	0	0	0	0.285984	0	0	0.285984	0	0	4.92531	4.26995	0	1.09408	0	0.689748	4.2128	0.843412	7.77029	0	0.689748	0	0	0.285984	NA	NA	NA	NA	NA	NA	NA	NA	NA	NA	NA	NA	NA
0.0968415	1.8185	Epcam	0	NA	NA	NA	4.27615	4.59707	0.80546	0.601662	0	0.80546	0	0	0	0	0	0	0	0	0	0	4.321	2.26842	0	0.601662	0	0.601662	1.45876	0.80546	7.37733	0.345414	0	0	0	0	NA	NA	NA	NA	NA	NA	NA	NA	NA	NA	NA	NA	NA
0.817506	3.9454	Epcam	5	NA	NA	NA	2.23434	1.98172	0	1.12657	1.6429	1.12657	0	0	0	0	1.12657	0	0	0	0	0	5.1103	6.28185	0	0	0	1.12657	1.6429	1.12657	7.55534	1.12657	0	0	0	0	NA	NA	NA	NA	NA	NA	NA	NA	NA	NA	NA	NA	NA
2.22486	1.90453	Epcam	0	NA	NA	NA	3.75162	4.08959	1.5411	0	0	0	0	0	0	0	0.341991	0	0	0	0	0	4.6576	5.95983	0	0.798966	0	0.596358	3.34354	1.5411	7.28306	0	0	0	0.341991	0	NA	NA	NA	NA	NA	NA	NA	NA	NA	NA	NA	NA	NA
4.73198	-5.57566	Epcam	3	NA	NA	NA	2.34709	0.63103	1.99833	0.198758	1.72591	1.29161	1.0149	0.63103	0	0.364486	0.198758	0.364486	0	0.198758	0	0	2.08398	1.96807	0	0.198758	0	0.63103	0	0.63103	5.7889	0	0	0	1.64439	0	NA	NA	NA	NA	NA	NA	NA	NA	NA	NA	NA	NA	NA
4.26064	-3.81313	Epcam	3	NA	NA	NA	1.5699	1.79103	1.46566	0.389181	1.34927	1.06577	0	0	0	0	0.389181	0.213405	0	0	0	0	3.54217	2.39709	0	0	0	0	0.53863	0.53863	6.22895	0.213405	0	0	0.389181	0	NA	NA	NA	NA	NA	NA	NA	NA	NA	NA	NA	NA	NA
0.694055	-1.02596	Epcam	0	NA	NA	NA	3.23035	1.30799	1.02932	0	0	0.469827	0.469827	0	0	0	0	0	0	0	0	0	2.97508	2.36043	0	0.641631	0	0.469827	0	0.641631	6.68289	0	0	0	0.916009	0	NA	NA	NA	NA	NA	NA	NA	NA	NA	NA	NA	NA	NA
0.543979	-7.35434	Epcam	2	NA	NA	NA	0	0	3.42759	6.02649	0.894027	0.543764	0	0	0	0	0	0	0	0.166039	0	0	1.56716	2.08495	0	0	0	0.308395	0.308395	0.166039	2.83762	0	0	0	0.166039	0	NA	NA	NA	NA	NA	NA	NA	NA	NA	NA	NA	NA	NA
-0.543937	12.5138	Epcam	1	0.539846	0.221064	1c	0.163699	0.0851956	0.0851956	0.236486	0.0851956	0	0	0	0	0	0.0851956	0.0851956	0	0.483974	0	0	7.84594	8.24792	2.03728	2.87463	1.64475	0.163699	2.85946	2.56538	7.5587	0	0	0.367867	0	0	0.427605	0.0851956	0	0	0.163699	0.726176	0.163699	0	2.01382	1.60981	1.8739	0.636206	1.19761
-0.150119	-7.41101	Epcam	2	NA	NA	NA	0	0.184368	3.79157	5.63039	0.184368	0.699273	0	0	0	0	0	0.184368	0	0	0	0	1.61922	1.80195	0	0	0	0.184368	0	0	3.52638	0	0	0	0.699273	0	NA	NA	NA	NA	NA	NA	NA	NA	NA	NA	NA	NA	NA
4.14662	-9.23303	Epcam	4	NA	NA	NA	0.390842	0.276735	1.95409	3.04858	0.276735	0.14791	1.50563	1.8594	0	0.276735	0.276735	0	0	0	0	0	2.10088	1.8594	0.14791	0.14791	0	0.14791	0	0.14791	4.93482	0.390842	0	0	2.10088	0	NA	NA	NA	NA	NA	NA	NA	NA	NA	NA	NA	NA	NA
0.365736	1.56131	Epcam	0	NA	NA	NA	4.714	2.92966	0.527654	0.298233	0	0	0	0	0	0	0.298233	0.298233	0	0	0	0	4.09552	2.52306	0	0.714139	0	0.298233	0	0.527654	7.31554	0.298233	0	0	0	0	NA	NA	NA	NA	NA	NA	NA	NA	NA	NA	NA	NA	NA
-1.85135	11.7155	Epcam	1	-1.75764	0.334275	1c	0.0773769	0	0.0773769	0.0773769	0	0.0773769	0	0	0	0	0.216198	0.0773769	0	0	0	0	7.84386	8.24269	2.27094	2.38833	2.06922	3.99077	3.22745	2.60639	7.65126	0	0	0.0773769	0.0773769	0	0.149194	0	0.0773769	0.149194	0.0773769	0.989331	0.149194	0	3.13036	1.12871	0.989331	1.07527	0
2.26446	-6.62	Epcam	3	NA	NA	NA	0.158471	0.158471	3.16407	3.64896	1.36589	0.789378	0.158471	0.158471	0	0.158471	0.158471	0	0	0	0	0	1.6334	1.78839	0	0	0	0.415517	0	0.415517	3.08089	0.158471	0	0	1.1732	0	NA	NA	NA	NA	NA	NA	NA	NA	NA	NA	NA	NA	NA
1.68401	1.41788	Epcam	0	NA	NA	NA	4.60122	2.92936	0.694533	0.511935	0	0	0	0	0	0	0	0	0.288375	0	0	0	4.02807	4.27476	0	0.694533	0	0.694533	2.16194	0.848882	7.31932	0.511935	0	0	0	0	NA	NA	NA	NA	NA	NA	NA	NA	NA	NA	NA	NA	NA
-3.62398	11.9818	Epcam	1	-2.75214	0.0947603	1b	0.126707	0	0	0.184509	0	0.0653592	0	0	0	0.184509	0.126707	0	0	0	0	0.0653592	7.89229	8.29124	1.92807	2.75949	1.63317	4.79542	3.29848	2.36001	7.58204	0	0	0.126707	0	0	0.290961	0	0	0	0.0653592	0.854777	0.126707	0.0653592	1.44504	0.184509	1.2525	0.732695	0.290961
-13.5912	-2.2612	Epcam	6	NA	NA	NA	0.429326	0.429326	0	0.958839	0	0	0	0	2.80641	6.11478	4.5118	0	0	0	0	0	2.25963	4.48797	0	0	0	0.958839	0.958839	0.728728	2.20203	0.958839	0	0	0	0	NA	NA	NA	NA	NA	NA	NA	NA	NA	NA	NA	NA	NA
-2.95758	5.04051	Epcam	9	NA	NA	NA	0	0	0	0.619343	0	0.619343	0	0	0	0.619343	0.619343	0	0	0	3.28583	3.61156	2.49734	2.94506	0	0	0	0.619343	0	0	2.062	0.619343	1.27344	0	0	0	NA	NA	NA	NA	NA	NA	NA	NA	NA	NA	NA	NA	NA
-2.16174	12.5356	Epcam	1	-2.88015	0.775337	1b	0.0830421	0	0	0.230923	0	0	0	0	0	0	0.159714	0	0	0.0830421	0	0	7.75021	8.28687	0.832393	3.01532	1.15205	4.89654	2.87421	2.08114	7.63175	0	0	0	0	0	0	0	0.230923	0.159714	0.159714	1.17905	0.0830421	0	2.58742	0	1.12431	1.06641	0
4.34251	-4.19936	Epcam	3	NA	NA	NA	3.86588	1.11916	0.864936	0.523205	1.49001	1.49001	0.523205	0	0	0	0	0	0	0	0	0	3.44192	1.87171	0	0	0	0.523205	0	0	6.99635	0	0	0	1.11916	0	NA	NA	NA	NA	NA	NA	NA	NA	NA	NA	NA	NA	NA
-0.108954	9.62035	Epcam	1	2.22332	-2.88345	1d	0.0806668	0	0.155309	0.350691	0	0	0	0	0	0	0.155309	0	0	0.0806668	0	0	8.04317	7.99422	2.61018	2.06544	0.954042	3.20982	4.09392	2.48534	7.63135	0	0	0.155309	0.0806668	0	0.815429	0.224765	0.563088	0.289709	0.408167	1.15822	0.224765	0	3.01584	1.86573	1.74126	2.15697	1.78449
3.56245	1.69968	Epcam	0	NA	NA	NA	5.09988	3.50885	1.06693	0	0	0.27592	0.27592	0	0	0	0.27592	0	0.27592	0	0	0	4.73443	3.04537	0	1.35059	0	0.820208	1.69532	0	7.39286	0	0	0	0	0	NA	NA	NA	NA	NA	NA	NA	NA	NA	NA	NA	NA	NA
1.15194	0.494536	Epcam	0	NA	NA	NA	4.19174	3.14264	0.37318	0	0	0	0	0	0	0	0	0	0.37318	0.37318	0	0	4.22537	2.05222	0	0	0	0.37318	0	1.03296	7.29624	0	0	0	0	0	NA	NA	NA	NA	NA	NA	NA	NA	NA	NA	NA	NA	NA
0.215974	8.66328	Epcam	1	-2.81825	-3.36345	1d	0	0	0	0.754302	0	0.754302	0	0	0	0	0.754302	0	0	0	0	0.754302	7.54049	7.22775	1.8917	4.24411	0	2.50644	4.30674	1.17935	7.7409	0	0	0.754302	0	0	0	0	0	0.754302	0	1.47668	0.754302	0	3.94499	0	1.47668	0.754302	0
0.103168	-7.51714	Epcam	2	NA	NA	NA	0	0.307697	3.32004	5.261	0.165637	0.165637	0.307697	0	0	0	0.165637	0	0.165637	0	0	0	1.30892	1.9636	0	0.165637	0	0	0	0.165637	3.50393	0	0	0	0.432064	0	NA	NA	NA	NA	NA	NA	NA	NA	NA	NA	NA	NA	NA
1.03768	-4.46798	Epcam	2	NA	NA	NA	0.25889	1.74534	1.5772	2.42853	0.25889	0.25889	0	0	0	0.25889	0.25889	0	0	0	0	0	2.37502	1.97482	0	0	0	0.25889	0	0.25889	5.5544	0	0	0	0	0	NA	NA	NA	NA	NA	NA	NA	NA	NA	NA	NA	NA	NA
0.809832	10.9034	Epcam	1	5.00008	-1.46443	1a	0	0.121744	0.0627236	0.177474	0	0	0	0	0	0.0627236	0	0	0	0.177474	0	0	7.76696	8.22615	1.07908	2.26274	0.83058	1.93017	3.57142	2.24233	7.6702	0.0627236	0.0627236	0.373718	0	0	0	0	0.710849	0.0627236	0	1.18345	0.280402	0	2.93048	2.23543	1.29583	0.801964	0
0.492322	1.51363	Epcam	0	NA	NA	NA	2.94681	2.81176	0	0.470943	0	0	0	0	0	0	0.470943	0	0	0	0	0	5.19767	4.67156	0	0.789823	0	0	2.17697	1.38817	6.90785	0.789823	0	0	0.470943	0.470943	NA	NA	NA	NA	NA	NA	NA	NA	NA	NA	NA	NA	NA
-2.37539	-0.917065	Epcam	8	NA	NA	NA	0	0.45803	1.73124	0.327362	0.177018	0.177018	0	0	0	0	0.177018	0	3.66243	3.61666	0	0	2.48808	2.02606	0	0	0	0.327362	0	0.177018	3.69182	0	0	0	0.935786	0	NA	NA	NA	NA	NA	NA	NA	NA	NA	NA	NA	NA	NA
0.248224	-4.56482	Epcam	2	NA	NA	NA	0.313201	1.27385	2.16604	1.54286	0	0.551348	0.743549	0	0	0	0.313201	0	0	0	0	0	2.12297	1.54286	0	0	0	0.551348	0	0.551348	4.94968	0	0	0	1.37178	0	NA	NA	NA	NA	NA	NA	NA	NA	NA	NA	NA	NA	NA
-1.6719	12.6937	Epcam	1	-1.86763	0.0407136	1c	0.265395	0.0590131	0.0590131	0.0590131	0	0.0590131	0	0	0	0	0.114737	0.114737	0	0.167519	0	0	7.83766	8.06512	4.19217	2.08586	2.48007	6.62861	3.20958	2.58163	7.58237	0	0	0.265395	0	0	0	0.0590131	0.114737	0	0.114737	0.94799	0.265395	0	2.58621	0.924151	0.31096	0.217654	0.0590131
-1.51421	-8.98128	Epcam	2	NA	NA	NA	0	0	3.47966	5.61722	0	0.289941	0.155442	0	0	0.289941	0.289941	0	0.155442	0	0	0	1.10463	2.29387	0	0.155442	0	0.289941	0	0	1.54753	0	0	0	0	0	NA	NA	NA	NA	NA	NA	NA	NA	NA	NA	NA	NA	NA
-14.7914	-2.1933	Epcam	6	NA	NA	NA	0	0	0	0.43316	0	0.43316	0	0	3.4455	5.96538	5.71002	0	0	0	0	0	2.32396	5.71718	0	0.43316	0	0	0	0.734407	1.7714	0.43316	0	0	0	0	NA	NA	NA	NA	NA	NA	NA	NA	NA	NA	NA	NA	NA
2.86755	-9.2297	Epcam	4	NA	NA	NA	0.341645	0	2.59178	5.82247	0	0	2.19827	1.72555	0	0	0	0	0	0	0	0	1.77277	2.2568	0	0.127296	0	0.433737	0.127296	0.127296	3.51799	0.127296	0	0	2.01706	0	NA	NA	NA	NA	NA	NA	NA	NA	NA	NA	NA	NA	NA
3.82892	0.870482	Epcam	0	NA	NA	NA	4.77445	2.81596	0.914734	1.17686	0	0.317746	0	0	0.317746	0.558504	0.317746	0.317746	0	0	0	0	4.5124	3.85819	0	1.28597	0	0.558504	1.38435	1.17686	7.35862	0	0	0.317746	0	0.558504	NA	NA	NA	NA	NA	NA	NA	NA	NA	NA	NA	NA	NA
-12.313	0.372531	Epcam	7	NA	NA	NA	0	0	0.934865	0	0	0.415827	0	0	1.11923	6.08279	0	0	0	0	0	0	2.55407	3.12043	0	0.70865	0	1.11923	0.415827	0.70865	2.37925	0	0	0	0	0	NA	NA	NA	NA	NA	NA	NA	NA	NA	NA	NA	NA	NA
-3.37014	11.777	Epcam	1	-3.04731	1.60969	1b	0.0640379	0.0640379	0	0.180986	0.0640379	0.0640379	0	0.0640379	0	0	0.180986	0.0640379	0	0	0	0	7.92432	8.26334	1.95787	2.21204	1.60301	5.39827	3.91607	2.70498	7.51771	0	0	0.234701	0	0	0.0640379	0.124221	0	0.234701	0.234701	0.975811	0.0640379	0	2.58782	0.285678	1.02446	0.584221	1.32908
-13.2621	-1.53938	Epcam	6	NA	NA	NA	0.364808	0	0.364808	0.841875	0.364808	0.364808	0	0	3.26169	5.78793	2.71387	4.49901	0	0	0	0	2.23693	4.91701	0	0.364808	0	0	0	0.364808	1.50893	0.364808	0	0	0	0	NA	NA	NA	NA	NA	NA	NA	NA	NA	NA	NA	NA	NA
3.82519	-0.125887	Epcam	0	NA	NA	NA	4.83883	2.22678	0	0.276173	0	0.276173	0	0	0	0	0	0.276173	0	0	0	0	3.684	3.09073	0	0	0	0.492347	0	0.276173	7.04825	0.492347	0	0	0	0	NA	NA	NA	NA	NA	NA	NA	NA	NA	NA	NA	NA	NA
-2.08788	-1.0496	Epcam	8	NA	NA	NA	0.220657	0.401317	1.89891	0.686918	0.220657	0.220657	0	0	0	0	0	0.220657	2.21349	2.45243	0	0	2.49406	2.15799	0	0.554279	0	0	0	0	3.78328	0.554279	0	0	0	0	NA	NA	NA	NA	NA	NA	NA	NA	NA	NA	NA	NA	NA
0.458015	-5.00532	Epcam	2	NA	NA	NA	0.793939	0.546533	2.69583	2.0832	0.21706	0.395305	0	0.21706	0	0	0.21706	0	0	0	0	0	2.05255	1.88337	0	0.21706	0	0	0	0.21706	5.37427	0.395305	0	0	0	0	NA	NA	NA	NA	NA	NA	NA	NA	NA	NA	NA	NA	NA
0.721986	-8.86117	Epcam	4	NA	NA	NA	1.68207	1.97678	2.86706	5.55591	0	0.525352	1.26239	0.378917	0	0	0	0	0	0.2073	0	0	3.48303	5.2293	0	0.2073	0	0.378917	4.34998	0.867985	5.42585	0	0.378917	0	1.19499	0.2073	NA	NA	NA	NA	NA	NA	NA	NA	NA	NA	NA	NA	NA
1.98669	2.37545	Epcam	0	NA	NA	NA	4.41534	3.51051	0.310991	0	0.310991	0	0	0	0	0.310991	0	0	0	0	0	0	4.74328	5.05936	0	0.310991	0	0.739234	3.61397	0.547864	7.85185	0	0	0	0	0.310991	NA	NA	NA	NA	NA	NA	NA	NA	NA	NA	NA	NA	NA
1.82476	-4.28262	Epcam	2	NA	NA	NA	2.32499	1.54557	1.76541	0.207554	0.525907	0.379346	0	0	0	0	0.525907	0	0	0	0	0	2.64956	1.80412	0	0.379346	0	0.379346	0	0.767012	6.27532	0	0	0	0.767012	0	NA	NA	NA	NA	NA	NA	NA	NA	NA	NA	NA	NA	NA
-1.45729	-8.27113	Epcam	2	NA	NA	NA	0	0	3.59289	6.5338	0	0.300022	0.530498	0.300022	0	0	0.161221	0	0	0	0	0	1.28762	1.91297	0	0.161221	0	0	0	0.161221	1.71354	0	0	0	1.1861	0	NA	NA	NA	NA	NA	NA	NA	NA	NA	NA	NA	NA	NA
0.0164647	-1.83745	Epcam	0	NA	NA	NA	1.21392	1.82561	1.4617	0.387524	0	0.387524	0	0	0	0	0	0	0	0	0	0	2.75195	2.20239	0	0	0	0.387524	0.666113	1.34546	6.1569	0	0	0	0.666113	0	NA	NA	NA	NA	NA	NA	NA	NA	NA	NA	NA	NA	NA
0.178931	-0.734061	Epcam	0	NA	NA	NA	2.1732	2.21655	1.73551	0	0.328812	0.328812	0	0	0	0.328812	0.328812	0	0	0	0	0	3.22437	2.68281	0	0.575846	0	0.328812	0.328812	1.08065	6.53287	0	0	0	0.575846	0	NA	NA	NA	NA	NA	NA	NA	NA	NA	NA	NA	NA	NA
4.69503	-7.27786	Epcam	3	NA	NA	NA	0	0.519659	2.54593	5.44016	1.36	1.7818	1.55772	1.48326	0	0	0.157314	0	0	0	0	0	0.859893	1.72273	0.157314	0	0	0.293212	0	0.293212	4.16208	0	0	0	2.15945	0	NA	NA	NA	NA	NA	NA	NA	NA	NA	NA	NA	NA	NA
-0.787465	-5.39477	Epcam	2	NA	NA	NA	0.546278	0.897568	3.08353	3.58038	0	0.793607	0	0	0	0	0	0	0	0	0	0	2.74318	1.63288	0	0	0	0.546278	0.395107	0.216942	4.81892	0.216942	0	0	0	0	NA	NA	NA	NA	NA	NA	NA	NA	NA	NA	NA	NA	NA
2.70154	3.36696	Epcam	5	NA	NA	NA	3.55536	3.53013	0.361792	0.361792	0	0.361792	0	0	0	0	0	0.361792	0	0	0	0	5.17427	6.04416	0	1.2852	0	0	4.52291	1.75698	7.50011	0	0.361792	0	0	0	NA	NA	NA	NA	NA	NA	NA	NA	NA	NA	NA	NA	NA
3.0404	1.35756	Epcam	0	NA	NA	NA	3.96173	1.89578	0.273317	0.487742	0	0	1.42146	0	0	0	0	0	0	0	0	0	4.58623	3.36641	0	0.944523	0	0.487742	3.54478	1.25691	7.17644	0.487742	0.273317	0	1.68648	0.273317	NA	NA	NA	NA	NA	NA	NA	NA	NA	NA	NA	NA	NA
-14.2881	-1.62356	Epcam	6	NA	NA	NA	0	0	0	0.498294	0	0	0	0	3.16154	5.99673	0	0	0	0	0	0	2.16916	4.2315	0	0.498294	0	0.498294	0	0	2.09248	0.498294	0	0	0	0	NA	NA	NA	NA	NA	NA	NA	NA	NA	NA	NA	NA	NA
2.15532	-5.41218	Epcam	3	NA	NA	NA	0.530697	0.383045	2.13628	0.968354	0.875566	0.659326	0	0.209752	0	0	0.530697	0	0	0	0	0	2.10834	1.50421	0	0	0	0.209752	0	0.383045	5.5055	0	0	0	0	0	NA	NA	NA	NA	NA	NA	NA	NA	NA	NA	NA	NA	NA
-2.64685	10.7201	Epcam	1	-4.3196	2.01917	1b	0.244394	0	0	0	0	0	0	0	0	0	0	0	0	0	0	0	8.07865	8.09753	0	1.69186	0.604612	5.43546	4.03193	2.2884	7.61552	0	0.244394	0	0	0	0.440636	0	0	0	0.244394	1.46376	0	0	2.69749	0	0.244394	0.440636	0
1.92743	3.6148	Epcam	0	NA	NA	NA	5.61758	2.64661	0	0	0	0.697222	0	0	0	0	0.697222	0	0	0	0	0	4.56192	4.88327	0	0	0	0.697222	1.10404	1.10404	7.27426	0	0	0	0	0	NA	NA	NA	NA	NA	NA	NA	NA	NA	NA	NA	NA	NA
-1.24948	-8.44495	Epcam	2	NA	NA	NA	0	0	3.66691	6.55237	0.288543	0.288543	0	0	0	0	0.154643	0	0.406613	0	0	0	1.50675	1.70756	0	0	0	0.288543	0	0.288543	2.74406	0	0	0	0.512203	0	NA	NA	NA	NA	NA	NA	NA	NA	NA	NA	NA	NA	NA
2.12904	1.14101	Epcam	0	NA	NA	NA	4.77283	2.99249	0.547126	0	0	0	0	0	0	0	0.547126	0	0	0	0	0	3.47556	2.95527	0	1.53502	0	0	0.547126	0.898761	7.45415	0	0	0	0	0	NA	NA	NA	NA	NA	NA	NA	NA	NA	NA	NA	NA	NA
3.27232	-10.1226	Epcam	4	NA	NA	NA	2.73135	0.439583	1.95624	0.743897	0	0.439583	1.58195	0	0	0.439583	0	0	0	0	0	0	3.01171	2.39216	0.439583	0.743897	0	0	0.439583	0.976888	6.35845	0	0	0	2.34036	0	NA	NA	NA	NA	NA	NA	NA	NA	NA	NA	NA	NA	NA
1.64768	1.90359	Epcam	0	NA	NA	NA	3.6785	2.80839	0.748151	0	0	0	0	0	0	0	0	0	0	0	0	0	4.14841	4.37308	0.555068	1.37832	0	0	2.39951	1.54975	7.20157	0.315562	0	0.315562	0	0	NA	NA	NA	NA	NA	NA	NA	NA	NA	NA	NA	NA	NA
0.991929	3.44425	Epcam	0	NA	NA	NA	3.99417	4.41066	1.33612	0.876356	0	0	0	0	0	0	0.876356	0	0	0	0	0	5.25588	6.45766	0	2.38093	0	0.876356	5.211	0	7.67994	0	0	0	0	0.876356	NA	NA	NA	NA	NA	NA	NA	NA	NA	NA	NA	NA	NA
5.04705	-4.10323	Epcam	3	NA	NA	NA	4.00754	1.64337	1.04889	0.656086	1.19939	1.72921	0.208484	0.380911	0	0.208484	0	0	0.208484	0.208484	0	0	3.33654	2.20974	0	0.208484	0	0.208484	0.208484	0.380911	6.86668	0.208484	0	0	1.49898	0	NA	NA	NA	NA	NA	NA	NA	NA	NA	NA	NA	NA	NA
1.25663	-3.47887	Epcam	2	NA	NA	NA	1.56402	2.18984	1.77688	0.757718	0.320488	0.320488	0	0	0	0	0	0	0	0	0	0	2.60027	2.68108	0	0.320488	0	0	0	0.320488	5.70828	0	0	0	0.757718	0	NA	NA	NA	NA	NA	NA	NA	NA	NA	NA	NA	NA	NA
-1.77441	-7.28048	Epcam	2	NA	NA	NA	0	0.359537	3.10982	6.33449	0.195841	0.359537	0	0	0	0	0	0	0	0	0	0	1.75082	1.67272	0.195841	0.195841	0	0	0	0.195841	4.51554	0	0	0	0.195841	0	NA	NA	NA	NA	NA	NA	NA	NA	NA	NA	NA	NA	NA
0.528114	-4.09243	Epcam	2	NA	NA	NA	1.12592	0.231415	1.78293	0.833741	0	0.577258	0.419214	0	0	0	0	0	0	0	0	0	1.98089	1.86687	0	0.231415	0	0.231415	0.419214	0.419214	6.16255	0	0	0	1.207	0	NA	NA	NA	NA	NA	NA	NA	NA	NA	NA	NA	NA	NA
-13.0359	-1.35418	Epcam	6	NA	NA	NA	2.45871	0	0.440133	0.440133	0	0.169156	0	0	2.48975	4.98897	2.22934	6.54484	0	0	0	0.313795	5.50284	6.76637	0.169156	0.744709	0.169156	1.93119	4.90383	1.72413	5.32133	0.653118	0.552285	0	0	0.169156	NA	NA	NA	NA	NA	NA	NA	NA	NA	NA	NA	NA	NA
-1.34843	10.9723	Epcam	1	-0.979013	0.57402	1c	0	0	0	0.150796	0	0	0	0	0	0	0.0782376	0	0.0782376	0.0782376	0	0	7.97842	8.20199	2.73464	2.14807	2.38388	0.218443	3.76667	2.69146	7.50717	0	0.218443	0.341387	0	0	0.341387	0.0782376	0	0.150796	0.218443	0.996569	0	0	3.25746	1.48567	1.02617	1.36855	1.96058
4.36153	-4.68258	Epcam	3	NA	NA	NA	1.37458	0.971081	1.83267	0.283794	1.52817	1.08821	0	0.504597	0	0	0	0	0	0	0	0	2.35296	2.21964	0	0	0	0.685356	0.283794	0.685356	6.13925	0.283794	0	0	0.685356	0	NA	NA	NA	NA	NA	NA	NA	NA	NA	NA	NA	NA	NA
2.7288	-3.14416	Epcam	2	NA	NA	NA	1.84976	0.539086	2.09733	0	0.305438	0.539086	0	0	0	0	0.305438	0	0	0	0	0	2.14026	3.01012	0	0.539086	0	0.728349	0.305438	0.305438	4.81934	0	0	0	0	0	NA	NA	NA	NA	NA	NA	NA	NA	NA	NA	NA	NA	NA
-13.7866	-1.82537	Epcam	6	NA	NA	NA	0	0	0	0.765139	0	0.454031	0	0	2.76888	6.31578	5.75908	0	0	0	0	0	1.99076	5.24431	0	0	0	0.454031	0	0.454031	2.06633	1.00208	0	0	0	0	NA	NA	NA	NA	NA	NA	NA	NA	NA	NA	NA	NA	NA
0.433079	-7.20318	Epcam	2	NA	NA	NA	0	0.205466	3.58704	5.44405	0.954233	0.862291	0	0	0	0	0.205466	0	0.521345	0.205466	0	0	1.58466	1.75614	0	0	0	0.648353	0.375826	0.205466	3.88041	0.205466	0	0	0	0	NA	NA	NA	NA	NA	NA	NA	NA	NA	NA	NA	NA	NA
-12.2094	1.00498	Epcam	7	NA	NA	NA	0	0	0	2.25725	0	0	0	0	0	4.55519	0	5.56281	0	0	0	0	3.38515	3.38515	0	0	0	0	0	0	2.89666	0	0	0	0	0	NA	NA	NA	NA	NA	NA	NA	NA	NA	NA	NA	NA	NA
1.688	2.76781	Epcam	0	NA	NA	NA	4.77693	3.81364	0	0	0	0	0	0	0	0	0	0	0	0	0	0	4.83727	5.86745	0	1.67609	0	0.36079	2.78539	1.15446	7.58622	0	0	0	0	0	NA	NA	NA	NA	NA	NA	NA	NA	NA	NA	NA	NA	NA
0.137461	-8.31944	Epcam	4	NA	NA	NA	0	0.604239	3.37469	5.62824	0	0.188523	0.808611	0	0	0	0	0	0	0	0	0	1.78828	1.94826	0.188523	0	0	0.711637	0	0	2.41285	0.188523	0	0	1.05333	0	NA	NA	NA	NA	NA	NA	NA	NA	NA	NA	NA	NA	NA
1.43108	-0.280474	Epcam	0	NA	NA	NA	3.34164	2.29947	1.52335	0.540878	0	0.306571	0	0	0	0	0.540878	0	0	0	0	0	4.0856	2.402	0.306571	0.540878	0	0.306571	0	0.306571	7.22127	0	0	0	0.306571	0	NA	NA	NA	NA	NA	NA	NA	NA	NA	NA	NA	NA	NA
5.1512	-9.21149	Epcam	4	NA	NA	NA	1.33531	0.5308	0.799987	0.300213	0.875712	1.07357	2.12263	1.9391	0	0.300213	0.16133	0	0	0	0	0	2.67281	2.05769	0	0	0	0.16133	0.16133	0.422138	5.69625	0.422138	0.300213	0	2.62324	0.16133	NA	NA	NA	NA	NA	NA	NA	NA	NA	NA	NA	NA	NA
-14.9624	-2.89133	Epcam	6	NA	NA	NA	0.532645	0	0.532645	0.878325	0.532645	0	0	0	3.5486	6.08984	4.27731	0	0	0	0	0	2.6146	4.98778	0	0	0	0.878325	0	0	2.50593	0.532645	0	0	0	0	NA	NA	NA	NA	NA	NA	NA	NA	NA	NA	NA	NA	NA
3.23653	-1.99788	Epcam	0	NA	NA	NA	3.07137	2.50602	0.937094	0.327964	0.327964	0.678209	0	0	0	0	0	0	0	0	0	0	3.19	1.79936	0	0.57452	0	0.327964	0	0.858019	6.79082	0.177367	0	0	0	0	NA	NA	NA	NA	NA	NA	NA	NA	NA	NA	NA	NA	NA
-0.42701	-4.13767	Epcam	2	NA	NA	NA	0.555205	1.00504	2.66454	0.402036	0.221088	0.555205	0.221088	0	0	0	0	0	0	0	0	0	2.00596	2.26801	0	0.221088	0	0.688	0	0.221088	5.38335	0.402036	0	0	0.221088	0	NA	NA	NA	NA	NA	NA	NA	NA	NA	NA	NA	NA	NA
2.36589	-1.09887	Epcam	0	NA	NA	NA	3.10333	1.49089	0.661898	0.272179	0	0.272179	0	0	0	0	0	0	0	0	0	0	3.54918	2.17709	0	0.272179	0	0.485905	0	1.33905	6.92987	0.272179	0	0	0.485905	0	NA	NA	NA	NA	NA	NA	NA	NA	NA	NA	NA	NA	NA
1.74397	0.926411	Epcam	0	NA	NA	NA	4.15099	3.30841	0.9359	0.9359	0	0.416407	0	0	0	0	0.709515	0	0.416407	0	0	0	3.88194	2.94851	0	0	0	0	0.709515	0	7.17092	0	0	0	0	0	NA	NA	NA	NA	NA	NA	NA	NA	NA	NA	NA	NA	NA
4.29665	-10.8729	Epcam	4	NA	NA	NA	1.17779	0.29693	1.32595	0.159446	0	0.525582	1.45497	2.36839	0	0.159446	0.417777	0	0.938345	1.97727	0	0	3.14841	1.37083	0	0	0	0.159446	0.159446	0.622888	4.98618	0.159446	0	0	2.59868	0	NA	NA	NA	NA	NA	NA	NA	NA	NA	NA	NA	NA	NA
1.91279	1.35783	Epcam	0	NA	NA	NA	4.70867	3.13466	0.358372	0	0	0.358372	0	0	0	0	0.358372	0	0	0	0	0	4.05857	2.83008	0	0.621648	0	0.358372	2.63404	0.829858	7.38313	0.358372	0	0	0	0.358372	NA	NA	NA	NA	NA	NA	NA	NA	NA	NA	NA	NA	NA
0.03477	-5.11541	Epcam	2	NA	NA	NA	0.245928	0.749164	2.42621	0.983144	0.245928	0	0	0	0	0	0.245928	0	0	0	0	0	2.5202	1.53137	0	0.245928	0	0.443156	0	0.60782	4.37731	0	0	0	1.08237	0	NA	NA	NA	NA	NA	NA	NA	NA	NA	NA	NA	NA	NA
1.56793	-1.27887	Epcam	0	NA	NA	NA	3.46361	1.67219	0.692049	0	0.287133	0	0	0	0	0	0.287133	0	0	0	0	0	3.67837	2.11833	0	0.287133	0	0.287133	0	0.287133	6.61788	0.287133	0	0	0.287133	0.287133	NA	NA	NA	NA	NA	NA	NA	NA	NA	NA	NA	NA	NA
-0.411333	11.6077	Epcam	1	0.61702	3.34086	1a	0	0	0.0627511	0.575006	0	0.121796	0	0	0	0	0.177548	0.121796	0	0.328275	0	0	7.75004	8.17678	0.459231	1.82147	1.01108	6.50852	4.21132	2.83299	7.52979	0	0.121796	0.0627511	0	0.121796	1.07938	0.575006	1.01108	0.177548	0.177548	1.07938	0.280513	0	2.07873	1.31372	1.63798	1.01108	0.417456
-2.80976	10.8936	Epcam	1	0.525079	-4.64296	1d	0.139035	0	0	0	0	0	0	0	0	0.139035	0	0	0	0	0	0	8.01561	7.95744	0.369834	2.04283	0.369834	5.44247	3.89549	2.20331	7.51957	0	0	0	0	0	0.139035	0	0.467913	0	0	1.30426	0.139035	0	2.64805	0.139035	0.639213	0.369834	0
5.43213	-7.06128	Epcam	3	NA	NA	NA	0.733425	0.572673	1.80858	1.70173	1.37052	1.80858	1.40903	1.75658	0	0	0	0	0	0	0	0	2.26775	1.70173	0.143754	0	0	0.572673	0	0.481438	5.56526	0.143754	0	0	2.05443	0	NA	NA	NA	NA	NA	NA	NA	NA	NA	NA	NA	NA	NA
2.98759	3.13744	Epcam	5	NA	NA	NA	2.79458	1.81133	0.759619	0.450267	0	0.450267	0	0.450267	0	0	0	0	0	0.450267	0	0	4.85512	6.11243	0	0.450267	0	0.995543	5.41898	2.19302	7.31637	0.450267	1.18629	0.450267	0.450267	0.450267	NA	NA	NA	NA	NA	NA	NA	NA	NA	NA	NA	NA	NA
3.58269	-8.83029	Epcam	4	NA	NA	NA	0	0.270819	2.75838	5.06797	0.483706	0.483706	1.73441	1.99827	0	0.144549	0	0	0.144549	0	0	0	1.45065	1.76149	0	0.57526	0	0	0	0	4.10112	0.270819	0	0	1.70657	0	NA	NA	NA	NA	NA	NA	NA	NA	NA	NA	NA	NA	NA
-0.22487	10.0598	Epcam	1	3.39068	-3.15806	1d	0	0.136782	0	0.364459	0	0.136782	0	0	0	0	0	0	0	0	0	0	7.87898	7.98043	0.257086	2.70303	0.630989	6.7135	4.07581	2.53208	7.39241	0	0	0.461412	0	0	0	0.841224	0.257086	0	0.461412	1.01485	0.775936	0	2.80562	1.65837	0.461412	0.461412	0
-3.763	11.7647	Epcam	1	-4.19028	1.84198	1b	0.162072	0	0.0843158	0.0843158	0	0	0	0	0	0	0.0843158	0	0	0.0843158	0	0	8.01259	8.26079	1.01503	2.07315	0.949146	3.12365	3.51041	2.2999	7.53518	0	0.0843158	0	0	0	0.0843158	0.0843158	0	0.0843158	0.0843158	0.720601	0.0843158	0	1.99252	0	0.301503	0.479834	0.479834
-2.83233	-7.93483	Epcam	2	NA	NA	NA	0.195315	0	3.05754	6.75228	0	0.622068	0	0.195315	0	0	0	0	0	0	0	0	2.75157	3.06763	0	0	0	0.622068	0	0.358644	3.53272	0	0	0	0.195315	0	NA	NA	NA	NA	NA	NA	NA	NA	NA	NA	NA	NA	NA
-0.907823	12.5873	Epcam	1	-1.25228	3.12163	1b	0	0	0.130595	0.299189	0	0.0674278	0	0	0	0	0.299189	0	0.0674278	0	0	0	7.8496	8.15773	1.3324	1.76009	1.3324	6.26576	3.3711	2.6322	7.59477	0	0	0.190008	0.0674278	0	0.569443	0	0.190008	0.130595	0	0.873408	0.246088	0	2.87586	1.40343	1.48566	1.15131	0.0674278
4.2219	-3.45434	Epcam	3	NA	NA	NA	3.44336	2.44015	0.757251	0.448654	0.992737	0.992737	0	0	0	0	0	0	0	0	0	0	2.44015	1.8076	0	0.448654	0	0.24928	0	1.26636	6.75784	0.61481	0	0	0.992737	0	NA	NA	NA	NA	NA	NA	NA	NA	NA	NA	NA	NA	NA
2.33043	0.772184	Epcam	0	NA	NA	NA	4.98714	1.20808	0.941842	0.77635	0	0.330149	0	0.577933	0	0.330149	0	0	0	0	0	0	3.83679	3.06064	0	0	0	0.330149	0	0.77635	7.34907	0.330149	0	0	0	0	NA	NA	NA	NA	NA	NA	NA	NA	NA	NA	NA	NA	NA
-0.202779	-5.89912	Epcam	2	NA	NA	NA	0	2.63943	3.39147	3.74299	0.399287	0	0.219441	0	0	0	0.399287	0	0	0	0	0	2.23462	1.68951	0	0	0	0.219441	0	0	4.96166	0	0	0	0.399287	0	NA	NA	NA	NA	NA	NA	NA	NA	NA	NA	NA	NA	NA
1.18889	-0.363136	Epcam	0	NA	NA	NA	2.7356	1.80649	1.80649	0.353532	0	0	0	0	0	0.353532	0.353532	0	0	0	0	0	4.13505	3.04129	0	0	0	0	0	0.614199	7.24094	0.353532	0	0	0	0	NA	NA	NA	NA	NA	NA	NA	NA	NA	NA	NA	NA	NA
-1.0984	12.3282	Epcam	1	0.511218	2.44849	1c	0.210671	0	0.0569724	0.461383	0	0.0569724	0	0	0	0.0569724	0.110873	0	0	2.01591	0	0	7.80126	8.26056	1.11577	2.30543	1.50798	5.11888	3.6451	2.46702	7.6383	0	0	0	0	0.110873	0.566532	0	0	0.301407	0	1.09638	0.384591	0	2.42642	1.49492	1.39837	1.03582	1.15347
3.8736	-0.730544	Epcam	0	NA	NA	NA	3.61301	3.05171	2.01497	0	0.28143	0.28143	0.680604	0	0	0.28143	0	0	0	0	0	0	3.12573	2.51574	0	1.08185	0	0.500804	0	0.28143	6.84829	0.28143	0	0	1.97067	0	NA	NA	NA	NA	NA	NA	NA	NA	NA	NA	NA	NA	NA
4.53225	0.550912	Epcam	0	NA	NA	NA	4.32345	4.12186	1.08782	0.685063	0	0	0	0	0	0	0	0	0	0	0	0	3.13435	2.89338	0	0.970714	0	1.19264	0	0.970714	6.95043	0	0	0	0	0	NA	NA	NA	NA	NA	NA	NA	NA	NA	NA	NA	NA	NA
0.717518	1.97488	Epcam	0	NA	NA	NA	3.72049	3.93421	0.661066	0.661066	0	0.384192	0	0	0	0	0.384192	0	0	0	0	0	3.88731	2.33878	0	0.877668	0	0.384192	0.661066	0.877668	7.55429	0.384192	0	0	0	0	NA	NA	NA	NA	NA	NA	NA	NA	NA	NA	NA	NA	NA
0.150632	2.21844	Epcam	0	NA	NA	NA	4.29575	4.26427	0.922653	0.321351	0	0.321351	0	0	0	0.321351	0	0	0	0	0	0	4.19247	3.27307	0	0.922653	0	0.321351	0	0.564164	7.52626	0.321351	0.321351	0	0	0.321351	NA	NA	NA	NA	NA	NA	NA	NA	NA	NA	NA	NA	NA
2.77911	0.63723	Epcam	0	NA	NA	NA	3.86327	4.0838	0.922721	0	0	0	0	0	0	0	0	0	0	0	0	0	4.12752	4.67757	0	0.321382	0	0.564213	0.759448	0	7.17878	0.321382	0	0	0.321382	0	NA	NA	NA	NA	NA	NA	NA	NA	NA	NA	NA	NA	NA
4.55817	-3.11628	Epcam	3	NA	NA	NA	4.47612	3.1119	0	0.526134	1.32694	0.869096	0	0.297277	0	0	0	0.297277	0	0	0	0	3.8584	2.26745	0	0.869096	0	0.526134	0.297277	0.297277	7.41453	0.526134	0	0	0.869096	0.526134	NA	NA	NA	NA	NA	NA	NA	NA	NA	NA	NA	NA	NA
1.91629	-6.07755	Epcam	3	NA	NA	NA	0.177131	0.677493	3.41627	5.64531	1.2016	1.14156	0	0.177131	0	0	0.458286	0	0	0	0	0	2.29397	1.82974	0	0	0	1.00945	0.177131	0	5.61753	0	0	0	0.677493	0	NA	NA	NA	NA	NA	NA	NA	NA	NA	NA	NA	NA	NA
3.96557	-4.10016	Epcam	3	NA	NA	NA	2.5341	1.66559	1.18496	0.697703	1.10468	1.39312	0.224968	0.408505	0	0.224968	0	0	0	0	0	0	3.0412	2.23274	0	0	0	0.697703	0	0.815991	6.20907	0	0	0	0.563522	0	NA	NA	NA	NA	NA	NA	NA	NA	NA	NA	NA	NA	NA
-2.87244	4.93907	Epcam	9	NA	NA	NA	0.730425	0.730425	0	1.4417	0	0	0	0	0	0	0.730425	0	0	0	3.4029	4.3063	4.04218	3.83277	0	0.730425	0	1.85314	1.4417	0.730425	3.78506	0.730425	0	0	0	0	NA	NA	NA	NA	NA	NA	NA	NA	NA	NA	NA	NA	NA
4.21156	-1.09617	Epcam	0	NA	NA	NA	3.56417	0.560367	0.811904	0	0	0.917342	0.694023	0	0	0.223494	0.223494	0	0.223494	0	0	0	3.36899	3.06972	0.223494	0.406049	0	0.223494	0.694023	0.406049	6.33325	0.223494	0.811904	0	0.811904	0.406049	NA	NA	NA	NA	NA	NA	NA	NA	NA	NA	NA	NA	NA
4.19833	1.32667	Epcam	0	NA	NA	NA	4.78408	2.52862	0.379426	0.65383	0.65383	0.379426	0	0	0	0.379426	0.868922	0	0	0	0	0	4.3575	3.16171	0	0.868922	0	0	2.4116	1.04584	7.70717	0	0	0	0	0	NA	NA	NA	NA	NA	NA	NA	NA	NA	NA	NA	NA	NA
-12.5043	-0.277381	Epcam	7	NA	NA	NA	0	0	0	0.927752	0	0.567816	0	0	0	0	0.567816	0	0.927752	0.567816	0.567816	0	2.06429	2.6387	0	0	0	0.567816	0	0.927752	2.06429	0.567816	0	0	0.927752	0	NA	NA	NA	NA	NA	NA	NA	NA	NA	NA	NA	NA	NA
1.88473	4.48649	Epcam	5	NA	NA	NA	1.09715	0	0	1.38465	0	0	0	0	0	0	0	0	0	1.09715	0	0	5.99177	7.33148	0.692049	0	0	2.52371	5.17396	2.73878	7.35504	0	1.25119	0.404733	0	0.404733	NA	NA	NA	NA	NA	NA	NA	NA	NA	NA	NA	NA	NA
4.88762	-7.20319	Epcam	3	NA	NA	NA	0	0.16583	2.61198	5.13691	0.893217	1.56607	1.70644	1.80013	0	0	0	0	0.16583	0	0	0	1.30984	1.35737	0	0	0	0	0	0	3.35959	0.16583	0	0	2.21011	0	NA	NA	NA	NA	NA	NA	NA	NA	NA	NA	NA	NA	NA
0.184694	-4.27653	Epcam	2	NA	NA	NA	0.966093	1.52188	1.71514	0.281813	0.501419	0	0.681375	0.281813	0	0.281813	0.281813	0	0	0	0	0	2.77099	1.97201	0	0	0	0.966093	0	0.501419	5.66224	0	0	0	1.59054	0	NA	NA	NA	NA	NA	NA	NA	NA	NA	NA	NA	NA	NA
-1.3589	-7.96579	Epcam	2	NA	NA	NA	0	0.202815	3.90332	6.17175	0	0.202815	0	0	0	0	0.37135	0	0	0	0	0	1.92366	2.30197	0	0	0	0.37135	0.37135	0.37135	3.2031	0	0	0.202815	0.37135	0	NA	NA	NA	NA	NA	NA	NA	NA	NA	NA	NA	NA	NA
1.4672	-0.470323	Epcam	0	NA	NA	NA	4.19293	3.36746	0.765877	0.569427	0	0.324708	0	0	0	0	0.324708	0	0	0	0	0	3.21023	2.49528	0.324708	0.569427	0	0	0	0.569427	7.08159	0	0	0	0	0.324708	NA	NA	NA	NA	NA	NA	NA	NA	NA	NA	NA	NA	NA
-0.969016	9.45505	Epcam	1	1.65367	-4.12507	1d	0	0	0	0.0905957	0	0.173661	0	0	0	0	0.173661	0.0905957	0	0.388069	0	0	8.12035	7.90952	1.78019	2.63163	0.450411	6.32472	4.18755	2.35872	7.43492	0	0.173661	0.250353	0	0.173661	0	0	0	0.0905957	0.173661	1.6615	0.173661	0.0905957	2.43632	0.923155	0.995794	1.64333	1.29613
1.20339	-3.61235	Epcam	2	NA	NA	NA	1.96961	1.60764	1.36163	0	1.03464	0.545596	0	0	0	0	0	0	0.736425	0	0	0	2.89328	2.06605	0	0.736425	0	0.309555	0.309555	0.736425	6.64095	0	0	0	0.736425	0	NA	NA	NA	NA	NA	NA	NA	NA	NA	NA	NA	NA	NA
5.95126	-7.59179	Epcam	4	NA	NA	NA	2.59858	0.992137	0.841517	0.172738	1.18254	1.77536	1.97717	2.18822	0	0.172738	0	0	0.172738	0	0	0	3.08784	1.97717	0	0	0	0.172738	0.319987	0.319987	6.02434	0.172738	0	0	2.54085	0	NA	NA	NA	NA	NA	NA	NA	NA	NA	NA	NA	NA	NA
1.2679	-5.47234	Epcam	2	NA	NA	NA	0.802686	0	2.01029	1.04637	0	0	0.479808	0	0	0	0	0	0	0	0	0	1.96818	1.77937	0	0	0	0	0	0.268409	4.71429	0.268409	0	0	1.40581	0	NA	NA	NA	NA	NA	NA	NA	NA	NA	NA	NA	NA	NA
-2.16485	11.2662	Epcam	1	-4.13345	2.52649	1b	0.122041	0	0	0.177895	0	0.062881	0	0	0	0	0.062881	0.062881	0	0.062881	0	0	7.84436	8.185	0.122041	2.06425	0	6.47517	4.0283	2.8235	7.48501	0	0	0.062881	0	0	0.230794	0	0.122041	0	0.062881	1.05852	0	0	1.951	0.538772	1.27982	0.743508	0
0.666014	0.75745	Epcam	0	NA	NA	NA	3.57259	3.08466	1.21505	0	0	0	0	0	0	0	0.884706	0	0	0.388041	0	0	3.70926	2.51594	0.388041	0.388041	0	0.388041	0.388041	0.388041	6.93479	0	0	0	0.388041	0.388041	NA	NA	NA	NA	NA	NA	NA	NA	NA	NA	NA	NA	NA
-0.90796	-6.25346	Epcam	2	NA	NA	NA	0.18621	0.18621	3.21675	5.64992	0.478731	0.704766	0	0.18621	0	0.18621	0.343128	0.18621	0	0	0	0	1.45274	2.34325	0	0	0	0.18621	0	0	3.72631	0.343128	0	0	0.478731	0	NA	NA	NA	NA	NA	NA	NA	NA	NA	NA	NA	NA	NA
0.94892	2.37959	Epcam	0	NA	NA	NA	4.09167	3.2406	1.20537	0	0	0.576238	0	0	0	0.576238	0	0	0	0	0	0	4.11738	4.7328	0	0.774265	0	0.774265	3.31409	0.329063	7.7034	0	0	0	0	0	NA	NA	NA	NA	NA	NA	NA	NA	NA	NA	NA	NA	NA
-15.0122	-2.81795	Epcam	6	NA	NA	NA	0.41408	0	0	0.706042	0	0.41408	0	0	3.33889	5.81245	2.37459	0	0	0	0	0	2.42122	6.18783	0	0	0	0.41408	0	0.41408	2.22004	0.41408	0	0	0	0	NA	NA	NA	NA	NA	NA	NA	NA	NA	NA	NA	NA	NA
-1.71294	10.9326	Epcam	1	-3.92117	3.54288	1b	0.0698291	0	0.135099	0.196368	0	0.0698291	0	0	0	0	0	0	0	1.35918	0	0	7.90566	8.26406	1.39566	2.23961	1.10694	5.10439	3.80446	2.47222	7.49059	0	0	0.135099	0	0.0698291	0	0.0698291	0.254099	0.135099	0	0.662803	0.135099	0	2.47831	0.734708	1.61943	1.39566	1.34043
-1.37719	11.1973	Epcam	1	1.40003	2.90464	1a	0	0	0.118948	0.118948	0	0.118948	0	0	0	0	0	0.0612415	0	0.844265	0	0	7.89998	8.21918	1.12627	2.04051	1.06287	5.16799	4.01644	2.54032	7.49329	0	0.0612415	0.0612415	0	0.0612415	0.225239	0	0	0	0.366093	0.871052	0.225239	0	1.60519	2.14928	2.14928	1.14654	0
0.598591	-1.59375	Epcam	0	NA	NA	NA	2.87604	1.95392	1.51788	0.537957	0	0	0	0	0	0.304725	0.304725	0	0	0	0	0	3.37225	2.36263	0	0.726948	0	0.537957	0	0.726948	6.82374	0	0	0	0	0.304725	NA	NA	NA	NA	NA	NA	NA	NA	NA	NA	NA	NA	NA
-2.30695	10.4324	Epcam	1	-1.72086	-0.865621	1b	0	0.469962	0.139748	0.469962	0	0.139748	0	0	0	0	0.262339	0	0	0	0	0	7.79057	8.30327	2.10404	2.70461	1.02955	0.262339	2.57632	2.02805	7.53998	0	0	0.371529	0	0	0	0.139748	0	0	0	0.788397	0.262339	0	2.10404	0.139748	0.788397	0.641802	0.371529
0.0860356	7.76824	Epcam	5	NA	NA	NA	2.88675	0.461347	0.231538	0.281919	0.122455	0	0	0	0	0	0.178483	0.0631009	0	0.613425	0	0	7.81688	8.01535	0.966359	2.13124	1.28242	0.122455	3.71498	2.00798	7.55367	0.0631009	0.0631009	0.178483	0	0	NA	NA	NA	NA	NA	NA	NA	NA	NA	NA	NA	NA	NA
5.259	-5.94663	Epcam	3	NA	NA	NA	1.09651	1.27866	2.23789	0.953571	1.64611	1.99875	1.22155	1.27866	0	0	0.335572	0	0	0	0	0	2.39503	1.88439	0	0	0	0	0	0.691571	5.67907	0	0	0	2.25894	0	NA	NA	NA	NA	NA	NA	NA	NA	NA	NA	NA	NA	NA
2.31097	3.57307	Epcam	5	NA	NA	NA	2.9402	0.355334	0	0	0	0.616976	0	0	0	0.355334	0.616976	0	0	0.616976	0	0.355334	5.10495	5.32064	0.355334	0.616976	0	1.26975	4.85648	0.824163	7.71997	0	0.355334	0	0.995704	0.355334	NA	NA	NA	NA	NA	NA	NA	NA	NA	NA	NA	NA	NA
-15.1993	-3.28887	Epcam	6	NA	NA	NA	0	0	0.361132	0	0.625888	0.835019	0	0	3.6253	5.54131	6.98442	0	0	0	0	0	1.28363	5.92592	0	0.625888	0	0.361132	0	0.625888	1.59221	0.361132	0	0	0	0	NA	NA	NA	NA	NA	NA	NA	NA	NA	NA	NA	NA	NA
4.14902	-4.22436	Epcam	3	NA	NA	NA	1.80445	1.69416	1.94997	0.275576	1.26365	1.63408	0	0	0	0	0.950285	0	0	0	0	0	3.14459	1.75082	0.275576	0	0	0.275576	0.275576	1.34953	6.65392	0	0	0	1.1697	0	NA	NA	NA	NA	NA	NA	NA	NA	NA	NA	NA	NA	NA
3.68061	-3.46419	Epcam	3	NA	NA	NA	2.55285	2.05657	1.52366	0.541043	0.306675	1.44222	0	0.306675	0	0	0.306675	0	0.306675	0	0	0	3.58829	2.52451	0	0.306675	0	0.541043	0	0.541043	6.89783	0	0	0	0.730779	0	NA	NA	NA	NA	NA	NA	NA	NA	NA	NA	NA	NA	NA
-2.47112	-6.92127	Epcam	2	NA	NA	NA	0	0	2.96909	6.22103	0.205449	0.205449	0.862239	0	0	0.205449	0	0	0.375798	0	0	0	1.9996	2.11607	0	0	0	0.205449	0.205449	0	2.31481	0	0	0	0.862239	0	NA	NA	NA	NA	NA	NA	NA	NA	NA	NA	NA	NA	NA
1.27334	2.47771	Epcam	0	NA	NA	NA	4.3896	3.24566	0.785783	0.585608	0	0.785783	0	0	0	0	0	0	0	0	0	0	4.60231	4.98828	0.335072	1.7538	0	0.335072	2.46361	1.60551	7.42248	0	0	0	0.335072	0.335072	NA	NA	NA	NA	NA	NA	NA	NA	NA	NA	NA	NA	NA
4.25526	-9.52159	Epcam	4	NA	NA	NA	0.383576	0	1.20526	2.83624	0.383576	0.939386	2.11921	2.10031	0	0	0.144828	0.144828	0	0	0	0	1.84033	1.78958	0	0.144828	0	0	0.144828	0.27131	4.78411	0.27131	0	0	2.45076	0	NA	NA	NA	NA	NA	NA	NA	NA	NA	NA	NA	NA	NA
0.942284	2.74139	Epcam	0	NA	NA	NA	4.54934	2.94587	0	0.619739	0	0	0	0	0	0	0	0	0	0	0	0	4.70845	4.81832	0	1.14617	0	0.35713	4.40298	1.27406	7.57607	0	0	0.35713	0	0	NA	NA	NA	NA	NA	NA	NA	NA	NA	NA	NA	NA	NA
0.6021	1.9251	Epcam	0	NA	NA	NA	4.58559	3.5849	0.290442	0.515238	0	0	0	0	0	0.290442	0.515238	0.290442	0	0	0	0	4.07698	2.43778	0	0.290442	0	0.515238	0	0.290442	7.10467	0.515238	0	0	0	0	NA	NA	NA	NA	NA	NA	NA	NA	NA	NA	NA	NA	NA
-12.4306	-0.225239	Epcam	7	NA	NA	NA	0	0	0.391752	0.672506	0	0.672506	0	0	0	0.391752	0.391752	1.47178	0	0	0	0	2.56412	3.40962	0.391752	0.89147	0	0	0	0.672506	1.75712	0	0	0	1.22314	0	NA	NA	NA	NA	NA	NA	NA	NA	NA	NA	NA	NA	NA
-1.58641	10.8138	Epcam	1	-3.43156	2.94774	1d	0	0.227393	0	0.227393	0	0	0	0	0	0	0	0	0	2.34631	0	0	7.42122	8.01704	1.19329	2.95115	0.822691	7.06922	3.95738	2.2962	7.34703	0	0	0.5687	0	0.227393	0.227393	0	0	0	0	1.11271	0	0	2.24344	0	1.85031	0.412538	0.703738
2.94713	-6.37285	Epcam	3	NA	NA	NA	0.170623	0	2.85485	6.24243	1.33254	1.17326	0.443486	0.316332	0	0	0	0	0	0	0	0	1.55199	1.69837	0	0	0	0.443486	0	0.170623	3.82101	0	0	0	0.911618	0	NA	NA	NA	NA	NA	NA	NA	NA	NA	NA	NA	NA	NA
-0.55248	10.9921	Epcam	1	3.65416	1.90158	1a	0.0659722	0	0	0.0659722	0	0.0659722	0	0	0	0.0659722	0.12786	0	0	0.435397	0	0	7.93274	8.23064	1.49919	2.37511	0.704559	3.55036	3.61665	2.3559	7.50728	0.0659722	0.0659722	0.478575	0	0	0.435397	0.0659722	0	0.293404	0.18614	1.09116	0.12786	0.0659722	2.47176	0.943334	1.78815	0.39027	1.35177
-3.65994	11.752	Epcam	1	-4.30741	1.34158	1b	0.067038	0	0	0.188973	0	0	0	0	0	0	0	0	0	0.810063	0	0	7.9257	8.27247	0.71297	2.10547	0.642574	1.76704	3.75352	2.45769	7.55418	0	0	0.188973	0	0	0.067038	0	0.441275	0.067038	0.129863	1.07889	0.129863	0	1.75513	0.067038	0.441275	0.347848	0.746393
3.52264	-8.85033	Epcam	4	NA	NA	NA	0.237693	0.729131	2.93615	3.7196	0.429598	0.338242	2.09316	2.35379	0	0.125892	0.125892	0	0	0	0	0	1.73969	1.71586	0	0.125892	0	0.429598	0	0.125892	2.82321	0.338242	0	0	1.55951	0.125892	NA	NA	NA	NA	NA	NA	NA	NA	NA	NA	NA	NA	NA
0.479973	11.9492	Epcam	1	4.45578	-0.888589	1a	0	0	0	0.0672441	0	0	0	0	0	0	0.0672441	0	0	0.64408	0	0	7.70854	8.28078	2.00137	2.05624	1.7931	5.78957	3.06571	2.44864	7.54889	0	0.0672441	0.298461	0	0.0672441	0.245473	0.13025	0	0.0672441	0.0672441	0.871766	0.18952	0	3.48152	2.18935	1.41829	1.25391	0.955434
1.35077	-3.90203	Epcam	2	NA	NA	NA	2.07689	0.404492	1.6071	0	0.558365	0.558365	0	0.22256	0	0.22256	0	0.22256	0	0	0	0	2.16647	2.04515	0	0.22256	0	0.404492	0.22256	0.22256	5.91194	0	0	0	0.22256	0	NA	NA	NA	NA	NA	NA	NA	NA	NA	NA	NA	NA	NA
1.83046	-8.69407	Epcam	4	NA	NA	NA	0	0.507028	2.72113	4.14429	0.28531	0.28531	1.19732	0	0	0	0.688398	0	0	0	0	0	2.11189	2.02861	0	0	0	0.507028	0	0	4.99895	0.28531	0	0	1.88903	0	NA	NA	NA	NA	NA	NA	NA	NA	NA	NA	NA	NA	NA
0.687005	-6.23729	Epcam	2	NA	NA	NA	0	1.06315	2.91956	4.93372	0.666666	0.387889	0	0	0	0	0.387889	0	0	0	0	0	1.82657	2.09285	0	0	0	0.387889	0	0	4.5216	0.387889	0	0	0.884428	0	NA	NA	NA	NA	NA	NA	NA	NA	NA	NA	NA	NA	NA
-0.516615	-5.32299	Epcam	2	NA	NA	NA	0	0.29701	2.46136	3.90028	0.29701	0.29701	0	0	0	0.525709	0	0	0	0	0	0	2.02429	1.82252	0	0	0	0.868493	0	0.29701	5.04942	0	0	0	1.41402	0	NA	NA	NA	NA	NA	NA	NA	NA	NA	NA	NA	NA	NA
-1.35691	10.1806	Epcam	1	1.69264	-4.11612	1d	0.149249	0	0.0774063	0.149249	0	0	0	0	0	0	0.149249	0	0	0.634082	0	0	8.22211	8.09121	0.544838	2.7083	1.01906	5.00613	4.57568	2.77571	7.00989	0.0774063	0.216274	0.216274	0.0774063	0	0.216274	0.0774063	0	0.0774063	0.149249	1.20416	0.0774063	0	1.86759	0.791731	1.85508	1.29633	0.827545
-2.52337	-1.14554	Epcam	8	NA	NA	NA	0.585154	1.39178	1.35143	0.147604	0	0.147604	1.2655	0	0	0	0	0	3.68808	3.7793	0	0	2.15577	1.725	0	0.390121	0	0.670042	0	0.147604	4.3421	0.276196	0	0	1.85752	0.147604	NA	NA	NA	NA	NA	NA	NA	NA	NA	NA	NA	NA	NA
3.14303	3.44659	Epcam	5	NA	NA	NA	4.28986	1.5871	0	0	0	0	0	0	0	0	0	0	0	0	0	0	4.01555	5.94078	0	1.5871	0	0	4.69963	1.08003	7.05289	0	0	0	0	0	NA	NA	NA	NA	NA	NA	NA	NA	NA	NA	NA	NA	NA
-2.59838	-7.46147	Epcam	2	NA	NA	NA	0	0	3.41625	5.53883	0	0.512484	0	0	0.288719	0	0.512484	0.288719	0	0	0	0	1.10138	2.16315	0	0	0	0.69522	0.288719	0	1.46952	0	0	0	0.512484	0	NA	NA	NA	NA	NA	NA	NA	NA	NA	NA	NA	NA	NA
3.31568	-4.89552	Epcam	3	NA	NA	NA	1.05426	0	2.55275	2.98055	1.15735	0.660071	0	0	0	0	0	0	0	0	0	0	1.93459	1.15735	0	0	0	0	0.271281	0.484452	5.66844	0.484452	0	0	0.484452	0	NA	NA	NA	NA	NA	NA	NA	NA	NA	NA	NA	NA	NA
2.18806	3.96386	Epcam	5	NA	NA	NA	3.01211	0	0	0.867411	0	0	0	0	0	0.867411	0	0	0	0	0	0	5.58388	7.27795	0	2.97757	0	0.867411	5.34138	2.22834	6.13742	0.524947	1.12204	0	0	0	NA	NA	NA	NA	NA	NA	NA	NA	NA	NA	NA	NA	NA
5.38662	-7.3822	Epcam	3	NA	NA	NA	1.10739	1.16648	2.00792	1.72376	1.04459	1.41871	1.90374	1.61996	0	0.169087	0.313676	0	0.169087	0	0	0	2.28673	1.90374	0	0	0	0.313676	0	0.439976	5.17993	0	0	0	2.24858	0	NA	NA	NA	NA	NA	NA	NA	NA	NA	NA	NA	NA	NA
0.536313	-5.24526	Epcam	2	NA	NA	NA	0.436987	0.599964	2.64992	1.91019	0.242175	0.242175	0.599964	0.242175	0	0	0	0	0	0	0	0	1.86877	1.57614	0	0.242175	0	0.242175	0	0	4.82496	0.242175	0	0	1.24305	0	NA	NA	NA	NA	NA	NA	NA	NA	NA	NA	NA	NA	NA
4.79191	-7.29163	Epcam	3	NA	NA	NA	0	0.91288	2.02883	5.97447	0.354971	1.70009	1.94103	1.48367	0	0.193154	0	0	0	0	0	0	1.53087	1.87791	0	0	0	0.616417	0.354971	0.616417	4.40371	0	0	0	2.13505	0	NA	NA	NA	NA	NA	NA	NA	NA	NA	NA	NA	NA	NA
-2.41837	-0.996841	Epcam	8	NA	NA	NA	0	1.00649	1.44077	0.22154	0.402791	0.402791	0.80647	0	0	0	0	0	3.2211	3.02489	0	0	3.03686	1.97407	0	0.22154	0	0	0.22154	0.22154	4.30955	0.22154	0	0	2.04069	0	NA	NA	NA	NA	NA	NA	NA	NA	NA	NA	NA	NA	NA
-1.72763	12.3126	Epcam	1	0.826241	-0.572268	1c	0	0.100563	0.100563	0.100563	0	0.100563	0	0	0	0	0.100563	0	0	0.100563	0	0	7.25871	8.37604	3.08863	2.24744	2.45832	6.30638	1.10196	2.31236	7.53378	0	0	0.100563	0	0	0.191931	0.191931	0	0	0.424592	0.721702	0.990541	0	3.44899	1.29331	1.87199	1.45386	2.21333
0.251963	0.130188	Epcam	0	NA	NA	NA	3.38279	2.16217	0.325337	0.325337	0	0.570411	0	0	0	0.325337	0	0	0.325337	0	0	0	4.25694	2.2868	0	0.325337	0.325337	0.76709	0.76709	0.325337	6.90806	0	0	0	0	0.325337	NA	NA	NA	NA	NA	NA	NA	NA	NA	NA	NA	NA	NA
0.639822	-1.3603	Epcam	0	NA	NA	NA	3.14789	2.46346	1.68227	0.335027	0	0	0	0.335027	0	0	0.335027	0	0	0	0	0	3.4419	1.88277	0	0	0	0	0.335027	0.585538	6.73617	0.335027	0	0	0.335027	0	NA	NA	NA	NA	NA	NA	NA	NA	NA	NA	NA	NA	NA
4.38593	-3.82103	Epcam	3	NA	NA	NA	2.94167	2.08708	1.01716	0.462754	1.83991	1.57379	0	0.257909	0	0	0	0	0	0	0	0	2.95708	1.74179	0	0	0	0.462754	0.257909	0.777895	6.73809	0	0	0	1.01716	0	NA	NA	NA	NA	NA	NA	NA	NA	NA	NA	NA	NA	NA
3.48813	-5.12473	Epcam	3	NA	NA	NA	0.567683	0	2.29409	1.26617	1.02356	1.11113	0	0	0	0	0	0	0	0	0	0	1.80739	2.06402	0	0	0	0.411746	0.226917	0.702553	4.40052	0	0	0	0.927567	0	NA	NA	NA	NA	NA	NA	NA	NA	NA	NA	NA	NA	NA
4.6949	-5.05927	Epcam	3	NA	NA	NA	2.97861	1.92852	1.19411	0.227632	1.46397	1.8513	0.227632	1.02581	0	0	0.227632	0	0	0	0	0	3.57696	2.18878	0	0	0	0.56921	0	0.704332	7.12081	0.412935	0	0	2.24449	0	NA	NA	NA	NA	NA	NA	NA	NA	NA	NA	NA	NA	NA
0.279714	10.0435	Epcam	1	-1.57571	-2.81109	1d	0	0	0	0.300481	0	0	0	0	0	0.300481	0	0.531226	0	0	0	0	7.53627	8.24529	0.718583	3.33182	0.531226	0.718583	3.97454	1.50521	7.46799	0	0	0.300481	0	0	0	0	0	0	0	0.531226	0	0	2.63683	1.8883	1.2394	0.300481	0
-2.40747	11.6918	Epcam	1	-2.63649	-0.413143	1c	0	0	0.149257	0.279102	0	0.149257	0	0	0	0	0.0774105	0	0.216285	0.959239	0	0	7.82883	8.36621	2.33566	2.53927	1.69133	0.279102	3.48279	2.82469	7.36811	0	0	0.0774105	0	0	0.0774105	0.149257	0.0774105	0.149257	0.149257	0.675912	0	0	2.38133	1.04773	1.45859	0.989614	1.04773
-0.0494549	-7.70255	Epcam	2	NA	NA	NA	0.535949	0.535949	3.71797	4.51143	0.212169	0.387106	0	0	0	0	0.212169	0	0	0	0	0	1.70307	2.41263	0	0	0	0.535949	0.212169	0	3.59604	0	0	0	0.780142	0	NA	NA	NA	NA	NA	NA	NA	NA	NA	NA	NA	NA	NA
5.54562	-5.59509	Epcam	3	NA	NA	NA	3.85185	1.35583	1.35583	0	1.35583	1.65043	0.936393	1.16795	0	0.200111	0.509593	0	0	0	0	0	3.39451	2.09053	0	0.200111	0	0	0	0.366777	7.09097	0.634539	0	0	2.41509	0	NA	NA	NA	NA	NA	NA	NA	NA	NA	NA	NA	NA	NA
-0.194374	1.25853	Epcam	0	NA	NA	NA	4.22252	3.45739	0.970454	0.343438	0	0	0	0	0	0.343438	0	0	0	0	0	0	3.62357	1.90761	0	0.598601	0	0.343438	0	0.343438	7.36044	0.343438	0	0	0	0	NA	NA	NA	NA	NA	NA	NA	NA	NA	NA	NA	NA	NA
-2.87565	12.4333	Epcam	1	-2.35072	0.137375	1c	0.144257	0	0.0747274	0.209265	0	0.0747274	0	0	0	0	0.382225	0	0	0.0747274	0	0	7.74407	8.42293	1.84904	2.42653	1.58505	0.270303	3.4044	2.39873	7.45018	0	0	0.209265	0	0	0	0.0747274	0	0.144257	0.0747274	0.735375	0.433814	0	2.82767	0	0.966755	1.39278	0
0.172404	-3.05792	Epcam	0	NA	NA	NA	1.31302	0.6449	1.53108	0.6449	0	0.6449	0	0	0	0	1.03375	0	0	0	0	0	2.85096	2.47398	0	0	0	0	0	0.6449	4.61153	0	0	0	0	0	NA	NA	NA	NA	NA	NA	NA	NA	NA	NA	NA	NA	NA
5.3917	-4.47326	Epcam	3	NA	NA	NA	1.41693	0.638003	0.638003	0	1.02439	1.77662	0.369042	0.638003	0	0	0	0	0.638003	1.9173	0	0	3.81084	2.46065	0	0	0	0.638003	0.638003	1.17302	5.83354	0.369042	0	0	1.69809	0	NA	NA	NA	NA	NA	NA	NA	NA	NA	NA	NA	NA	NA
0.018675	-4.32202	Epcam	2	NA	NA	NA	1.7407	0.812566	2.58199	0.48664	0	0	0.48664	0	0	0	0	0	0	0	0	0	2.60541	2.31147	0	0	0	0.942778	0	0	5.79842	0	0	0	1.05797	0	NA	NA	NA	NA	NA	NA	NA	NA	NA	NA	NA	NA	NA
2.36116	-9.32524	Epcam	4	NA	NA	NA	0.41852	0	2.45565	3.23579	0.230997	0.41852	1.20558	0	0	0	0.41852	0	0	0	0	0	1.47662	1.53428	0	0	0	0.41852	0	0	4.62833	0	0	0	1.97914	0	NA	NA	NA	NA	NA	NA	NA	NA	NA	NA	NA	NA	NA
-1.04341	10.4529	Epcam	1	-0.0387876	-2.83239	1d	0	0.303143	0	0.882291	0	0	0	0	0	0	0	0	0	0	0	0	7.71866	8.13082	1.13932	3.40242	0	0	4.19201	1.84239	7.61214	0.303143	0	0.535449	0	0.303143	0	0.535449	0	0	0	0.535449	0	0	1.13932	0	1.24667	0.723833	1.24667
1.52899	-8.77288	Epcam	4	NA	NA	NA	0	0	2.81602	5.58309	0	0.362137	0.927185	0.362137	0	0	0	0	0.197372	0	0	0	1.50211	1.89809	0	0	0	0	0	0.197372	3.15591	0	0	0	1.83046	0	NA	NA	NA	NA	NA	NA	NA	NA	NA	NA	NA	NA	NA
1.4508	0.183356	Epcam	0	NA	NA	NA	3.18764	3.35209	0.779894	0.331996	0	0.331996	0.331996	0	0	0	0	0	0	0	0	0	3.90851	3.37929	0	0.580815	0	0	1.59685	1.08814	7.10244	0.331996	0	0.331996	0	0	NA	NA	NA	NA	NA	NA	NA	NA	NA	NA	NA	NA	NA
5.96253	-8.08373	Epcam	4	NA	NA	NA	2.60128	1.54135	1.08445	0.550534	0.998086	1.85379	1.85379	2.35559	0	0	0.218916	0	0.218916	0	0	0	2.28342	2.0915	0	0.218916	0	0.218916	0.218916	0.550534	6.19233	0.398408	0	0	2.89761	0	NA	NA	NA	NA	NA	NA	NA	NA	NA	NA	NA	NA	NA
4.22789	-8.17861	Epcam	4	NA	NA	NA	0	0	2.97198	5.40681	0.749667	1.17328	1.51998	2.15069	0	0	0.369159	0	0	0	0	0	1.46992	2.09732	0	0	0	0.369159	0.369159	0	2.15069	0	0	0	2.12436	0	NA	NA	NA	NA	NA	NA	NA	NA	NA	NA	NA	NA	NA
-12.5191	-0.298417	Epcam	7	NA	NA	NA	0.503055	0	0	0	0	1.08563	0	0	0	1.08563	0.503055	0	0	0	0	0	2.17987	2.81483	0	0	0	0.503055	0	0	1.8294	0.503055	0	0	1.92918	0	NA	NA	NA	NA	NA	NA	NA	NA	NA	NA	NA	NA	NA
-1.80012	10.4814	Epcam	1	-2.8919	-1.37794	1d	0.379682	0	0	0	0	0	0	0	0	0	0.207753	0	0	0.379682	0	0	7.77031	8.02846	1.26413	3.54711	1.38675	5.67419	3.96507	2.37008	7.61351	0	0.207753	0.379682	0	0	0	0	0	0	0.379682	0.961787	0	0	2.96902	0	0.379682	0.207753	1.26413
4.14709	0.419003	Epcam	0	NA	NA	NA	4.18719	2.27311	1.22944	0.676879	0	0.394649	0	0	0	0.394649	0	0	0.394649	0	0	0	3.52349	4.44491	0	0.676879	0	0.394649	0.896737	0	7.14767	0	0	0	0	0	NA	NA	NA	NA	NA	NA	NA	NA	NA	NA	NA	NA	NA
0.82606	2.24173	Epcam	0	NA	NA	NA	4.94347	4.08077	0	0.957535	0	0	0	0	0	0.337412	0	0	0	0	0	0	4.59026	4.78574	0	0.790251	0	0.337412	0.589248	0.589248	7.52741	0.589248	0	0	0	0	NA	NA	NA	NA	NA	NA	NA	NA	NA	NA	NA	NA	NA
4.3083	-8.14273	Epcam	4	NA	NA	NA	0	0	2.28957	2.39603	0.979546	1.16866	2.39603	2.1704	0.4411	0	0	0	0	0	0	0	2.10504	2.44529	0	0.4411	0	0.979546	0.4411	0.4411	2.1704	0	0	0	0.746134	0	NA	NA	NA	NA	NA	NA	NA	NA	NA	NA	NA	NA	NA
0.268648	-7.81186	Epcam	2	NA	NA	NA	0	0	3.07554	5.76606	0.841061	0.931625	0.19869	0	0	0	0	0	0	0	0	0	1.6007	2.38795	0.19869	0.19869	0	0.364371	0	0.19869	2.66779	0	0	0	0	0	NA	NA	NA	NA	NA	NA	NA	NA	NA	NA	NA	NA	NA
4.32979	-1.35457	Epcam	0	NA	NA	NA	2.91188	2.44746	0.483116	0.483116	0	0	0	0	0	0	0.483116	0	0	0	0	0	3.59467	2.59692	0	0.483116	0	0.483116	0	0.483116	6.7343	0	0	0	0	0	NA	NA	NA	NA	NA	NA	NA	NA	NA	NA	NA	NA	NA
3.18328	-5.05343	Epcam	3	NA	NA	NA	0	0	2.4208	2.92208	0	0.902186	0	0	0	0	0	0	0	0	0	0	2.11926	1.68547	0	0	0	0.549562	0	0.549562	5.41021	0	0	0	0.902186	0	NA	NA	NA	NA	NA	NA	NA	NA	NA	NA	NA	NA	NA
3.63384	-1.64321	Epcam	0	NA	NA	NA	2.564	2.62009	1.38553	0.915676	0	0	0	0	0	0	1.17795	0.559177	0	0	0	0	4.0975	3.35765	0	0	0	0.559177	0.915676	0	6.45575	0	0	0	0	0	NA	NA	NA	NA	NA	NA	NA	NA	NA	NA	NA	NA	NA
-14.1995	-1.3934	Epcam	3	NA	NA	NA	3.97232	3.89243	1.35318	0.373707	0.263958	0.373707	0	0	0.978854	4.12011	2.21441	0.140663	0	0	0	0	3.25506	4.52751	0	0.562574	0	0.140663	1.13607	0.472592	6.73575	0.140663	0	0	0.792221	0	NA	NA	NA	NA	NA	NA	NA	NA	NA	NA	NA	NA	NA
3.51971	-2.12246	Epcam	2	NA	NA	NA	2.65484	0.988798	1.5971	0.247901	0.247901	0	0	0	0	0.446394	0.247901	0	0	0	0	0	2.33059	2.38386	0	0.247901	0	0.247901	0	0.446394	5.88839	0	0	0	0.247901	0	NA	NA	NA	NA	NA	NA	NA	NA	NA	NA	NA	NA	NA
-2.06701	-5.43529	Epcam	2	NA	NA	NA	0.199071	0.199071	2.66975	5.69165	0	0.631844	0	0	0	0	0.507304	0	0	0	0	0	1.72734	1.76574	0	0	0	0.199071	0	0.199071	3.65496	0	0	0	0.199071	0	NA	NA	NA	NA	NA	NA	NA	NA	NA	NA	NA	NA	NA
-3.25237	11.5502	Epcam	1	-2.72612	1.64787	1b	0	0	0.0853644	0.304875	0	0	0	0	0	0	0.0853644	0	0	0.588911	0	0	7.92707	8.19144	2.65872	2.37978	1.27656	0.304875	4.02346	2.62055	7.69153	0	0	0.0853644	0	0	0.428324	0	0	0	0	1.08536	0.164011	0	2.01561	0.368503	0.769404	0.484767	1.22556
2.14964	4.45147	Epcam	5	NA	NA	NA	2.36846	0	0.351298	0.816573	0	0	0	0	0	0.351298	0.351298	0.351298	0	0	0	0	6.55127	7.52388	0.987175	2.61208	0	1.13287	5.4195	2.85736	6.60738	0	0	0.351298	0.610755	0.351298	NA	NA	NA	NA	NA	NA	NA	NA	NA	NA	NA	NA	NA
2.05652	-8.22544	Epcam	4	NA	NA	NA	0.331164	0.331164	2.41656	0.579517	0	0.331164	1.5945	0	0	0	0.331164	0	0	0	0	0	3.06407	1.32125	0	0	0	0.579517	0	0.579517	5.61544	0	0	0	2.22401	0	NA	NA	NA	NA	NA	NA	NA	NA	NA	NA	NA	NA	NA
1.09598	10.6206	Epcam	1	4.3454	-2.3175	1a	0	0	0.0605908	0.318297	0	0.0605908	0	0	0	0	0.17176	0	0	1.1973	0	0	7.9203	8.11334	0.62834	2.2958	1.30453	6.33259	3.95188	2.70751	7.42326	0	0	0.44608	0	0.0605908	0.723623	1.27005	0.318297	0.782447	0	1.09823	0.17176	0	2.75233	2.61137	0.405274	0.223029	0
-1.36554	11.4626	Epcam	1	-1.90545	3.53322	1b	0	0	0	0.0582868	0	0.0582868	0	0	0	0	0.215173	0	0	1.34048	0	0	7.8287	8.06532	0.470122	1.60166	0.60991	7.03062	3.50886	2.46839	7.48734	0.113363	0	0.307568	0	0.0582868	0	0	0.307568	0.0582868	0	1.34048	0.215173	0	3.18996	2.08222	0.78863	0.307568	0
5.17928	-8.85806	Epcam	4	NA	NA	NA	0.451784	0.451784	2.06094	1.44369	0.846982	1.44369	2.6883	2.33488	0	0	0	0	0	0	0	0	1.98544	2.17534	0	0	0	0.322621	0	0.846982	5.10193	0.451784	0	0	2.7264	0	NA	NA	NA	NA	NA	NA	NA	NA	NA	NA	NA	NA	NA
-1.46037	8.20614	Epcam	5	NA	NA	NA	0	0	1.71223	3.41087	0.204626	0.646195	0	0	0	0	1.18499	0	0	0.37441	0	0	7.53563	7.97527	0.519507	1.11304	0.859677	5.40239	2.97652	2.05566	7.59811	0.204626	0	0	0.758622	0	NA	NA	NA	NA	NA	NA	NA	NA	NA	NA	NA	NA	NA
4.3933	-2.79657	Epcam	3	NA	NA	NA	4.54875	2.67928	0	0	1.39043	1.39043	0	0	0	0	0	0	0	0	0	0	4.16431	2.30755	0	0	0	0	0	0	7.51895	0.919603	0	0	0	0	NA	NA	NA	NA	NA	NA	NA	NA	NA	NA	NA	NA	NA
1.32925	7.67322	Epcam	5	NA	NA	NA	0.32054	0.224674	0	0.224674	0.118634	0.224674	0	0	0	0	0.118634	1.22177	0	0	0	0	7.89352	8.18493	0.632176	2.9045	1.18394	2.60976	5.11429	2.63717	6.85589	0	0.224674	0.118634	0	0.118634	NA	NA	NA	NA	NA	NA	NA	NA	NA	NA	NA	NA	NA
2.49445	2.58361	Epcam	0	NA	NA	NA	1.93134	1.51277	0.58026	0	0	0	0	0	0	0	0.33164	0	0	0	0	0	6.07479	6.37493	0	1.67256	0	0.58026	4.39235	1.32249	6.86831	0.58026	0	0	0.33164	0	NA	NA	NA	NA	NA	NA	NA	NA	NA	NA	NA	NA	NA
2.36055	1.90238	Epcam	0	NA	NA	NA	4.94727	3.80023	0.62357	0	0	0.62357	0	0	0	0	0	0	0	0	0	0	4.38991	3.47075	0	1.15182	0	0	1.49567	0.62357	7.46904	0.359622	0	0.359622	0	0.359622	NA	NA	NA	NA	NA	NA	NA	NA	NA	NA	NA	NA	NA
2.82909	-8.76445	Epcam	0	NA	NA	NA	4.02489	2.67077	1.20577	0	0	0	1.62803	0	0	0	0.77457	0	0	0	0	0	3.3287	2.71044	0.77457	0	0	0	0	0.460477	6.79181	0.460477	0	0	2.00595	0	NA	NA	NA	NA	NA	NA	NA	NA	NA	NA	NA	NA	NA
-14.1351	-2.39135	Epcam	6	NA	NA	NA	0	0.334258	0.584341	0	0	0.334258	0	0	3.27343	6.33472	5.42249	0.334258	0	0	0	0	2.31538	4.79467	0	0	0	0.334258	0.334258	0.334258	1.51998	1.2183	0	0	0	0	NA	NA	NA	NA	NA	NA	NA	NA	NA	NA	NA	NA	NA
0.133382	11.478	Epcam	1	1.15626	-1.21363	1c	0.0787133	0	0	0.343214	0.0787133	0	0.552186	0.399691	0	0	0.598254	0.0787133	0	0.219683	0	0	7.82345	8.31707	1.24035	1.74917	0.684474	0.453149	2.54246	1.90696	7.51208	0.0787133	0	0.283355	0.15168	0	0.801289	0.0787133	0.283355	0.503893	0.453149	0.642293	0.453149	0	1.43362	0.642293	1.9774	0.453149	1.50883
-2.43185	10.4196	Epcam	1	0.456928	-4.34619	1d	0.100278	0.100278	0.191411	0.552936	0	0.100278	0	0	0.191411	0	2.08779	0	0	0.191411	0	0.100278	7.99066	8.16059	0.552936	2.64471	1.2314	4.33206	4.42844	2.9683	7.17406	0	0.100278	0.611844	0	0	0	0	0.100278	0	0	1.56804	0.274928	0	2.82893	0	0.49034	0.49034	0.274928
-2.26797	10.199	Epcam	1	0.674759	-4.55826	1d	0	0	0	0	0	0	0	0	0	0	0	0	0	0	0	0	8.12563	7.90374	0.348074	2.23289	0.485204	5.51298	4.02085	2.33868	7.72957	0	0.348074	0	0	0	0	0	0.189106	0	0	1.31	0	0	2.83492	0.189106	0.348074	0.605776	0
0.364722	0.568152	Epcam	0	NA	NA	NA	4.83712	3.05155	0.661202	0.661202	0	0.661202	0	0	0	0	0.384282	0	0	0	0	0	3.91599	1.95887	0	0.384282	0	0.661202	0.661202	0.384282	7.35268	0.384282	0	0	0	0	NA	NA	NA	NA	NA	NA	NA	NA	NA	NA	NA	NA	NA
1.09703	4.42179	Epcam	5	NA	NA	NA	2.76552	2.80633	0.285803	0	0	0.285803	0	0	0	0	0.976125	0	0	0	0	0	6.8348	7.09606	0.285803	2.84553	0	0.507817	4.3952	1.66786	7.74423	0	0	0.285803	0	0	NA	NA	NA	NA	NA	NA	NA	NA	NA	NA	NA	NA	NA
2.97286	-9.49776	Epcam	4	NA	NA	NA	0.761242	0.618262	2.16347	0.25094	0	0.618262	1.34868	0	0	0	0.618262	0	0	0.25094	0	0	3.01533	1.54927	0	0	0	0.761242	0.451373	0.451373	3.6908	0	0	0	2.28668	0	NA	NA	NA	NA	NA	NA	NA	NA	NA	NA	NA	NA	NA
-2.81763	4.8452	Epcam	9	NA	NA	NA	0	0	2.54132	0	0	0	0.591473	0.338843	0	0	0.338843	0	0	0	3.56339	1.22962	1.44139	1.53254	0	0	0	0	0.338843	0	1.44139	0	0	0	1.69315	0	NA	NA	NA	NA	NA	NA	NA	NA	NA	NA	NA	NA	NA
-0.0774921	-4.4458	Epcam	2	NA	NA	NA	0.230025	0	2.45134	1.58504	0.230025	0.574305	0.230025	0	0	0	0.416908	0	0	0	0	0	1.27713	2.22745	0	0.416908	0	0.574305	0.230025	0	5.25951	0.416908	0	0	0.710264	0	NA	NA	NA	NA	NA	NA	NA	NA	NA	NA	NA	NA	NA
4.13857	1.33902	Epcam	0	NA	NA	NA	5.04445	3.88917	0.340521	0	0.340521	1.10803	0	0	0	0	0.594077	0	0	0	0	0	4.86758	4.04277	0	0.594077	0	0	3.13143	0.796172	7.51903	0	0.964211	0	0.340521	0.340521	NA	NA	NA	NA	NA	NA	NA	NA	NA	NA	NA	NA	NA
4.67685	-8.89104	Epcam	4	NA	NA	NA	0	0	2.335	5.37889	0.643354	0.790185	2.69758	2.59069	0	0	0	0	0.263096	0	0	0	1.46104	1.94862	0	0	0	0	0.471192	0	4.02129	0.263096	0	0	2.27497	0	NA	NA	NA	NA	NA	NA	NA	NA	NA	NA	NA	NA	NA
2.85791	-0.258712	Epcam	0	NA	NA	NA	4.3791	2.95179	0.888762	0.67026	0	0.390265	0	0	0	0	0.390265	0	0	0	0	0	3.56589	2.6311	0	0.67026	0	1.2199	0	0.67026	7.22647	0.390265	0	0	0	0	NA	NA	NA	NA	NA	NA	NA	NA	NA	NA	NA	NA	NA
-0.0739164	-4.10408	Epcam	2	NA	NA	NA	1.29704	3.73624	2.65972	0.953612	0	0	0	0	0	0	0	0	0	0	0	0	1.99881	1.29704	0	0.426371	0	0.724344	0	0	4.58801	0	0	0	0.426371	0	NA	NA	NA	NA	NA	NA	NA	NA	NA	NA	NA	NA	NA
0.73325	-8.13535	Epcam	4	NA	NA	NA	0	0	3.23071	5.23218	0	0.215571	0.987304	0	0	0	0.215571	0	0	0	0	0	2.1904	2.92109	0	0	0	0.674106	0.215571	0	4.24912	0.215571	0	0	1.87688	0	NA	NA	NA	NA	NA	NA	NA	NA	NA	NA	NA	NA	NA
0.454285	0.447126	Epcam	0	NA	NA	NA	4.01605	3.35915	0.716729	0.716729	0	0	0	0	0	0	0	0	0	0	0	0	4.60002	4.00657	0	0	0	0	0	1.12993	7.22704	0.421248	0	0	0.421248	0	NA	NA	NA	NA	NA	NA	NA	NA	NA	NA	NA	NA	NA
2.38697	0.696713	Epcam	0	NA	NA	NA	4.72647	2.11514	1.34882	0.275347	0	0.491016	0	0.275347	0	0	0.275347	0.491016	0	0	0	0	4.22246	2.89687	0	0.668323	0	0.275347	0.818876	1.06537	7.26097	0	0	0	0	0	NA	NA	NA	NA	NA	NA	NA	NA	NA	NA	NA	NA	NA
2.84776	-1.45418	Epcam	0	NA	NA	NA	3.8159	3.02402	2.05099	0.561238	0.918562	0.561238	0	0	0	0.561238	0	0	0	0	0	0	3.79919	3.28078	0	0	0	1.18127	0	0	7.18822	0.561238	0	0	0.561238	0	NA	NA	NA	NA	NA	NA	NA	NA	NA	NA	NA	NA	NA
0.897123	-7.06158	Epcam	2	NA	NA	NA	0.221044	0.221044	2.61127	4.2558	0.221044	0.221044	1.0916	0	0	0	0.221044	0	0.55511	0	0	0	1.6497	2.03852	0	0	0	0.221044	0	0	4.4866	0.221044	0	0	1.43887	0	NA	NA	NA	NA	NA	NA	NA	NA	NA	NA	NA	NA	NA
2.52088	-8.13127	Epcam	0	NA	NA	NA	2.93556	3.07663	1.51873	0.538412	0	0.389012	1.34889	0.213304	0.213304	0	0.213304	0.213304	0	0	0	0	3.1905	2.03566	0	0.213304	0	0.538412	0.213304	0.538412	6.20036	0.213304	0	0	1.93788	0	NA	NA	NA	NA	NA	NA	NA	NA	NA	NA	NA	NA	NA
-14.9965	-2.71268	Epcam	6	NA	NA	NA	0	0	0	0.428374	0	0	0	0	3.59166	6.20803	4.16878	0	0	0	0	0	1.66356	5.97512	0	0.727316	0	0.428374	0	0.727316	1.84808	0.727316	0	0.428374	0	0	NA	NA	NA	NA	NA	NA	NA	NA	NA	NA	NA	NA	NA
3.46035	-10.0923	Epcam	4	NA	NA	NA	1.76562	0.631772	2.05762	0	0.36497	0.199044	2.2374	1.83827	0	0	0	0	0	0	0	0	3.77288	1.55688	0	0	0	0.199044	0.199044	0.36497	6.02146	0.36497	0.199044	0	2.69967	0	NA	NA	NA	NA	NA	NA	NA	NA	NA	NA	NA	NA	NA
2.95186	0.851704	Epcam	0	NA	NA	NA	4.85763	3.96609	1.14975	0.358709	0	0	0	0	0	0.358709	0	0	0	0	0	0	3.46782	1.74855	0	0.83049	0	0.358709	0	1.00281	7.19161	0	0	0	0	0.358709	NA	NA	NA	NA	NA	NA	NA	NA	NA	NA	NA	NA	NA
1.12214	-8.88927	Epcam	4	NA	NA	NA	0	0	3.14482	3.71576	0	0.412573	1.6754	0	0	0	0	0	0.227414	0	0	0	1.62641	2.32166	0	0	0	0.227414	0	0	2.62231	0	0	0	1.11278	0	NA	NA	NA	NA	NA	NA	NA	NA	NA	NA	NA	NA	NA
-2.8701	4.89941	Epcam	9	NA	NA	NA	0	0.261312	0.261312	0.261312	0	0.261312	0	0	0	0	0	0	0	0.261312	3.76369	3.31703	2.23663	2.60584	0	0.261312	0	0	0.261312	0	1.5856	0	0	0	0.468292	0	NA	NA	NA	NA	NA	NA	NA	NA	NA	NA	NA	NA	NA
3.80604	-4.02993	Epcam	3	NA	NA	NA	1.83361	1.59783	1.37542	0	0.50504	1.19383	0	0	0	0.28407	0	0.28407	0	0	0	0	2.67205	1.77967	0	0.68591	0	0	0.28407	0.50504	5.92305	0	0	0	0.28407	0	NA	NA	NA	NA	NA	NA	NA	NA	NA	NA	NA	NA	NA
3.69844	-6.05855	Epcam	3	NA	NA	NA	0	0.393532	2.73866	3.71414	1.0746	1.29531	0.216001	0.216001	0	0	0	0	0.544247	0	0	0	1.22702	1.58056	0	0.393532	0	0	0	0	3.79321	0.393532	0	0	1.71936	0	NA	NA	NA	NA	NA	NA	NA	NA	NA	NA	NA	NA	NA
3.18483	3.15594	Epcam	5	NA	NA	NA	2.25888	3.03842	0	0.576221	0	0.329053	0	0	0	0	0.576221	0	0	0	0	0	5.73529	6.63848	0	3.20958	0	0	4.93121	1.31575	7.69983	0.329053	0	0	0	0.329053	NA	NA	NA	NA	NA	NA	NA	NA	NA	NA	NA	NA	NA
-0.63809	-8.57972	Epcam	2	NA	NA	NA	0.900644	1.3026	3.22325	6.21167	0.217955	0.739978	0	0.114904	0	0	0.217955	0	0	0.114904	0	0	2.33949	1.81061	0	0	0	0.217955	0	0.217955	5.25712	0.114904	0	0	0.217955	0	NA	NA	NA	NA	NA	NA	NA	NA	NA	NA	NA	NA	NA
3.36236	0.553496	Epcam	0	NA	NA	NA	4.73908	2.68707	1.26602	0	0	0	0.276373	0	0	0.276373	0	0	0	0	0	0	3.81218	2.64276	0	0.821258	0	0.276373	0	0.952313	7.26612	0	0	0	0	0	NA	NA	NA	NA	NA	NA	NA	NA	NA	NA	NA	NA	NA
2.60284	-6.33926	Epcam	3	NA	NA	NA	0.187823	0	3.18393	5.48003	1.30456	1.30456	0.48234	0.345885	0	0	0.345885	0	0.345885	0	0	0	1.71301	1.78488	0	0.187823	0	0.187823	0	0	3.06598	0	0	0	1.30456	0	NA	NA	NA	NA	NA	NA	NA	NA	NA	NA	NA	NA	NA
0.877253	11.4237	Epcam	1	4.5159	-0.698002	1a	0.0688788	0	0.0688788	0.356161	0	0	0	0	0	0.133317	0.133317	0	0	0.451363	0	0	7.96416	8.21093	2.88478	2.51266	1.83684	0.304931	3.60538	2.33613	7.52466	0	0.0688788	0.193854	0	0	1.51849	0.451363	0	0	0.250934	0.915263	0.250934	0	2.37667	2.21145	2.07794	1.59368	1.12099
4.36185	0.179688	Epcam	0	NA	NA	NA	3.85852	3.33549	0.517186	0.291662	0	0.291662	0	0	0	0	0	0	0	0	0	0.291662	4.75189	4.99475	0	0.990749	0	0.291662	2.41229	1.10919	7.33037	0	0	0	0	0	NA	NA	NA	NA	NA	NA	NA	NA	NA	NA	NA	NA	NA
3.29934	-4.91045	Epcam	3	NA	NA	NA	2.2028	0.397366	2.14739	0.901664	0.680973	0.680973	0	0.397366	0	0	0.218292	0	0	0	0	0	2.3052	2.05804	0	0.680973	0	0.680973	0	0.218292	5.93657	0.218292	0	0	0.797395	0	NA	NA	NA	NA	NA	NA	NA	NA	NA	NA	NA	NA	NA
5.82546	-7.71897	Epcam	4	NA	NA	NA	0.831648	1.33773	1.75025	0.195718	1.58746	1.92234	1.00411	1.71197	0	0.499896	0	0	0	0	0	0	2.01297	1.75025	0	0.195718	0	0.359328	0	0.499896	5.61485	0.359328	0	0	2.63698	0	NA	NA	NA	NA	NA	NA	NA	NA	NA	NA	NA	NA	NA
1.96612	-3.97913	Epcam	2	NA	NA	NA	1.61995	0.34024	2.37275	1.10738	0	0	0.593642	0	0	0	0.34024	0	0	0	0	0	2.54579	1.53634	0	0	0	0.593642	0	0.593642	5.30032	0.593642	0	0	0.795638	0	NA	NA	NA	NA	NA	NA	NA	NA	NA	NA	NA	NA	NA
3.1204	-5.39561	Epcam	3	NA	NA	NA	0.971637	0.776131	1.33902	0.661883	1.20779	1.3987	0	0.210755	0	0	0.210755	0	0	0	0	0	1.7391	1.92647	0	0	0	0.878654	0	0.532878	5.4236	0.210755	0	0	1.45501	0	NA	NA	NA	NA	NA	NA	NA	NA	NA	NA	NA	NA	NA
3.86494	-1.70576	Epcam	0	NA	NA	NA	2.41682	4.67259	1.33936	0.720872	0.533067	0.301641	0	0	0	0	0.301641	0	0.301641	0.301641	0	0	3.44293	2.12747	0	0.301641	0	0.301641	0	0	6.6463	0	0	0	0	0	NA	NA	NA	NA	NA	NA	NA	NA	NA	NA	NA	NA	NA
0.621011	-6.75873	Epcam	2	NA	NA	NA	0.372828	0.517455	2.58018	3.82772	0	0.856754	0	0.203689	0	0.203689	0	0	0	0	0	0	2.13479	2.23633	0	0	0	0.517455	0.203689	0.372828	4.7036	0.372828	0	0	0.203689	0	NA	NA	NA	NA	NA	NA	NA	NA	NA	NA	NA	NA	NA
2.14398	1.36616	Epcam	0	NA	NA	NA	4.27621	2.35065	1.18176	0.372954	0	0	0	0	0	0	0.643976	0	0	0	0	0	3.99523	2.90014	0	0.643976	0	0.372954	1.42651	0.856989	7.51742	0	0	0.372954	0	0	NA	NA	NA	NA	NA	NA	NA	NA	NA	NA	NA	NA	NA
1.8891	-7.75875	Epcam	4	NA	NA	NA	0.573723	1.31158	1.86005	0.327454	0	0.573723	0.935986	0	0	0	0	0	0	0.327454	0	0	2.07616	1.73151	0	0	0	0.573723	0	0.327454	5.46127	0	0	0	2.02635	0	NA	NA	NA	NA	NA	NA	NA	NA	NA	NA	NA	NA	NA
1.20484	4.54495	Epcam	5	NA	NA	NA	3.64144	2.7406	0	0	0	0	0	0	0	0	0.263906	0	0	0	0	0	6.49494	7.34131	0	2.52382	0	0	4.59665	1.22848	7.97463	0.263906	0	0	0	0	NA	NA	NA	NA	NA	NA	NA	NA	NA	NA	NA	NA	NA
1.43701	7.38613	Epcam	5	NA	NA	NA	1.20471	0.418093	0.418093	0.23074	0	0	0	0	0	0	0	0	0	0	0	0	7.11383	7.936	0.71203	3.502	0	0.83189	2.58006	1.47566	7.93321	0	0	0.23074	0	0	NA	NA	NA	NA	NA	NA	NA	NA	NA	NA	NA	NA	NA
-0.668574	-6.11264	Epcam	2	NA	NA	NA	0	0	2.65219	5.82428	0.787842	0.787842	0	0	0	0.262104	0.641319	0	0	0	0	0	1.80734	1.85535	0	0	0	0.262104	0	0.262104	4.21692	0.262104	0	0	0.46958	0	NA	NA	NA	NA	NA	NA	NA	NA	NA	NA	NA	NA	NA
-2.75896	-7.89139	Epcam	2	NA	NA	NA	0	0	3.44425	5.96382	0	0.439073	0	0	0	0	0.312993	0	0	0	0	0	1.955	2.62922	0	0	0	0.168692	0.168692	0.168692	2.66821	0	0	0	0.651689	0	NA	NA	NA	NA	NA	NA	NA	NA	NA	NA	NA	NA	NA
4.24785	-5.30503	Epcam	3	NA	NA	NA	0.832516	1.4961	2.54096	0.623831	1.00508	1.33886	0	0.500501	0	0	0	0	0	0	0	0	2.69847	1.7884	0	0	0	0.195991	0.195991	0.359792	5.88666	0.195991	0	0	1.63194	0	NA	NA	NA	NA	NA	NA	NA	NA	NA	NA	NA	NA	NA
0.770922	3.50785	Epcam	0	NA	NA	NA	3.30703	3.47699	0.698973	0.698973	0	0.698973	0	0	0	0	0	0	0	0	0	0	5.82422	6.74083	0	3.00677	0	0.923277	3.81802	1.71426	7.69938	0.698973	0	0.409353	0	0	NA	NA	NA	NA	NA	NA	NA	NA	NA	NA	NA	NA	NA
4.46528	0.0483614	Epcam	0	NA	NA	NA	3.71498	0.486061	0.81173	0	0	0.486061	0	0	0	0	0.81173	0	0	0	0	0	2.77394	3.45534	0	0.486061	0	1.68293	2.77394	0.486061	5.18602	0.486061	0.81173	0	0	0	NA	NA	NA	NA	NA	NA	NA	NA	NA	NA	NA	NA	NA
-0.656382	-4.55914	Epcam	2	NA	NA	NA	0.300927	0.300927	2.73408	3.04516	0.300927	0.531935	0	0	0	0	0.300927	0	0	0	0	0	2.82138	2.92077	0.300927	0	0	0	0	0.300927	5.24464	0	0	0	0.531935	0	NA	NA	NA	NA	NA	NA	NA	NA	NA	NA	NA	NA	NA
1.9351	2.26487	Epcam	0	NA	NA	NA	4.79474	3.43633	0	0.349019	0	0.607236	0	0	0	0	0.349019	0	0	0	0	0.349019	4.38129	4.3865	0	0.607236	0	0	4.37078	1.56006	7.6148	0	0.349019	0	0	0.812275	NA	NA	NA	NA	NA	NA	NA	NA	NA	NA	NA	NA	NA
-0.188705	-8.00965	Epcam	2	NA	NA	NA	0.181697	0	2.94088	4.83414	0.181697	0.181697	0	0	0	0.181697	0	0	0	0.181697	0	0	1.64563	1.99824	0	0	0	0.335401	0	0	2.64975	0.335401	0	0	0	0	NA	NA	NA	NA	NA	NA	NA	NA	NA	NA	NA	NA	NA
2.66599	-9.33973	Epcam	4	NA	NA	NA	1.49535	2.64115	1.96115	1.83946	0.798182	0.476699	1.8713	0	0	0.185303	0.476699	0	0.185303	0	0	0	2.16747	2.04359	0	0.185303	0	0.185303	0	0.341578	5.26258	0.185303	0	0	2.06962	0	NA	NA	NA	NA	NA	NA	NA	NA	NA	NA	NA	NA	NA
4.15886	-5.26896	Epcam	3	NA	NA	NA	0.920901	0.732214	2.19607	1.54135	1.7493	1.49402	0.195514	0.358983	0	0	0.195514	0	0	0	0	0	1.92136	2.21981	0	0	0	0	0	0.831001	5.51442	0	0	0	1.39205	0	NA	NA	NA	NA	NA	NA	NA	NA	NA	NA	NA	NA	NA
0.0892142	-0.808109	Epcam	0	NA	NA	NA	3.20779	2.45297	1.34359	0.723815	0.303133	0	0	0	0	0	0.535434	0	0	0	0	0	3.19336	2.04483	0	0.535434	0	0.723815	0	0.303133	7.48057	0	0	0	0.535434	0	NA	NA	NA	NA	NA	NA	NA	NA	NA	NA	NA	NA	NA
0.577561	8.09262	Epcam	1	-2.66723	-3.23204	1d	0.897683	0	0	0.897683	0	0	0	0	0	0	0.897683	0	0	0	0	0	6.82423	6.66895	0.897683	5.02524	0	2.41389	4.19609	1.36298	7.35218	0	0	1.67929	0	1.36298	0	0	0	0	0	1.67929	0	0	1.91922	0	0	0	0
3.28207	-8.80775	Epcam	4	NA	NA	NA	0.126703	0.340209	3.15948	5.26662	0.340209	0.516053	1.79142	1.99453	0	0	0	0	0.126703	0	0	0	1.30877	1.79142	0.126703	0	0	0.126703	0.126703	0.126703	2.90637	0.126703	0	0	1.99453	0	NA	NA	NA	NA	NA	NA	NA	NA	NA	NA	NA	NA	NA
3.56376	-6.23696	Epcam	3	NA	NA	NA	0	0.617786	2.88622	4.82653	0.861923	1.78473	0.786977	0.705955	0	0	0.157827	0	0.521085	0	0	0	1.44652	1.5605	0	0	0	0.294107	0.294107	0.157827	4.23721	0	0	0	1.44652	0	NA	NA	NA	NA	NA	NA	NA	NA	NA	NA	NA	NA	NA
-0.797234	11.4289	Epcam	1	3.11546	-2.21368	1a	0	0	0	0.0769551	0	0	0	0	0	0	0.0769551	0.0769551	0	1.57685	0	0	7.9998	8.03526	0.392016	2.11377	0.672905	4.08422	3.8329	2.46122	7.71213	0	0.148409	0.336449	0	0	0.712909	0	0.392016	0	0.148409	1.43502	0.672905	0	2.29851	1.35578	1.96844	0.277612	0
4.73038	-9.0961	Epcam	4	NA	NA	NA	0.230986	0	2.31199	4.85049	0.230986	1.12452	2.71014	2.43306	0	0	0	0	0	0	0	0	2.01437	1.7812	0	0	0	0.230986	0	0	4.72501	0.418502	0	0	2.01437	0	NA	NA	NA	NA	NA	NA	NA	NA	NA	NA	NA	NA	NA
2.18075	1.61915	Epcam	0	NA	NA	NA	4.84649	3.66752	0.567072	0.323205	0	0	0	0	0	0.323205	0	0.323205	0	0	0	0	4.03113	2.39062	0	0.926714	0	0.323205	0	0.762974	7.42006	0.323205	0	0	0	0.567072	NA	NA	NA	NA	NA	NA	NA	NA	NA	NA	NA	NA	NA
5.59827	-8.87225	Epcam	4	NA	NA	NA	2.65777	2.17199	0.955849	0	0.762433	1.58675	1.25723	1.93818	0	0	0.205954	0	0	0	0	0	3.48309	2.31726	0	0	0	0.205954	0	0.205954	6.55126	0	0	0	3.13353	0	NA	NA	NA	NA	NA	NA	NA	NA	NA	NA	NA	NA	NA
4.78959	-6.70131	Epcam	3	NA	NA	NA	0	0.46209	2.56813	6.20603	1.25173	1.86149	1.40703	1.44235	0	0	0.257502	0	0	0	0	0	1.86149	1.63154	0	0	0	0.137017	0	0	3.32238	0.137017	0	0	1.74031	0	NA	NA	NA	NA	NA	NA	NA	NA	NA	NA	NA	NA	NA
-0.4868	10.8383	Epcam	1	1.84587	0.229169	1c	0.0748102	0	0	0.144411	0	0	0	0	0	0.144411	0.270575	0	0	0.0748102	0	0	7.81895	8.21848	1.50309	2.3927	1.05233	0.530108	3.62252	2.34173	7.70098	0	0	0.144411	0.0748102	0	0.209482	0.0748102	0	0	0.270575	0.841805	0.209482	0	2.89962	2.08801	2.06857	1.9543	0.807758
3.5733	-6.08711	Epcam	3	NA	NA	NA	0.178907	0.578655	2.30377	5.50646	1.14899	1.50992	0.462304	0.178907	0	0.178907	0	0	0	0	0	0	1.55229	1.83889	0	0	0	0.178907	0.462304	0.330611	3.34044	0.178907	0	0	1.50992	0	NA	NA	NA	NA	NA	NA	NA	NA	NA	NA	NA	NA	NA
-2.97692	5.04505	Epcam	9	NA	NA	NA	0	0	0	0.549593	0	0.549593	0	0	0	0	0	0	0	0.549593	4.19263	3.60807	2.11932	2.20365	0	0.549593	0	0.549593	0	0	1.81284	0	0.90223	0	0.90223	0	NA	NA	NA	NA	NA	NA	NA	NA	NA	NA	NA	NA	NA
2.39281	-8.32808	Epcam	4	NA	NA	NA	1.84733	1.16315	2.34455	0	0.273295	0	1.3425	0.273295	0	0	0	0	0	0	0	0	2.43111	2.24979	0	0.487705	0	0	0	0.487705	5.82187	0	0	0	2.02815	0	NA	NA	NA	NA	NA	NA	NA	NA	NA	NA	NA	NA	NA
-0.305384	10.3074	Epcam	1	3.66737	0.774358	1a	0.0945294	0	0	0.334016	0	0	0	0	0	0.0945294	0.260381	0	0	0.583964	0	0	7.7441	8.18018	0.950214	2.1784	0.950214	5.04065	3.66282	2.64523	7.57519	0	0.0945294	0.402599	0	0	0.783763	0	0	0.0945294	0.0945294	1.12557	0.637779	0	2.50977	1.6977	1.75073	1.86451	1.71569
-12.2105	0.270332	Epcam	7	NA	NA	NA	0	0	0	0.695858	0	0	0	0	0	0	0	0	0	0	0	0	2.40282	2.56995	0	0	0	0	0	0	2.30746	0	0	0	0	0	NA	NA	NA	NA	NA	NA	NA	NA	NA	NA	NA	NA	NA
-1.48297	-5.22865	Epcam	2	NA	NA	NA	0.131346	0	2.67241	5.49704	0.131346	0	0.531694	0.131346	0	0	0	0	0	0	0	0	1.50609	1.40805	0	0	0	0.445615	0	0.247427	3.75391	0	0	0	0.816808	0	NA	NA	NA	NA	NA	NA	NA	NA	NA	NA	NA	NA	NA
0.649069	1.86288	Epcam	0	NA	NA	NA	4.78584	1.37412	0.552677	0	0	0.552677	0	0	0	0.552677	0.552677	0	0	0	0	0	3.61515	2.8888	0	0	0	0.906562	0	0.552677	6.9818	0	0	0	0	0.552677	NA	NA	NA	NA	NA	NA	NA	NA	NA	NA	NA	NA	NA
2.32443	2.33308	Epcam	0	NA	NA	NA	3.3835	2.11888	1.44789	0	0	0.341295	0	0	0	0	0.341295	0	0	0	0	0	4.99064	5.20407	0	0.341295	0	0.341295	4.05249	1.77176	7.24936	0	0	0.341295	0	0.595279	NA	NA	NA	NA	NA	NA	NA	NA	NA	NA	NA	NA	NA
-1.86323	10.7949	Epcam	1	0.645915	-0.56053	1c	0.0741773	0	0.0741773	0.14323	0	0.207821	0	0	0	0.0741773	0.268492	0	0	0.379796	0	0	7.77337	8.28213	1.01919	2.65089	1.14929	0.570967	3.4374	2.51112	7.54404	0.0741773	0	0.268492	0	0	0.14323	0.14323	0	0	0	1.12458	0.379796	0	1.49625	0.96201	1.73992	0.654392	0
3.36846	-6.48061	Epcam	3	NA	NA	NA	0	0	2.50117	2.44883	0.8083	1.24938	1.24938	0.483688	0	0	0	0	0	0	0	0	1.41348	1.24938	0	0.483688	0	0	0	0	3.7824	0	0	0	1.24938	0	NA	NA	NA	NA	NA	NA	NA	NA	NA	NA	NA	NA	NA
0.724868	7.47517	Epcam	5	NA	NA	NA	0	0	0	0	0	0	0	0	0	0	0.305669	0	0	0.958927	0	0	7.80978	8.07859	0.305669	3.35096	1.30332	3.98408	5.21912	3.36958	6.20766	0.164468	0.305669	0.164468	0	0	NA	NA	NA	NA	NA	NA	NA	NA	NA	NA	NA	NA	NA
0.509532	1.12504	Epcam	0	NA	NA	NA	4.24652	3.19341	0.811834	0	0.348785	0	0	0	0	0	0.348785	0	0	0	0	0	3.90019	3.97346	0	0.606875	0	0.606875	0.348785	1.12711	7.55897	0	0	0	0	0.606875	NA	NA	NA	NA	NA	NA	NA	NA	NA	NA	NA	NA	NA
1.96479	-5.93961	Epcam	3	NA	NA	NA	0	0	2.01468	3.7898	0.943344	1.36431	0	0	0	0	0.202189	0	0	0	0	0	1.47275	1.85284	0	0	0	0.202189	0	0.514163	4.30776	0	0	0	0.639914	0	NA	NA	NA	NA	NA	NA	NA	NA	NA	NA	NA	NA	NA
5.79504	-7.6279	Epcam	3	NA	NA	NA	0.670271	0.888776	1.87025	2.48322	1.06799	2.2856	1.06799	1.79385	0	0	0	0.214056	0	0	0	0	2.18345	2.20998	0	0	0	0.54004	0	0.54004	5.48828	0.390273	0	0	2.59615	0	NA	NA	NA	NA	NA	NA	NA	NA	NA	NA	NA	NA	NA
1.67113	2.78941	Epcam	0	NA	NA	NA	3.55027	3.10937	1.14444	0.356371	0	0.618571	0	0	0	0	0.618571	0	0	0	0	0	5.75202	5.8178	0	1.27224	0	0.356371	3.16511	1.57965	7.83106	0.356371	0	0	0	0	NA	NA	NA	NA	NA	NA	NA	NA	NA	NA	NA	NA	NA
5.23726	-4.86935	Epcam	3	NA	NA	NA	2.58595	1.76571	1.96542	0	1.51591	2.00969	0.498408	0.829511	0	0	0	0	0	0.279939	0	0	3.41436	1.96542	0	0.279939	0	0.279939	0	0.279939	6.79921	0.279939	0	0	2.05208	0	NA	NA	NA	NA	NA	NA	NA	NA	NA	NA	NA	NA	NA
-0.959586	-5.51268	Epcam	2	NA	NA	NA	0	0.221338	2.83928	2.55659	0.402455	0.402455	0	0	0	0.221338	0	0	0	0	0	0	1.93815	1.93815	0	0.402455	0	0.402455	0	0.688628	4.78267	0	0	0	0	0	NA	NA	NA	NA	NA	NA	NA	NA	NA	NA	NA	NA	NA
-2.03126	11.0196	Epcam	0	NA	NA	NA	0	0	0	0	0	0	0	0	0	0	1.67864	0	1.15661	0	1.15661	0	2.47617	2.27383	0	1.15661	0	1.15661	0	1.15661	2.64438	0	0	0	1.15661	0	NA	NA	NA	NA	NA	NA	NA	NA	NA	NA	NA	NA	NA
-0.314345	-7.63106	Epcam	2	NA	NA	NA	0	0	3.35257	5.29676	0	0.386205	0.664117	0	0	0	0	0	0	0	0	0	1.51191	2.08825	0	0	0	0	0	0	4.46352	0	0	0	0.974504	0	NA	NA	NA	NA	NA	NA	NA	NA	NA	NA	NA	NA	NA
-0.247317	-4.92833	Epcam	2	NA	NA	NA	0.24739	0.445555	2.38174	2.30075	0.87688	0.445555	0.24739	0	0	0	0.24739	0	0.24739	0	0	0	2.00896	1.97059	0	0	0	0.24739	0	0.24739	4.69704	0	0	0	0.987334	0	NA	NA	NA	NA	NA	NA	NA	NA	NA	NA	NA	NA	NA
-0.224259	1.35798	Epcam	0	NA	NA	NA	3.80017	4.21417	0	0.889156	0	0.540309	0	0	0	0	0.540309	0	0	0	0	0	3.69907	1.90692	0	0.540309	0	0.889156	0	0	7.41574	0	0	0	0	0	NA	NA	NA	NA	NA	NA	NA	NA	NA	NA	NA	NA	NA
-0.965449	10.4906	Epcam	1	1.42994	-3.83332	1d	0	0	0.146112	0.146112	0	0.0757221	0	0	0	0	0.0757221	0	0	0.0757221	0	0.0757221	8.05577	8.16079	0.438667	2.83136	0.882084	1.21191	3.72786	1.89668	7.53316	0	0	0.273571	0	0	0.0757221	0	0.914125	0.58033	0.58033	1.06053	0.273571	0	1.77106	1.38359	1.6427	0.58033	0
0.0309756	0.226727	Epcam	0	NA	NA	NA	3.53837	1.93455	2.20116	0.612937	0	0	0	0	0	0	0.990169	0	0	0	0	0	3.03866	2.33256	0	0	0	0	0.612937	0.990169	6.93646	0	0	0	0.612937	0	NA	NA	NA	NA	NA	NA	NA	NA	NA	NA	NA	NA	NA
1.40696	-1.47361	Epcam	0	NA	NA	NA	2.83491	1.91013	2.17577	0.97229	0	0.97229	0.344297	0	0	0	0	0.344297	0	0	0	0	3.95055	2.17577	0	0	0	0	0	1.11678	6.68407	0	0	0	0	0	NA	NA	NA	NA	NA	NA	NA	NA	NA	NA	NA	NA	NA
-0.193102	-5.93917	Epcam	2	NA	NA	NA	0.202773	0.371281	2.42839	5.27988	0.202773	0.515446	1.30767	0	0	0	0.202773	0	0	0	0	0	2.01744	2.01744	0.202773	0	0	0	0.202773	0	4.58839	0.202773	0	0	1.42242	0	NA	NA	NA	NA	NA	NA	NA	NA	NA	NA	NA	NA	NA
-0.497013	10.1359	Epcam	1	2.67145	-2.81642	1d	0	0	0	0.246066	0.0889214	0.170577	0	0	0	0	0.381837	0	0	0.170577	0	0	7.98122	8.13316	0.911445	2.20723	1.6635	1.51156	3.49339	2.2859	7.56984	0.170577	0	0.381837	0	0	0	0.0889214	0.556157	0.0889214	0	1.08278	1.01773	0	2.08786	1.53186	1.57128	1.69813	2.07626
1.76702	5.1175	Epcam	5	NA	NA	NA	4.21082	2.83907	0	1.10276	0	0	0	0	0	0	0	1.10276	0	0	0	0	4.24024	4.98291	0	3.30183	0	1.10276	3.93792	0	6.73842	0	0	1.10276	0	0	NA	NA	NA	NA	NA	NA	NA	NA	NA	NA	NA	NA	NA
-2.49179	-8.32668	Epcam	2	NA	NA	NA	0	0	3.7911	6.43268	0.328143	0.459057	0	0	0	0	0.177471	0	0.177471	0	0	0	1.8315	1.41272	0	0	0	0.177471	0.328143	0.177471	3.22207	0	0	0	0	0	NA	NA	NA	NA	NA	NA	NA	NA	NA	NA	NA	NA	NA
2.51943	-6.03825	Epcam	3	NA	NA	NA	0.305589	0.728645	2.9839	5.52196	0.728645	1.39577	0.42927	0.164422	0	0	0.305589	0	0	0	0	0	1.66565	1.63127	0	0	0	0.638458	0.164422	0	4.51946	0	0	0	0.539324	0	NA	NA	NA	NA	NA	NA	NA	NA	NA	NA	NA	NA	NA
1.07	-0.308923	Epcam	0	NA	NA	NA	3.562	2.00085	0.56098	0.319322	0.319322	0	0	0	0	0	0	0.319322	0	0	0	0	3.77299	2.53861	0	1.05813	0	0.319322	0.319322	0.755457	6.60186	0.319322	0	0	0.319322	0	NA	NA	NA	NA	NA	NA	NA	NA	NA	NA	NA	NA	NA
-0.27657	-7.30765	Epcam	2	NA	NA	NA	0	0.345228	3.45686	5.76485	0	0	0	0	0	0	0.345228	0	0.187438	0	0	0	1.59269	1.94284	0	0	0	0.187438	0	0.187438	3.79082	0	0	0	0	0	NA	NA	NA	NA	NA	NA	NA	NA	NA	NA	NA	NA	NA
-1.95186	-8.60029	Epcam	2	NA	NA	NA	0	0	3.38064	6.81303	0.145699	0.272845	0	0	0	0	0	0	0	0	0	0	1.52769	2.31226	0	0	0	0	0	0	2.48319	0	0	0	0	0	NA	NA	NA	NA	NA	NA	NA	NA	NA	NA	NA	NA	NA
2.58897	-5.48104	Epcam	3	NA	NA	NA	0.754552	2.75025	2.34793	2.64399	1.24664	1.24664	0	0	0	0	0	0	0	0	0	0	1.85754	2.25786	0	0	0	0.372021	0	0.372021	5.52682	0	0	0	0.754552	0	NA	NA	NA	NA	NA	NA	NA	NA	NA	NA	NA	NA	NA
-14.26	-1.90824	Epcam	6	NA	NA	NA	0.502848	0	0.502848	0.502848	0	0	0.502848	0	3.05665	6.03677	2.17941	0	0	0	0	0	1.45094	4.68363	0	1.08528	0	0.835882	0	1.45094	1.71811	1.28473	0	0	0	0	NA	NA	NA	NA	NA	NA	NA	NA	NA	NA	NA	NA	NA
-1.05289	-6.95188	Epcam	2	NA	NA	NA	0	0	3.4197	5.60429	0	0.204887	0	0	0	0	0.204887	0	0	0	0	0	1.99699	2.19261	0	0	0	0	0	0	3.8487	0	0	0	0.204887	0	NA	NA	NA	NA	NA	NA	NA	NA	NA	NA	NA	NA	NA
2.69988	-9.51167	Epcam	4	NA	NA	NA	0	0.132064	2.33389	6.15003	0	0.534096	1.47895	1.51062	0	0	0	0	0	0	0	0	1.54131	1.70798	0	0	0	0.353149	0	0.132064	4.46567	0.353149	0	0	1.87273	0	NA	NA	NA	NA	NA	NA	NA	NA	NA	NA	NA	NA	NA
2.93472	-9.37022	Epcam	4	NA	NA	NA	1.25401	1.66244	1.95161	3.15868	0	0.258227	2.06988	1.90885	0	0	0.137426	0	0	0	0.137426	0	2.10639	1.74294	0	0.137426	0	0.551919	0.258227	0.365996	5.39323	0.258227	0	0	2.05111	0	NA	NA	NA	NA	NA	NA	NA	NA	NA	NA	NA	NA	NA
0.124958	-1.95561	Epcam	0	NA	NA	NA	2.15229	2.03523	2.35192	0	0	0	0	0	0.668122	0	0.668122	0	0	0	0	0	3.50614	2.51825	0	0	0	1.0651	0	0	6.71325	0	0	0	0	0	NA	NA	NA	NA	NA	NA	NA	NA	NA	NA	NA	NA	NA
0.605709	1.15476	Epcam	0	NA	NA	NA	2.69226	2.0291	0.742509	0.742509	0	0.742509	0	0	0	0	0.438642	0	0	0	0	0	4.67016	4.05546	0	0.438642	0	0.438642	2.43899	1.1639	7.58883	0.438642	0	0	0.438642	0	NA	NA	NA	NA	NA	NA	NA	NA	NA	NA	NA	NA	NA
0.150123	-3.04819	Epcam	2	NA	NA	NA	1.79204	1.96195	1.8806	0.74739	0.441952	0	0	0	0	0.441952	0	0	0	0	0	0	3.27956	2.03717	0	0	0	0.441952	0	0.74739	5.99568	0	0	0	0	0	NA	NA	NA	NA	NA	NA	NA	NA	NA	NA	NA	NA	NA
0.662456	-1.82301	Epcam	0	NA	NA	NA	2.20195	2.74427	1.90876	0	0	0	0.324241	0	0	0	0	0	0	0	0	0	3.09394	1.96399	0	0.324241	0	0.568695	0	0.568695	6.26906	0	0	0	1.49219	0	NA	NA	NA	NA	NA	NA	NA	NA	NA	NA	NA	NA	NA
2.78026	-9.0678	Epcam	4	NA	NA	NA	1.16193	0.21834	1.92516	0.797529	0	0.397446	1.85132	0.21834	0	0.21834	0	0	0	0	0	0	1.81225	1.92516	0	0	0	0.21834	0	0.397446	5.52686	0	0	0	1.81225	0	NA	NA	NA	NA	NA	NA	NA	NA	NA	NA	NA	NA	NA
5.72616	-5.12953	Epcam	3	NA	NA	NA	2.62474	1.53846	1.53846	0.649381	1.66146	2.22237	0.925815	0.475967	0	0	0.475967	0	0	0	0	0	3.66607	2.55619	0	0.266038	0.266038	0	0.475967	0.649381	6.83517	0.649381	0	0	2.34644	0	NA	NA	NA	NA	NA	NA	NA	NA	NA	NA	NA	NA	NA
1.57418	-4.50736	Epcam	2	NA	NA	NA	0	1.12661	2.48672	1.12661	0.784605	0.638509	0	0	0	0.260736	0	0	0	0	0	0	3.38767	2.29622	0	0	0	0.467356	0	0.467356	5.31743	0	0	0	0.260736	0	NA	NA	NA	NA	NA	NA	NA	NA	NA	NA	NA	NA	NA
4.6816	-5.83777	Epcam	3	NA	NA	NA	0.81274	1.32414	2.08229	1.44941	1.32414	1.66086	1.25509	1.01367	0	0	0.223795	0	0	0	0	0	2.67718	1.87456	0	0	0	0	0	0.406551	4.93591	0	0	0	1.79447	0	NA	NA	NA	NA	NA	NA	NA	NA	NA	NA	NA	NA	NA
2.30507	-3.56096	Epcam	2	NA	NA	NA	1.4838	0.250089	1.66053	1.34584	0	0	0	0	0	0	0.250089	0	0	0	0	0	2.22355	1.81066	0	0.250089	0	0.250089	0.250089	0.995041	5.48873	0	0	0	0.616492	0	NA	NA	NA	NA	NA	NA	NA	NA	NA	NA	NA	NA	NA
1.52676	2.26043	Epcam	0	NA	NA	NA	4.5152	3.01996	0.851934	0.514073	0	0	0	0.289713	0	0	0	0	0	0	0	0	4.1458	3.99074	0	0.289713	0	0	3.81458	1.39238	7.32398	0.697205	0	0	0	0	NA	NA	NA	NA	NA	NA	NA	NA	NA	NA	NA	NA	NA
4.28255	-9.40077	Epcam	4	NA	NA	NA	0	1.28374	1.71698	4.07881	0.502307	0	0	1.92757	0	0	0	0	0	0	0	0	2.24949	2.17819	0	0	0	0.835105	0	0	5.18086	0.502307	0	0	2.43716	0	NA	NA	NA	NA	NA	NA	NA	NA	NA	NA	NA	NA	NA
-0.325007	-5.00044	Epcam	2	NA	NA	NA	0	0.882923	3.06426	5.14422	0.44928	0	0	0	0	0	0	0	0	0	0	0.249662	2.1906	2.53586	0	0.249662	0	0.249662	0	0.249662	4.54349	0.249662	0	0	1.1844	0	NA	NA	NA	NA	NA	NA	NA	NA	NA	NA	NA	NA	NA
3.84041	-3.26339	Epcam	3	NA	NA	NA	3.06639	1.75722	1.17504	0	0	1.17504	0	0	0	0	0	0.277446	0	0	0	0	3.59711	2.16034	0	0.672569	0	0.277446	0	0	6.47713	0	0	0	0	0	NA	NA	NA	NA	NA	NA	NA	NA	NA	NA	NA	NA	NA
0.0122924	9.7121	Epcam	1	1.86572	-1.64708	1c	0	0	0	0.355283	0	0	0	0	0	0.157545	0.0818721	0	0	0	0	0	7.78299	8.34322	2.83052	2.52031	1.24536	1.08596	3.95162	2.38847	7.29063	0	0	0.157545	0	0.0818721	0	0	0.0818721	0.0818721	0.0818721	0.860808	0.293615	0	1.95409	1.66124	2.11045	1.52242	0
-1.03359	-6.74842	Epcam	2	NA	NA	NA	0.59229	0.238524	3.16241	6.00271	0	0.238524	0	0	0	0	0	0	0	0	0	0	2.20621	2.39488	0	0	0	0.238524	0	0.238524	3.26009	0.238524	0	0	0	0	NA	NA	NA	NA	NA	NA	NA	NA	NA	NA	NA	NA	NA
2.24512	0.16524	Epcam	0	NA	NA	NA	4.49909	2.9737	0.358879	1.49375	0.358879	0.622427	0	0	0	0	0.358879	0	0	0	0	0	3.76836	1.95219	0	1.00316	0	0.622427	0	0	6.88638	0.358879	0	0	0	0	NA	NA	NA	NA	NA	NA	NA	NA	NA	NA	NA	NA	NA
0.254381	-6.57322	Epcam	2	NA	NA	NA	0	0.225662	3.2986	5.86398	0	0.409659	0	0	0	0	0.225662	0.409659	0	0	0	0	1.75956	2.4964	0	0	0	0.699431	0	0.225662	4.64471	0.225662	0	0	0.225662	0	NA	NA	NA	NA	NA	NA	NA	NA	NA	NA	NA	NA	NA
4.14841	-2.68026	Epcam	3	NA	NA	NA	4.24723	2.93965	0.938963	0.328823	0.575863	1.20477	0	0	0	0	0	0	0	0	0	0	3.63723	1.73554	0	0.328823	0	0	0	1.08067	7.47086	0	0	0.328823	0.328823	0	NA	NA	NA	NA	NA	NA	NA	NA	NA	NA	NA	NA	NA
-2.20611	-1.05411	Epcam	8	NA	NA	NA	0.636128	1.17028	2.68332	3.29886	0	0.554437	0	0	0	0	0.138189	0	2.74231	3.07263	0	0	3.42225	2.3212	0.138189	0.636128	0	0.367816	0.259579	0.554437	5.14585	0	0.138189	0	1.07381	0	NA	NA	NA	NA	NA	NA	NA	NA	NA	NA	NA	NA	NA
5.36445	-9.08808	Epcam	4	NA	NA	NA	2.0553	1.09087	1.83603	0	0.506185	1.22851	1.55478	2.0553	0	0	0.198564	0	0	0	0	0	4.73532	5.74238	0	0.364157	0	1.60013	4.01985	0.506185	6.93288	0	0	0	2.89772	0	NA	NA	NA	NA	NA	NA	NA	NA	NA	NA	NA	NA	NA
-14.98	-2.36773	Epcam	6	NA	NA	NA	0	0	0	0	0	0	0	0	3.90851	6.18171	3.00411	0	0	0	0	0	4.01838	6.57521	0.308707	0.544257	0.308707	1.03259	0	0	3.13816	0.308707	0	0	0	0	NA	NA	NA	NA	NA	NA	NA	NA	NA	NA	NA	NA	NA
1.20414	-6.61231	Epcam	2	NA	NA	NA	0	0.235082	2.6189	5.50265	0.951688	1.0491	0	0.235082	0	0	0.235082	0	0	0	0	0	2.24923	2.51734	0	0.235082	0	0.843748	0	0.585027	4.14334	0	0	0	0	0	NA	NA	NA	NA	NA	NA	NA	NA	NA	NA	NA	NA	NA
1.10208	0.606144	Epcam	0	NA	NA	NA	4.19871	2.10351	0.352927	0.613267	0	0	0	0.352927	0	0	0.613267	0.352927	0	0	0	0	4.01047	2.2913	0	0.613267	0	0.613267	0.352927	0.990621	7.20804	0	0	0	0.352927	0	NA	NA	NA	NA	NA	NA	NA	NA	NA	NA	NA	NA	NA
-0.641288	-4.68149	Epcam	2	NA	NA	NA	0.230537	0	2.45361	2.67293	0.575392	0.230537	0	0	0	0	0.417757	0	0	0	0	0	1.4749	1.73465	0	0.417757	0	0.575392	0	0.417757	5.15271	0	0	0	0.575392	0	NA	NA	NA	NA	NA	NA	NA	NA	NA	NA	NA	NA	NA
1.89988	-7.68354	Epcam	2	NA	NA	NA	1.55994	0.894286	1.72738	0.456307	0.456307	0.253958	0.894286	0	0	0	0.456307	0	0	0	0	0	2.23905	1.82521	0	0.253958	0	0.456307	0	0.456307	5.01571	0	0	0	1.28151	0	NA	NA	NA	NA	NA	NA	NA	NA	NA	NA	NA	NA	NA
1.78541	-1.73856	Epcam	0	NA	NA	NA	2.33658	1.50512	1.0808	0.328878	0	0.575948	0	0.328878	0	0	0	0	0.328878	0	0	0	3.32752	2.44357	0	0	0	0	0	0.575948	6.6348	0.328878	0	0	0.575948	0	NA	NA	NA	NA	NA	NA	NA	NA	NA	NA	NA	NA	NA
-1.9233	-7.67388	Epcam	2	NA	NA	NA	0	0.566758	3.3919	5.2753	0	0.226483	0	0	0	0.226483	0.226483	0	0	0	0	0	1.67168	1.99532	0	0	0	0.701475	0	0	2.06215	0	0	0	0.226483	0	NA	NA	NA	NA	NA	NA	NA	NA	NA	NA	NA	NA	NA
5.22152	-6.75114	Epcam	3	NA	NA	NA	0.676934	0.755719	2.05089	2.57246	1.22952	1.94137	1.31967	1.47874	0	0.279608	0	0.149545	0	0	0	0	2.39798	1.96426	0	0	0	0	0.149545	0.497876	5.30019	0.149545	0	0	1.73658	0	NA	NA	NA	NA	NA	NA	NA	NA	NA	NA	NA	NA	NA
-13.8746	-1.62	Epcam	6	NA	NA	NA	0	0	0.845208	0	0	0	0	0	1.94277	6.10337	4.80312	0	0	0	0	0	1.84275	5.12626	0	0.845208	0	1.09617	0.509363	0	1.73159	0.509363	0	0	0	0	NA	NA	NA	NA	NA	NA	NA	NA	NA	NA	NA	NA	NA
-2.97864	11.7554	Epcam	1	-4.48484	2.62761	1b	0	0	0.0583651	0.113511	0	0	0	0	0	0	0.113511	0	0	0.91731	0	0	7.83572	8.16626	0.543035	1.98108	0.703955	6.70954	3.46425	2.51441	7.56734	0	0.165774	0.262756	0	0	0.113511	0	0.113511	0	0.165774	1.44586	0.113511	0	1.69516	0.165774	0.165774	0.307934	0.21544
-2.25917	12.976	Epcam	5	NA	NA	NA	0.0888399	0.245857	2.01536	3.66352	0	0	0	0	0	0	0	0	0	0.245857	0	0	7.71138	8.02924	0.657031	2.66573	1.8099	6.12322	3.65154	2.54937	7.44316	0	0	0	0.0888399	0	NA	NA	NA	NA	NA	NA	NA	NA	NA	NA	NA	NA	NA
-2.21323	-8.58923	Epcam	2	NA	NA	NA	0	0.38083	3.38457	6.40551	0.208436	0.52783	0	0	0	0	0.208436	0.208436	0	0	0	0	2.10221	2.37337	0	0.208436	0	0.52783	0	0	2.3064	0	0	0	0	0	NA	NA	NA	NA	NA	NA	NA	NA	NA	NA	NA	NA	NA
1.46787	1.73181	Epcam	0	NA	NA	NA	4.75435	3.00863	0.662428	0.662428	0	0	0	0	0	0	0.879313	0	0	0	0	0	4.15067	4.05767	0	0	0	0	2.29508	0.662428	7.34767	0	0	0	0	0	NA	NA	NA	NA	NA	NA	NA	NA	NA	NA	NA	NA	NA
-2.56016	-8.35821	Epcam	2	NA	NA	NA	0	0	3.90195	6.55742	0	0.497005	0.194412	0	0	0	0.194412	0	0	0	0	0	1.38738	2.06269	0	0	0	0	0	0	3.2288	0	0	0	0.194412	0	NA	NA	NA	NA	NA	NA	NA	NA	NA	NA	NA	NA	NA
1.70574	1.28488	Epcam	0	NA	NA	NA	5.00447	3.48142	0.87558	0.300154	0	0	0	0	0	0.300154	0	0	0	0	0	0	3.56407	2.03487	0	0.87558	0	0	0	0	7.38154	0.530706	0	0	0	0	NA	NA	NA	NA	NA	NA	NA	NA	NA	NA	NA	NA	NA
-1.6177	-5.02479	Epcam	2	NA	NA	NA	0.252072	0	2.31984	5.47626	0	0.252072	0	0	0	0	0	0	0	0	0	0	1.72045	2.23152	0	0.252072	0	0.620613	0.252072	0	4.41876	0.252072	0	0	0.252072	0	NA	NA	NA	NA	NA	NA	NA	NA	NA	NA	NA	NA	NA
2.52826	-0.0800771	Epcam	0	NA	NA	NA	3.37624	1.01751	1.34183	0.302514	0.534453	0.534453	0	0	0	0	0.302514	0	0	0	0	0	4.10011	3.19109	0	0	0	1.13769	0.534453	0.302514	7.4196	0.302514	0	0	0	0	NA	NA	NA	NA	NA	NA	NA	NA	NA	NA	NA	NA	NA
5.98203	-7.93389	Epcam	4	NA	NA	NA	1.73805	1.38182	0.823326	1.07059	1.07059	1.73805	1.53065	1.73805	0	0.193105	0	0	0	0.193105	0	0	2.1348	1.8103	0	0.354888	0	0.193105	0	0.354888	6.25034	0.616289	0	0	2.9829	0	NA	NA	NA	NA	NA	NA	NA	NA	NA	NA	NA	NA	NA
-0.711485	10.4167	Epcam	1	0.0410638	3.54759	1a	0	0	0	0.129222	0	0	0	0	0	0	0	0	0.129222	1.39494	0	0	7.87481	8.09076	2.0665	2.87306	1.63672	3.58072	4.17659	2.82514	7.76065	0	0	0.3463	0	0.439396	0.24364	0.24364	0.129222	0	0.129222	1.55275	0.3463	0	2.63667	1.68902	1.6095	1.52312	0
0.468948	11.7234	Epcam	1	1.37003	-1.04947	1c	0	0	0	0.265891	0	0	0	0	0	0	0.18487	0	0.0967011	0.18487	0	0	7.66455	8.23079	4.23301	1.78759	2.97969	4.44464	3.28419	2.65317	7.64676	0	0	0	0	0	0.536913	0.0967011	0.475729	0.18487	0	1.03941	0.475729	0	2.65317	1.98718	1.83731	1.77045	0.0967011
2.017	-1.42124	Epcam	0	NA	NA	NA	3.80166	1.38587	1.58879	0.262235	0.641589	0.469794	0	0	0	0	0	0	0	0	0	0	4.11523	2.36035	0	0.788152	0	0	0	0.788152	7.00677	0.262235	0	0	0.262235	0	NA	NA	NA	NA	NA	NA	NA	NA	NA	NA	NA	NA	NA
0.588792	2.45281	Epcam	0	NA	NA	NA	4.27008	3.28548	0.604173	0.604173	0.347037	0.347037	0	0	0	0	0	0.347037	0	0	0	0	5.299	3.66786	0	0.604173	0	0.604173	3.50735	1.12309	7.72896	0.347037	0	0	0.347037	0	NA	NA	NA	NA	NA	NA	NA	NA	NA	NA	NA	NA	NA
6.02273	-7.54702	Epcam	3	NA	NA	NA	2.25303	3.47681	1.31098	0.770733	0.327227	1.20078	0.935492	1.31098	0	0	0	0	0	0	0	0	2.87051	1.97323	0.327227	0	0	1.20078	0	0.327227	6.23528	0	0	0	0.935492	0	NA	NA	NA	NA	NA	NA	NA	NA	NA	NA	NA	NA	NA
-1.85197	11.5168	Epcam	5	NA	NA	NA	0.854032	0.532907	0.210768	0.30154	0.30154	0.30154	0	0	0	0.0570007	0	0	0.720674	1.44128	0	0.0570007	7.67918	8.13579	2.20768	1.73915	1.11612	1.01512	2.20768	1.89176	7.51679	0.162093	0	0.0570007	0.162093	0	NA	NA	NA	NA	NA	NA	NA	NA	NA	NA	NA	NA	NA
4.35782	-0.850469	Epcam	0	NA	NA	NA	4.8306	1.86465	1.10169	0.764602	0.764602	0.890018	0	0	0	0	0	0	0	0	0	0	3.59196	2.73123	0	0.62117	0	0.764602	0	0.764602	7.31945	0	0	0	0	0	NA	NA	NA	NA	NA	NA	NA	NA	NA	NA	NA	NA	NA
2.1648	-9.03404	Epcam	4	NA	NA	NA	0.276005	0	1.90529	0.492076	0.492076	0.276005	1.17093	0.820403	0	0	0.820403	0	0	0	0	0	2.49526	1.50328	0	0	0	0.492076	0	0.276005	4.48198	0	0	0	1.85685	0	NA	NA	NA	NA	NA	NA	NA	NA	NA	NA	NA	NA	NA
0.0159413	-4.09172	Epcam	2	NA	NA	NA	1.18103	0.61337	1.89376	0.755586	0	0	0.248589	0	0	0	0	0	0	0	0	0	2.21749	2.12077	0	0	0	0.447521	0	0.248589	5.66202	0	0	0	0.755586	0	NA	NA	NA	NA	NA	NA	NA	NA	NA	NA	NA	NA	NA
3.50512	-0.258635	Epcam	0	NA	NA	NA	3.60365	1.53458	0.285819	0	0.285819	0.285819	0.507844	0	0	0	0.285819	0	0	0	0	0	4.32774	2.19059	0	0.843035	0	0.285819	0.507844	1.19875	7.16188	0	0	0	0.976166	0	NA	NA	NA	NA	NA	NA	NA	NA	NA	NA	NA	NA	NA
-2.69874	4.76	Epcam	9	NA	NA	NA	0	0	0	0	0	0.924805	0	0.410204	0	0.410204	0	0	0	0.410204	3.25228	2.84654	2.26396	1.80356	0	0.410204	0	0.924805	0.410204	0	2.26396	0	0	0	1.26289	0	NA	NA	NA	NA	NA	NA	NA	NA	NA	NA	NA	NA	NA
1.09166	8.4677	Epcam	1	3.23055	-0.355586	1a	0.762018	0	0	0.451902	0	0	0	0	0	0	0.762018	0	0	0	0	0	7.1489	6.61162	0.762018	4.20019	1.34976	7.60174	4.17416	2.42333	7.5722	0	0	1.18943	0	0	0.451902	0.998384	0	1.18943	0.762018	2.19702	1.8151	0	2.68861	2.06122	2.47272	1.18943	3.62602
-1.35923	12.7235	Epcam	1	0.0407302	2.2775	1c	0.0697375	0	0.0697375	0.0697375	0	0.0697375	0	0	0	0	0.134927	0	0	0.308318	0	0	7.85515	8.30034	1.67403	2.19913	1.78903	3.19168	3.76371	2.4525	7.55895	0.0697375	0	0.134927	0	0.0697375	0.253794	0	0.134927	0.134927	0.253794	0.801039	0.134927	0	2.96619	1.46382	1.63255	1.33942	0.0697375
0.263786	0.906862	Epcam	0	NA	NA	NA	3.59451	1.76028	0.882076	0.249343	0.448757	0.249343	0	0	0	0.249343	0.249343	0	0	0	0	0	3.53851	2.3365	0	0.249343	0	0	0	0.882076	6.93877	0	0	0	0	0	NA	NA	NA	NA	NA	NA	NA	NA	NA	NA	NA	NA	NA
2.16786	3.06015	Epcam	0	NA	NA	NA	3.24069	4.46741	0.338242	0	0	0.338242	0	0	0	0	0.791832	0	0	0.590538	0	0	5.68085	5.41512	0	3.01156	0	0.590538	5.11451	1.33956	6.99845	0.590538	1.10274	0.338242	0	0.338242	NA	NA	NA	NA	NA	NA	NA	NA	NA	NA	NA	NA	NA
1.48417	0.821547	Epcam	0	NA	NA	NA	3.15784	4.2796	1.39704	2.42895	0.475391	0.796284	0	0	0	0	0.475391	0	0	0	0	0	4.20978	4.59503	0	0	0	0	0.475391	1.23389	7.13231	0	0	0	0	0.475391	NA	NA	NA	NA	NA	NA	NA	NA	NA	NA	NA	NA	NA
2.24241	-6.0494	Epcam	3	NA	NA	NA	0	0.523168	2.97343	5.86237	0.956991	1.04133	0.2063	0	0	0	0.2063	0	0	0	0	0	1.38092	1.75985	0	0	0	0.2063	0	0	2.94972	0	0	0	1.04133	0	NA	NA	NA	NA	NA	NA	NA	NA	NA	NA	NA	NA	NA
0.894849	-7.07938	Epcam	2	NA	NA	NA	0	0.208279	2.1294	4.04775	0	0.380566	0.963516	0	0	0	0	0	0	0	0	0	1.88059	1.88059	0	0	0	0.208279	0	0.380566	3.30196	0	0	0.208279	1.44499	0	NA	NA	NA	NA	NA	NA	NA	NA	NA	NA	NA	NA	NA
1.66192	-9.03385	Epcam	4	NA	NA	NA	0.366906	0.200187	3.52704	3.29327	0.200187	0.366906	1.29735	0	0	0.200187	0.200187	0	0	0	0	0	1.77086	1.87806	0	0	0	0	0.200187	0.200187	3.82362	0	0	0	1.09684	0	NA	NA	NA	NA	NA	NA	NA	NA	NA	NA	NA	NA	NA
3.2891	-10.2112	Epcam	4	NA	NA	NA	3.39928	4.73983	1.54798	0.852783	0	0.290085	2.24215	0.514668	0	0	0	0	0	0	0	0	3.49564	2.16796	0	0	0	0.290085	0	0.514668	6.49725	0.290085	0	0	1.95413	0	NA	NA	NA	NA	NA	NA	NA	NA	NA	NA	NA	NA	NA
5.60258	-7.25948	Epcam	3	NA	NA	NA	0.676722	0.676722	2.31191	3.43366	1.07665	1.88874	1.65949	1.40995	0	0	0	0	0	0	0	0	1.99944	1.94562	0	0	0	0.176876	0	0.327119	5.31889	0.176876	0	0	1.99944	0	NA	NA	NA	NA	NA	NA	NA	NA	NA	NA	NA	NA	NA
0.636469	6.03023	Epcam	5	NA	NA	NA	2.87799	1.61939	0	0	0	0	0	0	0	0	0	0	0	0	0	0	6.03307	7.51735	0	2.20827	0	0.456519	4.62174	0.768783	8.07952	0	0	0	0	0.456519	NA	NA	NA	NA	NA	NA	NA	NA	NA	NA	NA	NA	NA
1.90476	1.05883	Epcam	0	NA	NA	NA	3.03487	2.5976	1.3251	0.378728	0	0.652769	0	0	0	0.378728	0	0	0	0	0	0	4.29438	4.86336	0	0.867638	0	0.652769	0.378728	1.19457	7.42253	0	0	0	0.378728	0	NA	NA	NA	NA	NA	NA	NA	NA	NA	NA	NA	NA	NA
-12.28	0.584239	Epcam	7	NA	NA	NA	0	0	0	0	0.49799	0	0	0	0	4.11125	8.18017	0	0	0	0	0	1.5836	1.70799	0	0	0	1.27582	0	0.828911	1.70799	0	0	0	0.49799	0	NA	NA	NA	NA	NA	NA	NA	NA	NA	NA	NA	NA	NA
3.40671	-4.68486	Epcam	3	NA	NA	NA	0	1.30877	1.80262	0.699677	0.988985	1.47637	0	0	0	0	0	0.290952	0	0	0	0	1.95708	1.74533	0	0	0	0.290952	0	0.290952	6.09521	0	0	0	0.699677	0	NA	NA	NA	NA	NA	NA	NA	NA	NA	NA	NA	NA	NA
0.069745	-6.32877	Epcam	2	NA	NA	NA	0	0.355258	2.62441	3.44314	0.355258	0.355258	0.616858	0.355258	0	0	0	0	0	0	0	0	1.48442	2.4924	0	0	0	0	0	0.355258	3.90453	0	0	0.355258	0.355258	0	NA	NA	NA	NA	NA	NA	NA	NA	NA	NA	NA	NA	NA
5.14986	-7.08939	Epcam	3	NA	NA	NA	0.531689	0.161652	1.71591	4.29914	1.01324	2.03694	1.3369	1.54425	0	0	0	0	0	0.161652	0	0	1.58102	1.74697	0	0.161652	0	0.161652	0	0.62981	4.45135	0	0	0	1.91543	0	NA	NA	NA	NA	NA	NA	NA	NA	NA	NA	NA	NA	NA
1.41249	7.73403	Epcam	5	NA	NA	NA	1.32903	2.23347	0	0	0	0	0	0	0	0	0.870748	0	0	0	0	0	5.56863	7.68127	1.64212	3.49469	0	0	2.07235	0	7.65267	0	0	0	0	0	NA	NA	NA	NA	NA	NA	NA	NA	NA	NA	NA	NA	NA
-1.64836	-6.20366	Epcam	2	NA	NA	NA	0	0.257489	2.84213	4.75464	0	0.63182	0.257489	0	0	0	0	0.462069	0	0	0	0	1.44231	2.04828	0	0	0	0	0	0.257489	4.25288	0.257489	0	0	0	0	NA	NA	NA	NA	NA	NA	NA	NA	NA	NA	NA	NA	NA
3.13329	-5.39894	Epcam	3	NA	NA	NA	0.226246	0.226246	2.29112	3.31991	1.10892	0.92557	0	0	0	0	0	0	0.226246	0	0	0	2.06113	1.92269	0	0	0	0	0	0.226246	5.0159	0.226246	0	0	1.02144	0	NA	NA	NA	NA	NA	NA	NA	NA	NA	NA	NA	NA	NA
4.74542	-5.06889	Epcam	3	NA	NA	NA	3.15754	1.1537	1.56806	0	1.31167	1.38219	0.239991	0.595377	0	0	0.239991	0	0	0	0	0	3.31714	1.86016	0	0.433389	0	0.433389	0	0.857046	7.17819	0	0	0	2.0162	0	NA	NA	NA	NA	NA	NA	NA	NA	NA	NA	NA	NA	NA
0.628524	-0.319732	Epcam	0	NA	NA	NA	3.58081	4.68455	1.73731	0.354621	0	0.354621	0	0	0	0	0	0	0	0	0	0	3.87632	3.31017	0	1.38115	0	0	0	0.822824	7.00693	0	0	0	0	0	NA	NA	NA	NA	NA	NA	NA	NA	NA	NA	NA	NA	NA
0.603485	-0.871798	Epcam	0	NA	NA	NA	3.29449	3.6724	1.09768	0	0.336073	0	0	0	0	0.587165	0.587165	0	0	0.587165	0	0	4.96981	3.11661	0	0.336073	0	0	1.52496	0.336073	6.99235	0.336073	0	0.336073	0	0	NA	NA	NA	NA	NA	NA	NA	NA	NA	NA	NA	NA	NA
0.581956	-0.737453	Epcam	0	NA	NA	NA	3.32566	2.34395	1.80395	0.73582	0.309246	0	0	0	0	0	0.309246	0	0	0	0	0	3.79521	2.23379	0	0.309246	0	0	0.309246	0.73582	7.38469	0	0	0	0.545108	0	NA	NA	NA	NA	NA	NA	NA	NA	NA	NA	NA	NA	NA
-1.77992	-8.53552	Epcam	2	NA	NA	NA	0.322763	0	3.13131	6.54428	0	0	0	0.174347	0	0.322763	0	0	0	0	0	0	1.3981	1.90421	0	0	0	0	0	0	2.4235	0	0	0	0	0	NA	NA	NA	NA	NA	NA	NA	NA	NA	NA	NA	NA	NA
2.01535	-9.20052	Epcam	4	NA	NA	NA	0.393493	0.215977	2.67416	4.64612	0	0	1.47592	0.393493	0	0.393493	0.215977	0	0	0	0	0	1.52955	1.94974	0	0.675134	0	0.215977	0	0.215977	4.24429	0	0	0	1.84113	0	NA	NA	NA	NA	NA	NA	NA	NA	NA	NA	NA	NA	NA
2.85081	1.20322	Epcam	0	NA	NA	NA	4.85267	3.4745	0.776139	0.577761	0	0	0	0	0	0	0.577761	0	0	0.330039	0	0	4.15204	3.33151	0	1.08354	0	0	1.80555	0.577761	7.19828	0	0	0	0	0.330039	NA	NA	NA	NA	NA	NA	NA	NA	NA	NA	NA	NA	NA
1.06466	-5.57575	Epcam	2	NA	NA	NA	0.520738	0.520738	1.91807	2.35762	0	0.293889	0.996275	0.293889	0	0.293889	0	0	0	0	0	0	2.101	1.48531	0	0	0	0.996275	0	0.293889	4.59906	0.293889	0	0	1.31723	0	NA	NA	NA	NA	NA	NA	NA	NA	NA	NA	NA	NA	NA
3.19696	-0.265702	Epcam	0	NA	NA	NA	4.4682	2.76964	1.29164	1.01493	0	0	1.01493	1.29164	0	0	0	0	0	0	0	0	4.10778	4.66033	0	0.631051	0	0	0	0	7.58375	0	0	0	1.29164	0	NA	NA	NA	NA	NA	NA	NA	NA	NA	NA	NA	NA	NA
0.265151	-5.57603	Epcam	2	NA	NA	NA	0.119339	0.761166	3.0755	3.94302	1.02048	0.761166	1.10791	0	0	0	0.32227	0.119339	0	0	0	0	1.78227	1.73868	0	0	0	0	0.225943	0.225943	3.31847	0.32227	0	0	1.66951	0	NA	NA	NA	NA	NA	NA	NA	NA	NA	NA	NA	NA	NA
-14.4109	-2.34477	Epcam	6	NA	NA	NA	0	0	0	0.493153	0	0	0	0	2.90206	6.15176	1.80825	0.493153	0	0	0	0	1.99806	5.15764	0	0	0	0	0	0	1.69787	0	0	0	0.493153	0	NA	NA	NA	NA	NA	NA	NA	NA	NA	NA	NA	NA	NA
4.43869	-9.8062	Epcam	4	NA	NA	NA	1.58828	0.733348	1.54307	0.922216	0.195902	0.832234	2.19801	2.31146	0	0.195902	0.195902	0.195902	0	0	0	0	2.78183	1.82355	0	0	0	0.195902	0	0.195902	6.08205	0	0	0	2.75466	0.195902	NA	NA	NA	NA	NA	NA	NA	NA	NA	NA	NA	NA	NA
1.59829	1.56601	Epcam	0	NA	NA	NA	4.7885	2.43733	0.770234	0.326968	0	0	0	0	0	0.326968	0	0	0	0	0	0	4.09079	2.75346	0	0.326968	0	0.326968	0.326968	0.934928	7.55548	0	0	0	0.326968	0	NA	NA	NA	NA	NA	NA	NA	NA	NA	NA	NA	NA	NA
-3.76213	12.0395	Epcam	1	-3.83878	0.742396	1b	0	0	0.077116	0.215516	0	0.077116	0	0	0	0	0.077116	0	0	0	0	0	7.80582	8.28422	1.74569	2.17205	0.714016	5.97691	3.51774	2.26779	7.59413	0.077116	0	0.215516	0	0.148709	0	0	0	0	0.077116	0.752521	0.077116	0	2.40704	0.077116	0.278139	0.714016	0
5.18932	-6.70302	Epcam	3	NA	NA	NA	0.322921	0.452179	2.08584	1.57102	0.926092	2.08584	1.0667	1.39853	0	0.174439	0.322921	0	0	0	0	0	1.81574	1.75171	0	0.322921	0	0.322921	0	0.174439	5.3465	0.174439	0	0	2.38968	0	NA	NA	NA	NA	NA	NA	NA	NA	NA	NA	NA	NA	NA
0.954768	1.55929	Epcam	0	NA	NA	NA	4.05757	1.72422	0.930604	0	0	0.324985	0	0	0	0.324985	0	0	0	0	0	0	4.84081	3.50426	0	0.766411	0	0	1.0716	0.930604	7.41937	0.324985	0	0	0	0	NA	NA	NA	NA	NA	NA	NA	NA	NA	NA	NA	NA	NA
-2.91174	-7.62127	Epcam	2	NA	NA	NA	0.141513	0	3.63198	6.72992	0.141513	0.141513	0	0	0	0	0	0	0.141513	0	0	0	1.46887	1.89078	0	0	0	0.265459	0.265459	0	1.91347	0	0	0	0	0	NA	NA	NA	NA	NA	NA	NA	NA	NA	NA	NA	NA	NA
-0.228146	-4.34111	Epcam	2	NA	NA	NA	0.652821	0.652821	2.1604	2.38172	0	0	0	0	0	0	0	0	0	0	0	0	2.32332	2.7362	0	0	0	0.652821	0.478696	0.801075	5.73204	0.478696	0	0	0.478696	0	NA	NA	NA	NA	NA	NA	NA	NA	NA	NA	NA	NA	NA
1.19588	-6.77183	Epcam	2	NA	NA	NA	0	0	3.3996	4.81398	0.438076	0	0.312239	0	0	0	0.168257	0.168257	0	0	0	0	1.61568	1.89919	0	0.312239	0	0.650346	0	0	2.59975	0	0	0	1.04113	0	NA	NA	NA	NA	NA	NA	NA	NA	NA	NA	NA	NA	NA
5.10674	-5.65295	Epcam	3	NA	NA	NA	1.57333	1.2484	1.78667	0.453242	1.06862	1.64961	1.19199	1.19199	0	0	0	0	0	0	0	0	2.7176	1.96239	0	0	0	0.174907	0	0	6.10066	0.323727	0	0	1.90718	0	NA	NA	NA	NA	NA	NA	NA	NA	NA	NA	NA	NA	NA
-0.220163	-5.50895	Epcam	2	NA	NA	NA	0	0.959865	3.40134	4.29009	0	0	0	0	0	0	0	0	0	0.429907	0	0	3.6941	3.45365	0	0.429907	0	2.26112	0	0	3.84277	0	0	0	0	0	NA	NA	NA	NA	NA	NA	NA	NA	NA	NA	NA	NA	NA
-1.41541	-8.16553	Epcam	2	NA	NA	NA	0	0	3.53589	5.92269	0	0.189202	0	0	0	0	0	0	0.348239	0	0	0	1.7196	2.16408	0	0.189202	0	0.48542	0	0	3.23354	0.189202	0	0	0	0	NA	NA	NA	NA	NA	NA	NA	NA	NA	NA	NA	NA	NA
3.75086	-0.115615	Epcam	0	NA	NA	NA	4.40886	1.6256	0.858866	0.645525	0	0	0	0	0	0	0.37397	0	0	0	0	0	3.81645	2.54873	0	0.645525	0	0	0.37397	1.0346	7.57168	0	0	0	0	0	NA	NA	NA	NA	NA	NA	NA	NA	NA	NA	NA	NA	NA
-14.636	-2.05773	Epcam	2	NA	NA	NA	0	0	3.66592	6.32525	0.33418	0.33418	0	0	1.93902	4.40121	3.744	0	0	0	0	0	1.42896	4.42524	0	0.33418	0	1.09325	0	0	1.60301	0	0	0.33418	0	0	NA	NA	NA	NA	NA	NA	NA	NA	NA	NA	NA	NA	NA
2.66583	2.06979	Epcam	0	NA	NA	NA	3.85489	5.46586	0	0	0	0	0	0	0	0	0.361912	0.361912	0	0	0	0	4.42386	4.60068	0	0	0	0.361912	3.58034	1.39933	7.56447	0.361912	0	0.361912	0	0	NA	NA	NA	NA	NA	NA	NA	NA	NA	NA	NA	NA	NA
-2.25296	11.253	Epcam	1	-1.77699	2.13459	1b	0	0	0	0.0584832	0	0.0584832	0	0	0	0	0.0584832	0	0	0.166092	0	0	7.87042	8.31348	0.817474	1.70784	0.988187	0.351776	3.39816	2.13631	7.66046	0	0.0584832	0	0.113734	0.166092	0	0.166092	0.611493	0.0584832	0.113734	1.01036	0.263238	0	1.62835	0.817474	1.57991	0.215844	2.06254
4.30219	0.21482	Epcam	0	NA	NA	NA	4.61532	3.91869	0	0	0	0.516298	0	0	0	0	0.291106	0	0.516298	0	0	0	3.84197	2.31486	0	0.516298	0	0	0.291106	0.516298	7.28021	0	0	0	0	0	NA	NA	NA	NA	NA	NA	NA	NA	NA	NA	NA	NA	NA
1.89631	2.07664	Epcam	0	NA	NA	NA	4.72917	2.86222	0.601588	0	0	0	0	0	0	0.601588	0	0	0	0	0	0	3.7239	2.81393	0	0.601588	0	0	0.601588	0.974571	7.52286	0	0	0	0	0	NA	NA	NA	NA	NA	NA	NA	NA	NA	NA	NA	NA	NA
-2.00581	12.1843	Epcam	1	-1.27534	0.362766	1c	0	0	0.0699346	0.360906	0	0	0	0	0	0	0.135296	0	0	0	0	0	7.89267	8.23468	3.18852	2.21763	0.953061	3.34062	3.77325	2.49778	7.63711	0	0	0.0699346	0	0.0699346	0.135296	0.309094	0	0.0699346	0	0.953061	0.501952	0	0.586018	1.2421	1.79146	0.457111	0.0699346
0.117848	-4.67424	Epcam	2	NA	NA	NA	0.445021	0.247064	2.84811	1.25913	0.247064	0.247064	0.247064	0	0	0	0	0	0	0	0	0	2.00768	1.96931	0	0.247064	0	0.986401	0	0	5.17459	0	0	0	0.445021	0	NA	NA	NA	NA	NA	NA	NA	NA	NA	NA	NA	NA	NA
-0.108482	-5.55473	Epcam	2	NA	NA	NA	0	0.873632	3.06225	1.92593	0	0	0.608328	0	0	0.246172	0	0	0	0	0	0	2.37669	1.84107	0	0	0	0.443556	0	0.608328	4.14257	0	0	0	1.40372	0	NA	NA	NA	NA	NA	NA	NA	NA	NA	NA	NA	NA	NA
3.62032	-4.05331	Epcam	3	NA	NA	NA	2.32741	1.96956	1.75734	1.63153	1.40702	1.22333	0	0	0	0	0	0	0	0	0	0	3.3939	3.35878	0	0	0	0.294639	1.48759	0.521934	6.95114	0	0	0	0.998132	0	NA	NA	NA	NA	NA	NA	NA	NA	NA	NA	NA	NA	NA
3.7422	-6.42704	Epcam	3	NA	NA	NA	0	0.14572	2.90449	4.40223	1.11164	1.42008	0.487039	0.741036	0	0	0.385683	0	0	0	0	0	1.76867	1.91755	0	0	0	0.579061	0.14572	0.663325	3.74378	0.14572	0	0	1.76867	0	NA	NA	NA	NA	NA	NA	NA	NA	NA	NA	NA	NA	NA
-2.88198	4.89297	Epcam	9	NA	NA	NA	0	0	0	0	0.576204	0.329042	0	0	0	0.329042	0	0	0	0	3.54121	3.31401	1.73618	2.21728	0	0.329042	0	0	0.576204	0.329042	3.4214	0	0	0	0.576204	0	NA	NA	NA	NA	NA	NA	NA	NA	NA	NA	NA	NA	NA
-1.4111	-9.22108	Epcam	2	NA	NA	NA	0.138919	0	3.87005	6.28944	0	0.138919	0	0	0	0.138919	0	0	0	0	0	0	1.6142	2.41002	0	0	0	0.138919	0.138919	0	2.02252	0	0	0	0	0	NA	NA	NA	NA	NA	NA	NA	NA	NA	NA	NA	NA	NA
4.76794	-6.73128	Epcam	3	NA	NA	NA	0	0.322668	2.3533	4.25016	1.0661	1.90391	1.18932	0.92554	0	0	0.174292	0	0	0	0	0	1.84551	1.90391	0	0	0	0.322668	0.174292	0.451847	4.4219	0	0	0	1.44382	0	NA	NA	NA	NA	NA	NA	NA	NA	NA	NA	NA	NA	NA
5.33701	-7.37477	Epcam	3	NA	NA	NA	0	0.31222	2.22411	4.56343	1.36906	1.75162	1.32133	1.53999	0	0.168246	0	0	0	0	0	0	1.41461	1.57852	0	0	0	0.168246	0	0	4.37707	0	0	0	2.58598	0	NA	NA	NA	NA	NA	NA	NA	NA	NA	NA	NA	NA	NA
-14.4343	-2.55006	Epcam	7	NA	NA	NA	4.81371	2.81217	0.556781	0.556781	0	0	0	0	1.94023	4.67788	3.27077	0	0	0	0	0	4.28392	6.22091	0	1.17407	0	0	3.54174	1.17407	7.52386	0.556781	0	0	0	0	NA	NA	NA	NA	NA	NA	NA	NA	NA	NA	NA	NA	NA
-2.89599	4.93169	Epcam	9	NA	NA	NA	4.15922	3.52511	0.278796	0.49657	0.894831	1.47617	0.675296	0.49657	0	0	0.149083	0	0	0.278796	2.43799	2.91034	3.20409	1.96139	0	0.149083	0	0.149083	0	0.589921	6.6478	0.3936	0	0	1.17889	0	NA	NA	NA	NA	NA	NA	NA	NA	NA	NA	NA	NA	NA
1.84773	2.16986	Epcam	0	NA	NA	NA	5.37255	2.99244	0.2364	0.2364	0.2364	0.2364	0	0	0	0	0	0.2364	0	0	0	0	3.84736	2.86415	0.2364	0.725965	0	0.58781	0.725965	0.58781	7.3657	0.2364	0	0	0	0	NA	NA	NA	NA	NA	NA	NA	NA	NA	NA	NA	NA	NA
2.02809	-3.92197	Epcam	2	NA	NA	NA	1.79912	0.235461	0.952796	0.235461	0	0	1.29607	0	0	0.235461	0	0	0	0	0	0	2.58117	1.99766	0	0.235461	0	0.844776	0	0.42591	5.32121	0.585826	0	0	1.29607	0.235461	NA	NA	NA	NA	NA	NA	NA	NA	NA	NA	NA	NA	NA
-0.353008	-1.02034	Epcam	0	NA	NA	NA	3.20529	2.46665	0.262	0.469412	0.262	0.262	0.262	0	0	0	0	0	0	1.0286	0	0	4.35643	2.38733	0	0.641106	0	0.469412	0.469412	0.787597	6.97626	0.262	0	0.262	0	0	NA	NA	NA	NA	NA	NA	NA	NA	NA	NA	NA	NA	NA
-3.63424	12.4193	Epcam	1	-3.48663	0.271226	1b	0.0619263	0	0	0.369622	0	0.12024	0	0	0	0.0619263	0.12024	0	0.0619263	0.277192	0	0	7.80394	8.18664	2.38895	2.59477	1.6518	6.70312	2.67714	2.27091	7.53085	0.0619263	0	0.0619263	0	0	0.0619263	0	0	0	0.0619263	0.794708	0.0619263	0	2.17405	0	0.850818	0.324474	0.735261
-12.1836	0.548053	Epcam	7	NA	NA	NA	0	0	0.537749	1.59266	0	0.537749	0	0	0	2.97123	7.76611	0	0	0	0	0	2.29272	2.45807	0	0.304594	0	0.304594	0	0	2.2561	0	0	0	0.304594	0	NA	NA	NA	NA	NA	NA	NA	NA	NA	NA	NA	NA	NA
-0.0856823	-3.80054	Epcam	2	NA	NA	NA	1.00518	0.455821	2.03351	0.623905	0	0	0.25366	0	0	0	0	0	0.25366	0	0	0	2.17428	2.10637	0	0.25366	0	0.623905	0	0.623905	5.62621	0.25366	0	0	0.76776	0	NA	NA	NA	NA	NA	NA	NA	NA	NA	NA	NA	NA	NA
2.92435	3.67198	Epcam	5	NA	NA	NA	4.42344	5.92046	0	0	0	0.296169	0	0	0	0	0	0.296169	0	0.52437	0	0	5.98147	6.49181	0	1.00191	0	2.54315	4.94102	1.41154	7.69441	0.296169	0.866591	0	0	0	NA	NA	NA	NA	NA	NA	NA	NA	NA	NA	NA	NA	NA
1.68645	-1.03366	Epcam	0	NA	NA	NA	3.22315	2.09714	1.30252	0.369097	0	0.638087	0	0	0	0	0	0.369097	0	0	0	0	2.86322	2.3394	0	0	0	0.638087	0	0.849846	6.7128	0	0	0	0	0	NA	NA	NA	NA	NA	NA	NA	NA	NA	NA	NA	NA	NA
4.30735	-3.30518	Epcam	3	NA	NA	NA	3.71258	2.7448	1.47851	0.291653	0.990728	0.701074	0	0	0	0	0	0	0	0	0	0	3.32332	2.13417	0	0.517172	0	0.701074	0.291653	0.291653	7.1262	0.517172	0	0	0.291653	0	NA	NA	NA	NA	NA	NA	NA	NA	NA	NA	NA	NA	NA
2.39508	1.81564	Epcam	0	NA	NA	NA	4.18692	3.25793	0	0.613733	0	0.353229	0	0	0	0.353229	0.613733	0	0	0	0	0	4.36347	4.77367	1.73346	0.353229	0	0.820208	0.613733	0.99126	7.51087	0	0	0	0	0	NA	NA	NA	NA	NA	NA	NA	NA	NA	NA	NA	NA	NA
-1.3891	-4.84626	Epcam	2	NA	NA	NA	0	0	2.73216	3.60012	0	0	0	0	0	0	0.810583	0	0.485268	0	0	0	1.89032	2.21046	0	0	0	0.485268	0	0	4.58307	0	0	0	0.485268	0	NA	NA	NA	NA	NA	NA	NA	NA	NA	NA	NA	NA	NA
3.1837	-8.9978	Epcam	4	NA	NA	NA	0.130638	0.608316	3.04245	5.72518	0	0.246166	1.88437	1.77231	0.130638	0	0	0	0	0	0	0.130638	1.72372	1.72372	0	0	0	0.130638	0	0	3.53264	0	0	0	1.59078	0.130638	NA	NA	NA	NA	NA	NA	NA	NA	NA	NA	NA	NA	NA
-1.8498	-9.08304	Epcam	2	NA	NA	NA	0.189375	0	3.1124	6.08745	0	0.348534	0.485804	0	0	0.189375	0	0.189375	0	0	0	0	1.64285	1.98167	0	0	0.189375	0	0	0	3.09367	0	0	0	0.606486	0	NA	NA	NA	NA	NA	NA	NA	NA	NA	NA	NA	NA	NA
3.9765	-3.74349	Epcam	3	NA	NA	NA	3.31521	1.55784	1.67246	0.455335	0.892716	1.10474	0	0	0	0	0	0	0	0	0	0	2.61648	2.26701	0	0.767049	0	0.455335	0	0.455335	6.84205	0	0	0	0.767049	0	NA	NA	NA	NA	NA	NA	NA	NA	NA	NA	NA	NA	NA
3.02516	-5.58089	Epcam	3	NA	NA	NA	0.762954	1.06735	3.01838	2.03821	0.92669	0.92669	0	0.174598	0	0	0.669794	0	0	0	0	0	2.29918	1.98723	0	0	0	0.174598	0	0.323194	3.90874	0	0	0	0.669794	0.174598	NA	NA	NA	NA	NA	NA	NA	NA	NA	NA	NA	NA	NA
1.6212	-1.67605	Epcam	0	NA	NA	NA	2.55668	1.91482	1.27297	0.278714	0	0.278714	0	0	0	0	0	0	0.278714	0	0	0	3.04112	1.91482	0	0.278714	0	0.67513	0.278714	0.826681	6.88566	0	0	0	0.278714	0	NA	NA	NA	NA	NA	NA	NA	NA	NA	NA	NA	NA	NA
1.28394	9.45286	Epcam	5	NA	NA	NA	0.187016	0.344507	1.48005	0.972738	0	0.187016	0.187016	0	0	0	0.0978737	0	0.187016	0	0	0	7.47866	7.8215	0.542188	2.98653	0	0.187016	4.42195	2.35732	7.01835	0.187016	0	0.65514	0.480536	0	NA	NA	NA	NA	NA	NA	NA	NA	NA	NA	NA	NA	NA
2.52711	-8.23571	Epcam	4	NA	NA	NA	2.79381	2.22278	1.38474	0.558728	0.317889	0	1.0547	0.317889	0	0.317889	0.317889	0	0	0	0	0	3.53532	1.76899	0	0.915048	0	0	0.317889	0.317889	6.57701	0	0	0	2.13824	0	NA	NA	NA	NA	NA	NA	NA	NA	NA	NA	NA	NA	NA
-3.28304	11.7929	Epcam	1	-4.64018	2.49347	1b	0.0695366	0	0.0695366	0.134551	0	0	0	0	0	0	0.35912	0	0	0.0695366	0	0	7.82997	8.05465	1.37434	1.47808	1.54171	7.03137	3.69143	2.55022	7.53526	0	0	0.134551	0	0.0695366	0.0695366	0	0	0.0695366	0.0695366	1.07987	0.0695366	0	3.2604	0.195595	0.408181	0.54239	0
1.13209	-5.4518	Epcam	2	NA	NA	NA	0.437492	1.24406	1.6324	0.97322	0.242482	0.242482	1.16167	0	0	0	0	0	0	0.242482	0	0	1.7816	1.9114	0	0	0	0.437492	0.437492	0.242482	5.11481	0.74081	0	0	0.600607	0	NA	NA	NA	NA	NA	NA	NA	NA	NA	NA	NA	NA	NA
1.50535	2.83259	Epcam	0	NA	NA	NA	4.81367	4.80891	0.460337	0.460337	0	0.256426	0	0	0	0	0	0	0	0	0	0	5.22747	6.19803	0	0.629627	0	0.460337	4.06546	0.460337	7.9057	0	0	0	0	0.460337	NA	NA	NA	NA	NA	NA	NA	NA	NA	NA	NA	NA	NA
-2.48641	-1.22576	Epcam	8	NA	NA	NA	0.245249	0.442041	2.07298	0.245249	0	0.442041	0.245249	0	0	0	0	0.245249	0.442041	3.09664	0	0	3.12145	1.79225	0	0	0	0	0	0.442041	6.18793	0.245249	0	0	2.39843	0	NA	NA	NA	NA	NA	NA	NA	NA	NA	NA	NA	NA	NA
-0.55213	-5.30551	Epcam	2	NA	NA	NA	0.235055	0.235055	2.40416	4.25829	0	0.235055	0	0	0	0	0	0	0	0	0	0	1.92125	2.16152	0	0	0	0.584968	0.235055	0	4.313	0.235055	0	0	0.425239	0	NA	NA	NA	NA	NA	NA	NA	NA	NA	NA	NA	NA	NA
4.16098	-1.61489	Epcam	0	NA	NA	NA	3.64141	1.75284	1.31541	0.519728	0.293255	0.704263	0	0.519728	0	0.293255	0	0	0	0	0	0	3.42258	2.2169	0.994705	0.293255	0	0	0	0	6.82596	0	0	0	0.519728	0	NA	NA	NA	NA	NA	NA	NA	NA	NA	NA	NA	NA	NA
1.49223	1.34655	Epcam	0	NA	NA	NA	3.74546	2.56113	1.09585	0.404087	0	0.404087	0	0	0	0	0	0	0	0	0	0	4.76658	5.89302	0	0.404087	0	0.691079	1.09585	0.404087	7.09918	0.691079	0	0	0	0	NA	NA	NA	NA	NA	NA	NA	NA	NA	NA	NA	NA	NA
-0.778223	-6.92888	Epcam	2	NA	NA	NA	0	0.199115	3.20171	5.33591	0.199115	0.631958	0.199115	0	0	0	0.199115	0	0	0	0	0	1.4072	1.68759	0	0	0	0.365091	0.199115	0	4.1133	0.365091	0	0	0.365091	0	NA	NA	NA	NA	NA	NA	NA	NA	NA	NA	NA	NA	NA
4.72811	-5.21075	Epcam	3	NA	NA	NA	1.22056	1.28868	1.5733	0.785974	1.35245	1.4124	0.670715	0.540419	0	0.214231	0.540419	0.214231	0.214231	0	0	0	2.33384	2.31041	0	0	0	0.540419	0	0	5.46116	0	0	0	1.83354	0	NA	NA	NA	NA	NA	NA	NA	NA	NA	NA	NA	NA	NA
3.88229	-3.75732	Epcam	3	NA	NA	NA	2.33001	1.87316	1.72971	0	1.19982	1.28356	0	0	0	0	0	0	0	0	0	0	3.69961	2.07425	0	0	0	0	0.254595	0.625841	6.354	0.254595	0	0	0.254595	0.254595	NA	NA	NA	NA	NA	NA	NA	NA	NA	NA	NA	NA	NA
2.10714	5.45398	Epcam	5	NA	NA	NA	0.210875	0	0	0	0	0	0	0	0	0.210875	0	0	0	0	0	0	7.03284	7.97813	0.384934	2.83107	0	3.84038	5.67468	2.27069	6.15831	0	1.39918	0.53314	0.210875	0	NA	NA	NA	NA	NA	NA	NA	NA	NA	NA	NA	NA	NA
3.76492	-2.40046	Epcam	3	NA	NA	NA	3.53123	3.19072	1.30539	1.02703	0.639946	0	0	0	0	0	0	0	0	0	0	0	3.1141	1.9844	0	0	0	0.639946	0	0	7.2224	0	0	0	0	0	NA	NA	NA	NA	NA	NA	NA	NA	NA	NA	NA	NA	NA
0.212748	8.80504	Epcam	1	2.36374	-2.8078	1d	0	0	0	0.463863	0	0.13763	0	0	0	0	0	0.25859	0	0	0	0	7.8591	7.95225	2.51458	3.32699	1.44601	3.14125	4.41217	2.88862	7.71473	0	0	0.25859	0	0	0.463863	0.13763	0	0.634091	0	0.964344	0.13763	0	2.51458	2.16018	2.30265	1.93182	2.42733
-13.8626	-1.93221	Epcam	6	NA	NA	NA	0	0	0.427983	0.427983	0	0	0	0	3.1988	6.09662	4.88181	0	0	0	0	0	1.84713	4.39598	0.427983	0.427983	0	0	0	0.956464	2.1375	0.427983	0	0	0	0	NA	NA	NA	NA	NA	NA	NA	NA	NA	NA	NA	NA	NA
1.68467	3.6199	Epcam	5	NA	NA	NA	3.65038	1.88293	0	0.699737	0	0.699737	0	0	0	0.409863	0	0	0	0	0	0	5.34579	5.08823	0	0	0	0	5.16055	2.20891	7.29623	0	1.39616	0.699737	0	0.699737	NA	NA	NA	NA	NA	NA	NA	NA	NA	NA	NA	NA	NA
3.0984	0.138686	Epcam	0	NA	NA	NA	2.95308	2.95308	1.29699	0.634507	0	0.366756	0	0	0	0.366756	0	0	0.634507	0	0	0	4.48052	4.23742	0	0	0	0.634507	1.1679	0.634507	7.17013	0	0	0.634507	0	0	NA	NA	NA	NA	NA	NA	NA	NA	NA	NA	NA	NA	NA
-2.29081	-0.644156	Epcam	8	NA	NA	NA	1.47086	1.31487	0.814196	0.190257	0	0.350037	0	0	0	0	0.190257	0	3.8389	3.98933	0	0	3.61212	1.98607	0	0.350037	0	0.48777	0.608809	1.05989	5.45635	0.190257	0.190257	0.350037	0.716766	0	NA	NA	NA	NA	NA	NA	NA	NA	NA	NA	NA	NA	NA
5.33441	-4.33893	Epcam	3	NA	NA	NA	2.25474	2.17722	1.86432	0.781668	1.06339	1.34659	0	0	0	0	0.537118	0	2.00143	1.5163	0	0	3.18752	1.6153	0	0.212708	0	0.212708	0	0.66685	6.09688	0.212708	0	0	0.978011	0	NA	NA	NA	NA	NA	NA	NA	NA	NA	NA	NA	NA	NA
5.23261	-7.85631	Epcam	4	NA	NA	NA	0	0.284991	2.20595	3.65303	1.24505	1.6652	1.93665	1.86266	0	0	0.152614	0	0	0	0	0	1.88794	2.09058	0	0	0	0	0	0	4.89578	0.152614	0	0	2.13054	0	NA	NA	NA	NA	NA	NA	NA	NA	NA	NA	NA	NA	NA
0.203928	0.353889	Epcam	0	NA	NA	NA	3.66451	3.58267	1.04398	0.800653	0	0	0	0	0	0	0	0.478404	0	0.478404	0	0	3.45552	1.8751	0	0	0	0	0.478404	0	7.49542	0.800653	0	0	0	0	NA	NA	NA	NA	NA	NA	NA	NA	NA	NA	NA	NA	NA
-0.649603	9.66694	Epcam	1	1.11092	-2.04874	1c	2.32135	1.7596	0.306722	0.134168	0	0	0	0	0.0693326	0.0693326	0.306722	0	0	0.306722	0	0	7.69834	8.1743	2.27078	1.66913	1.69583	0.252447	3.61393	2.50141	7.56817	0	0	0.0693326	0	0.0693326	0	0.252447	0	0.134168	0.134168	1.02777	0.0693326	0	2.56413	0.407163	1.102	1.21466	1.56966
-1.02168	11.219	Epcam	1	2.06033	-2.81634	1d	0.069619	0.069619	0	0.134705	0	0	0	0	0	0	0.069619	0.069619	0	0.862845	0	0	8.01771	8.13324	0	2.43206	0.134705	0.195813	3.34377	2.35301	7.54731	0.069619	0	0.2534	0.069619	0	0.195813	0	0.134705	0.195813	0.195813	1.08068	0.134705	0.134705	1.64515	1.64515	1.41106	1.58788	1.93328
5.85365	-7.84214	Epcam	4	NA	NA	NA	1.47322	2.19339	1.01889	0	1.47322	2.02148	2.37358	2.38993	0	0.16298	0.16298	0	0	0	0	0	2.19339	1.69108	0	0.303082	0	0.425947	0.303082	0.303082	6.03897	0.633963	0	0	2.38993	0	NA	NA	NA	NA	NA	NA	NA	NA	NA	NA	NA	NA	NA
1.22738	0.653876	Epcam	0	NA	NA	NA	3.24083	1.77681	1.66716	0.652747	0	0	0.800991	0	0	0.267686	0.267686	0	0	0	0	0	3.52171	4.02431	0	0	0	0.267686	1.82744	1.14694	5.43262	0	0	0	1.77681	0	NA	NA	NA	NA	NA	NA	NA	NA	NA	NA	NA	NA	NA
1.96215	0.923416	Epcam	0	NA	NA	NA	4.473	3.6453	0.643055	0.262949	0.262949	0.78984	0	0	0	0.262949	0.470954	0	0	0.262949	0	0	3.84408	3.12037	0	0.262949	0	0.78984	1.13312	0.643055	7.26684	0.262949	0	0	0	0.262949	NA	NA	NA	NA	NA	NA	NA	NA	NA	NA	NA	NA	NA
3.85442	-4.92385	Epcam	3	NA	NA	NA	1.3591	2.86389	1.63557	0.345885	0.975676	1.24687	0	0.602391	0	0	0	0	0	0	0	0	1.91477	1.78488	0	0	0	0.345885	0	0.345885	5.72753	0	0	0	1.12044	0	NA	NA	NA	NA	NA	NA	NA	NA	NA	NA	NA	NA	NA
4.69732	-5.97075	Epcam	3	NA	NA	NA	0	0	2.48748	2.78955	0.992167	1.65683	0.614394	1.48027	0	0.614394	0	0	0	0	0	0	2.05262	1.26571	0	0	0	0	0	0	4.74972	0	0	0	1.80685	0	NA	NA	NA	NA	NA	NA	NA	NA	NA	NA	NA	NA	NA
1.761	4.44133	Epcam	5	NA	NA	NA	2.66791	0.728895	0	0.429438	0	0	0	0	0	0	4.35979	0	0	0.429438	0	0	6.30159	7.4881	2.14119	2.66791	0	0.728895	5.32479	1.85065	7.40455	0	0	0	0	0.429438	NA	NA	NA	NA	NA	NA	NA	NA	NA	NA	NA	NA	NA
0.325108	1.13973	Epcam	0	NA	NA	NA	4.28144	2.58915	1.52451	0	0.414272	0	0	0	0	0	0	0	0	0	0	0	3.99599	1.89401	0	0.706328	0	0	0	0.414272	7.18702	0	0	0	0	0	NA	NA	NA	NA	NA	NA	NA	NA	NA	NA	NA	NA	NA
1.60673	2.62929	Epcam	0	NA	NA	NA	5.0167	3.26372	0.828366	0.279443	0	0.279443	0	0	0	0	0.279443	0	0	0	0	0	4.40575	3.8175	0	0.676601	0	0.497611	2.39737	0.828366	7.36258	0	0	0	0	0.279443	NA	NA	NA	NA	NA	NA	NA	NA	NA	NA	NA	NA	NA
-14.6241	-2.56965	Epcam	6	NA	NA	NA	0.809751	0	0.484692	0.484692	0	0	0	0	3.49065	5.77127	6.00884	0	0	0	0	0	2.84581	5.53078	0	0	0	1.05467	0.809751	0.809751	2.45122	0.809751	0	0	0	0	NA	NA	NA	NA	NA	NA	NA	NA	NA	NA	NA	NA	NA
1.9908	1.37032	Epcam	0	NA	NA	NA	3.98001	3.39098	0.733731	0.964797	0.432703	0	0	0	0	0	0	0	0	0	0	0	5.34447	4.56172	0	1.15237	0	0	3.90656	1.56652	7.50936	0.432703	0	0	0	0.432703	NA	NA	NA	NA	NA	NA	NA	NA	NA	NA	NA	NA	NA
1.70287	3.06772	Epcam	0	NA	NA	NA	3.90236	2.66616	0	0.983231	0	0	0	0	0	0.983231	0	0.983231	0	1.46929	0	0	3.4377	3.19553	0	0	0	1.46929	0	0	6.33058	0	0	0	0	0	NA	NA	NA	NA	NA	NA	NA	NA	NA	NA	NA	NA	NA
-0.887012	-7.26369	Epcam	2	NA	NA	NA	0.232187	0	3.52432	6.01748	0.420493	0.232187	0.420493	0	0	0	0.232187	0	0	0	0	0	1.64513	1.94751	0	0	0	0	0	0.232187	3.23105	0.232187	0	0	0.715605	0	NA	NA	NA	NA	NA	NA	NA	NA	NA	NA	NA	NA	NA
0.847406	-3.84406	Epcam	2	NA	NA	NA	0.699227	0	2.09006	0.923582	0.409523	1.26144	0	0	0	0	0	0	0	0.409523	0	0	2.40892	2.09006	0	0	0	0	0	0.699227	6.02581	0	0	0	0.409523	0	NA	NA	NA	NA	NA	NA	NA	NA	NA	NA	NA	NA	NA
1.84866	5.43375	Epcam	5	NA	NA	NA	0	0	0.673258	0	0	0	0	0	0	0	0	0	0	1.57742	0	0	6.47014	7.73469	0	4.1036	0	0.673258	5.14743	1.75839	6.82471	0	0	2.16159	0	0	NA	NA	NA	NA	NA	NA	NA	NA	NA	NA	NA	NA	NA
1.25734	-4.80155	Epcam	2	NA	NA	NA	0.972966	0.972966	2.65086	1.60882	0.385414	0	0	0	0	0	0.211161	0	0	0	0	0	2.29599	1.74086	0.211161	0	0	0.777285	0	0	5.25089	0.211161	0	0	0.211161	0	NA	NA	NA	NA	NA	NA	NA	NA	NA	NA	NA	NA	NA
4.2391	-2.7412	Epcam	3	NA	NA	NA	2.42675	3.46468	1.11985	1.11985	0	0	0	0	0	1.11985	1.11985	0	0	0	0	0	3.64177	3.16583	0	0	0	1.11985	0	0	5.67703	1.11985	0	0	0	0	NA	NA	NA	NA	NA	NA	NA	NA	NA	NA	NA	NA	NA
-14.8263	-2.7572	Epcam	6	NA	NA	NA	0	0	0.348442	0.606344	0	0.606344	0	0	3.89905	6.46738	2.89542	0	0	0	0	0	1.55851	5.00942	0	0.811185	0	0.348442	0	0	1.36558	0.348442	0	0	0	0	NA	NA	NA	NA	NA	NA	NA	NA	NA	NA	NA	NA	NA
-12.1477	0.926551	Epcam	7	NA	NA	NA	0	0	0	0.566494	0	0.566494	0	0	0.566494	4.33658	2.57971	8.0164	0	0	0	0	2.68903	2.68903	0	0	0	0.566494	0.566494	0	1.84602	0	0	0	0	0	NA	NA	NA	NA	NA	NA	NA	NA	NA	NA	NA	NA	NA
4.22398	-6.1346	Epcam	3	NA	NA	NA	0	0	2.9265	5.18673	1.15143	1.79945	1.30925	0.733019	0	0	0.165706	0	0.165706	0	0	0	1.56543	1.91209	0	0	0	0.165706	0.165706	0	4.66071	0.542849	0	0	1.85736	0	NA	NA	NA	NA	NA	NA	NA	NA	NA	NA	NA	NA	NA
-1.30391	-7.75597	Epcam	2	NA	NA	NA	0	0	3.96042	5.51896	0.425735	0.425735	0	0	0	0	0.425735	0	0	0	0	0	1.75379	1.8829	0	0	0	0.425735	0	0	3.10138	0	0	0	0	0	NA	NA	NA	NA	NA	NA	NA	NA	NA	NA	NA	NA	NA
2.68128	-9.16606	Epcam	4	NA	NA	NA	1.42155	1.23692	2.98877	0	0.299574	0.529786	1.23692	0	0	0	0	0.299574	0	0	0	0	2.20094	1.83086	0.299574	0	0	0.529786	0	0	5.79811	0	0	0	1.93699	0	NA	NA	NA	NA	NA	NA	NA	NA	NA	NA	NA	NA	NA
-0.477875	-4.46239	Epcam	2	NA	NA	NA	0	2.04001	2.68185	1.26352	0	0.207593	0.207593	0	0	0	0	0	0	0	0	0	2.27902	1.54573	0	0	0	0	0	0.207593	5.51566	0.379412	0	0	0.767123	0	NA	NA	NA	NA	NA	NA	NA	NA	NA	NA	NA	NA	NA
0.855333	3.87601	Epcam	0	NA	NA	NA	4.1986	4.80605	1.0945	2.19173	0	0	0	0	0	1.0945	0	0	0	0	0	0	4.80605	5.03728	0	0	0	1.0945	4.64784	1.6045	7.00504	0	0	0	0	0	NA	NA	NA	NA	NA	NA	NA	NA	NA	NA	NA	NA	NA
2.6812	-6.00691	Epcam	3	NA	NA	NA	0.174229	0	2.37087	2.0362	0.998036	1.6462	0.322558	0.322558	0	0.322558	0.174229	0	0	0	0	0	2.0362	2.15328	0	0.174229	0	0.174229	0	0.451701	4.40304	0.174229	0	0	1.18904	0	NA	NA	NA	NA	NA	NA	NA	NA	NA	NA	NA	NA	NA
-2.21307	-8.09977	Epcam	2	NA	NA	NA	3.04627	0.906801	3.39769	6.48663	0	0.191374	0	0	0	0	0.351941	0	0.191374	0	0	0	1.90131	2.15093	0	0.191374	0	0.191374	0	0.351941	3.53585	0.191374	0	0	0	0	NA	NA	NA	NA	NA	NA	NA	NA	NA	NA	NA	NA	NA
2.23644	-9.13777	Epcam	4	NA	NA	NA	0.692199	0	2.19554	2.63729	0	0.692199	2.34966	0	0	0.404833	0	0	0	0	0	0	2.13839	2.24959	0	0.404833	0	0	0.404833	0	5.35234	0	0	0	1.7032	0	NA	NA	NA	NA	NA	NA	NA	NA	NA	NA	NA	NA	NA
-13.8692	-3.51082	Epcam	7	NA	NA	NA	0	0	0	0.239758	0.127048	0.239758	0	0	1.86974	4.15667	2.34975	0	0	0.127048	0	0	7.92654	7.91518	1.01564	2.22611	1.17411	4.42487	3.86855	2.38779	7.35101	0.239758	0.127048	0.239758	0	0	NA	NA	NA	NA	NA	NA	NA	NA	NA	NA	NA	NA	NA
4.24011	1.47289	Epcam	0	NA	NA	NA	4.69032	2.9988	1.19009	2.9401	0	0	0.322973	0	0	0	0.566709	0	0.322973	0	0	0	4.76776	4.50633	0	1.48864	0	0.762526	3.05424	0.926207	7.61687	0	0	0.322973	0	0.322973	NA	NA	NA	NA	NA	NA	NA	NA	NA	NA	NA	NA	NA
-14.0715	-1.11447	Epcam	6	NA	NA	NA	0	0	1.82364	1.00483	0	0.62365	0	0	2.85927	5.84014	0.62365	0	0	0	0	0	2.90769	6.34373	0	0	0	0.62365	0	1.4958	2.85927	0	0	0.62365	0	0	NA	NA	NA	NA	NA	NA	NA	NA	NA	NA	NA	NA	NA
0.720597	10.43	Epcam	1	4.13801	0.572748	1a	0	0	0	0.704293	0	0	0	0	0	0	0.227617	0	0.227617	0.412909	0	0	7.84511	8.19355	0.929651	2.03414	1.19405	5.52436	3.612	2.18871	7.55451	0	0	0.227617	0	0	0	0.704293	0.929651	0	0	0.929651	0.227617	0	1.11345	2.21695	2.09887	0.929651	0.412909
-14.2608	-1.60724	Epcam	6	NA	NA	NA	0	0	0.418724	0	0	0.418724	0	0.418724	2.28649	6.10179	6.27065	0	0	0	0	0	2.04902	4.65894	0	0.418724	0	0.71297	0	0.940032	1.28096	1.12496	0	0	0	0	NA	NA	NA	NA	NA	NA	NA	NA	NA	NA	NA	NA	NA
3.86017	-9.59989	Epcam	4	NA	NA	NA	0.0610996	0	1.29369	2.5078	0.320654	0.11868	1.55123	1.42317	0	0.0610996	0.0610996	0	0	0.11868	0	0	7.42457	7.68954	3.2513	1.52416	1.16476	3.7485	3.53601	2.13234	7.29697	0.0610996	0.0610996	0.0610996	1.40787	0	NA	NA	NA	NA	NA	NA	NA	NA	NA	NA	NA	NA	NA
1.77175	5.52728	Epcam	5	NA	NA	NA	5.29538	2.60501	0	0	0	0	0	0	0	0	0	0	0	0	0	0	4.30541	5.11196	0	0	0	1.1277	3.33759	0	6.84456	0	0	0	0	0	NA	NA	NA	NA	NA	NA	NA	NA	NA	NA	NA	NA	NA
1.7762	2.37502	Epcam	0	NA	NA	NA	4.75533	4.11649	0	0.475944	0	0	0	0	0	0.475944	0	0	0	0	0	0	4.27257	4.42958	0	0.797086	0	0	0.475944	0.475944	7.44753	0	0	0	0	0	NA	NA	NA	NA	NA	NA	NA	NA	NA	NA	NA	NA	NA
-1.95325	11.9805	Epcam	1	-1.63885	2.97954	1b	0	0	0	0.0574392	0	0.0574392	0	0	0	0	0.111758	0	0	0.858568	0	0	7.83479	8.12994	1.15923	2.24647	0.695671	6.2376	3.68047	2.6008	7.75208	0.0574392	0	0.212271	0	0	0.833196	0.163277	0.111758	0	0.303599	1.08214	0.0574392	0	2.01534	1.47474	1.47474	1.04125	0.75297
0.111117	-0.394672	Epcam	0	NA	NA	NA	3.07981	3.41311	1.51368	0	0	1.10685	0	0	0	0.409591	0.409591	0	0	0.409591	0	0	3.97291	2.26233	0	0.409591	0	1.10685	0	0.409591	7.1111	0.409591	0	0	0	0	NA	NA	NA	NA	NA	NA	NA	NA	NA	NA	NA	NA	NA
5.7386	-7.77644	Epcam	4	NA	NA	NA	2.7714	0.889682	1.80828	2.01946	1.12228	1.72665	1.88374	1.75461	0	0	0	0	0	0	0	0	2.47126	1.9539	0	0.493165	0	0.39077	0.147879	0.671022	5.87292	0.147879	0	0	2.43003	0.147879	NA	NA	NA	NA	NA	NA	NA	NA	NA	NA	NA	NA	NA
0.410661	1.9486	Epcam	0	NA	NA	NA	4.20635	5.53664	0.789375	0.336953	0	0.336953	0	0	0	0	0	0	0	0	0	0	4.10595	3.1371	0	0.336953	0	0.336953	2.05559	0.789375	7.42835	0.336953	0	0	0	0	NA	NA	NA	NA	NA	NA	NA	NA	NA	NA	NA	NA	NA
-1.79954	11.6165	Epcam	1	-1.70376	2.30078	1b	0.0733973	0	0	0.265921	0	0	0.0733973	0	0.0733973	0.0733973	0.0733973	0	0	0.925512	0	0	7.83891	8.31483	1.78344	1.99076	1.01219	4.79977	3.93996	2.29359	7.57993	0	0	0.0733973	0	0.0733973	0	0.0733973	0	0.0733973	0.0733973	0.894863	0.141774	0	2.6515	1.68957	1.67541	1.60145	1.29897
-0.408586	10.5153	Epcam	1	0.195212	3.73396	1a	0	0	0	0.616917	0	0	0	0	0	0	0	0	0	0.616917	0	0.132957	7.75878	8.28619	0.884598	2.57163	1.04683	0.132957	3.55088	2.51577	7.65315	0	0	0.355296	0	0	0	0	0	0	0	1.54697	0.250293	0	2.39371	1.5768	1.68792	1.6339	0.884598
0.384356	2.78663	Epcam	0	NA	NA	NA	3.84468	2.93915	1.09489	1.09489	0	0	0	0	0	0	1.09489	0	0	0	0	0	3.92635	3.8012	0	0	0	0	0	0	6.40952	0	0	0	1.09489	0	NA	NA	NA	NA	NA	NA	NA	NA	NA	NA	NA	NA	NA
-0.598211	-7.3234	Epcam	2	NA	NA	NA	0	0.501655	3.53293	5.80886	0.196513	0.73513	0	0	0	0.196513	0.196513	0	0	0.196513	0	0	1.75394	1.98751	0	0.360678	0	0.360678	0.196513	0	4.1686	0	0	0	0.196513	0	NA	NA	NA	NA	NA	NA	NA	NA	NA	NA	NA	NA	NA
4.49079	-6.54671	Epcam	3	NA	NA	NA	0	0.210554	2.88335	4.98729	0.878038	1.65221	0.661372	0.210554	0	0	0.210554	0	0	0	0	0	2.05368	2.08329	0	0	0	0.384394	0.210554	0	4.33989	0	0	0	2.05368	0	NA	NA	NA	NA	NA	NA	NA	NA	NA	NA	NA	NA	NA
0.460242	-5.23308	Epcam	2	NA	NA	NA	0.235963	0.235963	2.67914	2.5212	0.235963	0.235963	0.235963	0	0	0	0	0.235963	0.42674	0	0	0	1.84412	1.84412	0	0	0	0.235963	0	0.846141	4.69665	0	0	0	0.724893	0	NA	NA	NA	NA	NA	NA	NA	NA	NA	NA	NA	NA	NA
4.59914	-9.30477	Epcam	4	NA	NA	NA	0	1.02611	2.35591	0.913015	0.715044	0.78548	1.61501	2.35591	0	0	0.139051	0	0	0	0	0	1.75334	1.91958	0	0	0	0.261106	0	0	3.05818	0.261106	0	0	2.06209	0	NA	NA	NA	NA	NA	NA	NA	NA	NA	NA	NA	NA	NA
-0.355025	-7.62764	Epcam	2	NA	NA	NA	0.230153	0.230153	3.0286	4.79217	0.710579	0.574576	0	0	0	0	0.230153	0	0	0	0	0	1.77784	2.35852	0	0.230153	0	0	0	0.230153	3.45935	0	0	0	1.12179	0	NA	NA	NA	NA	NA	NA	NA	NA	NA	NA	NA	NA	NA
1.13948	0.801622	Epcam	0	NA	NA	NA	4.93069	2.9448	0	0	0	0.297348	0	0	0	0	0	0	0.297348	0.297348	0	0	3.36899	1.70506	0	1.12418	0	0.297348	0	0.297348	7.07247	0.526247	0	0	0	0	NA	NA	NA	NA	NA	NA	NA	NA	NA	NA	NA	NA	NA
-2.57429	11.1696	Epcam	1	-2.01304	-1.2864	1d	0	0	0	0.341219	0	0.185093	0	0	0	0	0	0	0	0.701439	0	0	7.69982	8.25785	2.23394	3.26626	1.69988	4.02355	3.25062	2.04251	7.58911	0.185093	0	0.476229	0	0	0	0	0	0.885136	0.185093	0.341219	0.701439	0	2.23394	0	1.23546	0.595161	0.701439
-0.198113	11.5766	Epcam	1	-0.546233	-1.13566	1a	0	0.0783689	0	0.15104	0	0.0783689	0	0	0	0	0.0783689	0.0783689	0	0.282232	0	0	7.63673	8.41026	0	2.37793	0	0.282232	3.80351	2.0178	7.59526	0.0783689	0	0	0	0	0.0783689	0.398191	0	0.0783689	0.341892	0.798778	0.15104	0	3.55984	1.41045	0.997669	0.722599	0.761414
-0.102535	1.72182	Epcam	0	NA	NA	NA	3.46595	4.13366	1.95724	1.03813	0	1.03813	0	0	0	0	0.474977	0	0	0	0	0	4.88525	2.95696	0	0.474977	0	0.474977	0	0.474977	7.21601	0	0	0	0.474977	0	NA	NA	NA	NA	NA	NA	NA	NA	NA	NA	NA	NA	NA
0.551101	-2.36675	Epcam	0	NA	NA	NA	2.32907	0.247531	1.70361	1.17769	0	0	0	0	0	0	0.611166	0	0	0.247531	0	0	2.38233	3.20243	0	0	0	0.247531	0	1.33726	6.26195	0	0	0	0.445787	0.445787	NA	NA	NA	NA	NA	NA	NA	NA	NA	NA	NA	NA	NA
2.04238	-7.94438	Epcam	4	NA	NA	NA	1.79226	0.847641	2.0374	1.29972	0.287832	0.693447	1.4668	0	0	0	0.287832	0	0	0	0	0	2.45728	2.12079	0	0	0	0.511066	0.287832	0.287832	5.64251	0.287832	0	0.511066	1.99295	0	NA	NA	NA	NA	NA	NA	NA	NA	NA	NA	NA	NA	NA
3.41125	2.23283	Epcam	0	NA	NA	NA	2.63759	2.88062	0.673682	0.39253	0	0	0	0	0	0	0	0	0	0	0	0	5.34536	6.74632	0	1.6727	0	0.673682	3.98675	1.83864	7.3189	0.39253	0.39253	0	0	0	NA	NA	NA	NA	NA	NA	NA	NA	NA	NA	NA	NA	NA
-0.237245	8.72002	Epcam	1	1.73188	-4.12464	1d	0	0.0898415	0.0898415	0.248423	0.0898415	0	0	0	0	0.0898415	0.0898415	0	0	0.248423	0	0	8.12082	8.12255	0.385265	2.53814	0.613025	4.10424	4.5965	2.47688	7.25246	0	0.319183	0.319183	0	0	0.385265	0.172273	0.0898415	0.172273	0.0898415	1.45629	0	0.0898415	2.22701	1.67223	1.15121	1.3883	1.67223
1.19706	6.22691	Epcam	5	NA	NA	NA	1.13451	0	0	0.175454	0.569368	0.454486	0	0	0	0	0.175454	0	0	0	0	0	7.08996	7.72662	0	2.72079	0	1.07086	4.37743	1.65237	7.96638	0	0.569368	0.324671	0	0.324671	NA	NA	NA	NA	NA	NA	NA	NA	NA	NA	NA	NA	NA
-15.2291	-3.24692	Epcam	6	NA	NA	NA	0	0	0.710399	0.710399	0	0.524651	0	0	3.91851	6.41201	4.70361	0	0	0	0	0	2.22769	5.05347	0	0.296345	0	0.524651	0.524651	0.710399	2.29941	0.524651	0	0	0	0	NA	NA	NA	NA	NA	NA	NA	NA	NA	NA	NA	NA	NA
0.883871	-6.06569	Epcam	2	NA	NA	NA	3.83364	3.23571	3.21776	4.69641	0	0	0	0	0	0.373152	0.373152	0	0	0	0	0	3.23571	2.8232	0	0.857353	0	0.644277	0.373152	0.373152	6.45026	0	0	0	0.373152	0	NA	NA	NA	NA	NA	NA	NA	NA	NA	NA	NA	NA	NA
-1.09879	-6.58518	Epcam	2	NA	NA	NA	0.240653	0.967925	3.53204	5.52453	0	0.434479	0	0	0	0.240653	0	0	0	0	0	0	1.77452	2.30044	0	0	0	0.434479	0	0	4.3774	0	0	0	0.596767	0	NA	NA	NA	NA	NA	NA	NA	NA	NA	NA	NA	NA	NA
3.60797	-5.09888	Epcam	3	NA	NA	NA	0.409395	1.26117	2.55636	1.01909	1.1868	1.45591	0	0	0	0.225503	0.409395	0	0	0	0	0	1.75891	1.61884	0	0	0	0	0	0.699036	4.50305	0.409395	0	0	1.26117	0	NA	NA	NA	NA	NA	NA	NA	NA	NA	NA	NA	NA	NA
0.441834	1.76392	Epcam	0	NA	NA	NA	4.89574	3.01368	1.0153	0	0	0	0	0	0	0	0	0	0	0	0	0	3.54949	2.28248	0.301613	0.301613	0	0.720818	0.533023	0.301613	7.07474	0.720818	0	0	0	0	NA	NA	NA	NA	NA	NA	NA	NA	NA	NA	NA	NA	NA
2.55135	-8.77863	Epcam	4	NA	NA	NA	1.44028	1.09283	1.24657	0.688813	0	0.688813	1.00608	0.221412	0	0	0.221412	0	0	0	0	0	2.77994	2.39	0	0	0	0.555902	0.221412	0.555902	5.2771	0.688813	0	0	1.60249	0	NA	NA	NA	NA	NA	NA	NA	NA	NA	NA	NA	NA	NA
-1.49217	8.19225	Epcam	5	NA	NA	NA	0.192777	0	1.96931	3.44692	0.615428	0.192777	0.192777	0	0	0.192777	0.724191	0	0	0	0	0	7.58222	7.96288	0.354329	1.26733	0.615428	5.40224	2.91421	2.08146	7.56132	0	0	0	1.06936	0	NA	NA	NA	NA	NA	NA	NA	NA	NA	NA	NA	NA	NA
0.921179	2.56476	Epcam	0	NA	NA	NA	5.12145	2.63486	0.286553	0	0	0.286553	0	0	0	0	0	0	0	0.286553	0	0	4.32627	3.20111	0	0.978005	0	0.509019	2.76835	0.509019	7.55016	0	0.286553	0.286553	0.286553	0	NA	NA	NA	NA	NA	NA	NA	NA	NA	NA	NA	NA	NA
-1.67362	12.6106	Epcam	1	1.07749	-2.12801	1c	0.0751595	0.485169	0.435925	0.435925	0	0	0	0	0	0.145063	0	0	0	0.485169	0	0	7.44532	8.1256	1.37779	2.57845	1.4164	5.5351	3.27216	2.35355	7.65931	0.210397	0	0	0	0	0.700485	0	0	0.329505	0.145063	0.84456	0.38413	0	3.0474	1.70969	1.62115	1.13382	1.85409
1.26506	4.64926	Epcam	5	NA	NA	NA	2.57647	1.95661	0	0	0	0	0	0	0	0	0.923796	0	0	0	0	0	5.4263	7.03756	0	0	0	1.71497	5.2751	1.39567	6.23105	0	0	0	0	0	NA	NA	NA	NA	NA	NA	NA	NA	NA	NA	NA	NA	NA
1.50428	-1.3581	Epcam	0	NA	NA	NA	3.01741	1.88005	1.49764	0.527227	0.297964	0.297964	0	0	0	0	0.297964	0	0	0	0	0	3.63215	2.33912	0	0	0	0	0.297964	0.713607	7.12442	0	0	0	0	0	NA	NA	NA	NA	NA	NA	NA	NA	NA	NA	NA	NA	NA
1.92014	5.22759	Epcam	5	NA	NA	NA	1.08276	0	0	0	0	0.329709	0	0	0	0.329709	0.577247	0.329709	0	0.329709	0	0	6.85654	7.85444	0	1.20698	0	0.775507	5.45936	2.2194	6.3721	0	0.775507	0	0	0	NA	NA	NA	NA	NA	NA	NA	NA	NA	NA	NA	NA	NA
1.34473	0.651266	Epcam	0	NA	NA	NA	2.8143	2.61244	1.59338	1.59338	0	0	1.00883	0	0	0	0	0	0	0	0	0	2.98217	3.02538	0	0	0	0.626577	1.00883	1.15625	4.01547	0.361581	0	0	0.626577	0	NA	NA	NA	NA	NA	NA	NA	NA	NA	NA	NA	NA	NA
2.07826	0.572244	Epcam	0	NA	NA	NA	2.96166	2.37732	1.44895	0.341696	0	0.966728	0	0	0	0	0	0	0	0.341696	0	0	4.66046	2.48474	0	0	0	0.5959	0	1.34842	7.136	0	0	0.341696	0	0	NA	NA	NA	NA	NA	NA	NA	NA	NA	NA	NA	NA	NA
1.92561	-0.505965	Epcam	0	NA	NA	NA	3.41615	2.5277	1.38326	0	0	0.355462	0.355462	0	0	0	0	0	0.355462	0	0	0	4.07839	2.05789	0	0	0	0.995974	0	0.824403	6.61964	0.355462	0	0	0	0	NA	NA	NA	NA	NA	NA	NA	NA	NA	NA	NA	NA	NA
3.30224	-9.01492	Epcam	4	NA	NA	NA	0	0.648777	2.74799	3.20855	0.475489	0.265743	1.039	1.89182	0	0	0.265743	0	0	0	0	0	1.46981	1.60084	0	0	0	0	0.141673	0.141673	3.62102	0	0	0	1.63108	0	NA	NA	NA	NA	NA	NA	NA	NA	NA	NA	NA	NA	NA
5.01184	-7.56656	Epcam	3	NA	NA	NA	0.856224	0.676674	1.31063	5.31974	0.457674	0.327092	1.54241	0.856224	0	0.176861	0	0	0	0.327092	0	0	6.61994	7.3066	0.573157	1.9175	0.676674	3.72411	3.3421	1.07659	6.81821	0	0	0.457674	1.31063	0	NA	NA	NA	NA	NA	NA	NA	NA	NA	NA	NA	NA	NA
2.80409	-5.53217	Epcam	3	NA	NA	NA	0.191125	2.4631	2.40778	1.42531	1.19898	1.37335	0	0	0	0	0.191125	0.191125	0	0	0	0	1.9311	1.83502	0.191125	0.191125	0	0.191125	0.191125	0.489703	4.81515	0.351516	0	0	0.905947	0	NA	NA	NA	NA	NA	NA	NA	NA	NA	NA	NA	NA	NA
2.66159	3.98003	Epcam	5	NA	NA	NA	2.59201	0	0.36555	0.36555	0	0	0	0	0	0	0	0	0.36555	0	0	0	5.7363	6.85812	0.36555	0.36555	0	0.36555	6.05439	2.71614	6.49671	0.36555	0.36555	1.01712	0	0.36555	NA	NA	NA	NA	NA	NA	NA	NA	NA	NA	NA	NA	NA
4.64638	-4.23552	Epcam	3	NA	NA	NA	2.95016	2.59772	1.15129	0.239241	0.855021	1.72185	0	0.963827	0	0	0	0	0.239241	0	0	0	3.10694	1.76902	0	0.239241	0	0.432152	0.432152	0.593799	6.76876	0	0	0	1.15129	0	NA	NA	NA	NA	NA	NA	NA	NA	NA	NA	NA	NA	NA
5.76187	-8.09877	Epcam	4	NA	NA	NA	1.2491	2.09264	1.62652	0.884289	1.02122	1.69404	2.30862	2.02463	0	0	0	0	0	0	0	0	2.21618	1.9261	0	0	0	0.304034	0	0.635671	5.31319	0.163528	0.163528	0	2.37687	0.304034	NA	NA	NA	NA	NA	NA	NA	NA	NA	NA	NA	NA	NA
3.89771	-0.208972	Epcam	0	NA	NA	NA	4.54349	1.27358	0.743356	0.904478	0	0	0	0	0	0	0	0	0.313102	0	0	0	3.97421	2.57511	0	0.551192	0	0.313102	0.551192	0.743356	7.23734	0	0	0	0	0.313102	NA	NA	NA	NA	NA	NA	NA	NA	NA	NA	NA	NA	NA
2.187	2.51771	Epcam	0	NA	NA	NA	3.0568	3.78262	0.675359	0.393642	0.393642	0	0	0	0	0	0	0	0	0	0	0	3.94447	5.11181	0	0	0	0	4.90601	1.07482	7.39749	0.675359	0.393642	0	0	0	NA	NA	NA	NA	NA	NA	NA	NA	NA	NA	NA	NA	NA
1.77761	2.54056	Epcam	0	NA	NA	NA	3.96713	3.21348	1.28379	0.316924	0.7508	0	0	0	0	0	0.316924	0.55721	0	0	0	0	4.45024	5.84839	0	1.05239	0	0	3.40406	1.47157	7.80787	0	0	0.316924	0	0	NA	NA	NA	NA	NA	NA	NA	NA	NA	NA	NA	NA	NA
1.4038	-1.0502	Epcam	0	NA	NA	NA	2.51927	1.08819	2.04047	0	0.332018	0.779937	0	0	0	0	0	0	0	0.58085	0	0	4.06213	1.21274	0	0.332018	0	0.58085	0	0.58085	7.15799	0	0	0	0	0	NA	NA	NA	NA	NA	NA	NA	NA	NA	NA	NA	NA	NA
5.09855	-7.08219	Epcam	3	NA	NA	NA	0.394139	0.394139	2.25496	4.34392	0.959487	1.79044	1.4011	1.7632	0	0.149313	0	0	0	0	0	0	1.7632	1.89255	0	0	0	0.2792	0	0.394139	4.65577	0.149313	0	0	1.8428	0	NA	NA	NA	NA	NA	NA	NA	NA	NA	NA	NA	NA	NA
-14.3826	-3.10048	Epcam	6	NA	NA	NA	0	0	0	0	0	0	0	0	3.69111	6.4437	7.46324	0	0	0	0	0	3.50229	5.44215	0	0	0	0	1.49269	0	1.90931	0	0	0	0	0	NA	NA	NA	NA	NA	NA	NA	NA	NA	NA	NA	NA	NA
-15.0574	-2.50428	Epcam	6	NA	NA	NA	0.314043	0.314043	0.314043	0.552677	0	0	0	0	3.99816	5.7938	3.63482	0	0	0	0	0	3.02307	6.01656	0	0.314043	0	1.37412	0	0.552677	2.03354	0.906562	0	0	0	0	NA	NA	NA	NA	NA	NA	NA	NA	NA	NA	NA	NA	NA
2.31939	-8.98743	Epcam	4	NA	NA	NA	0.457305	0	2.21018	2.14447	0	0	2.27183	0	0	0	0	0	0	0	0	0	2.07414	1.91664	0	0	0	0	0	0	5.04491	0	0	0	1.91664	0	NA	NA	NA	NA	NA	NA	NA	NA	NA	NA	NA	NA	NA
4.98923	-4.84548	Epcam	3	NA	NA	NA	2.21786	2.60981	1.56422	0.665125	1.49605	1.56422	0	0.488471	0	0	0	0	0	0	0.273769	0.273769	3.57347	1.849	0	0.273769	0	0.273769	0	0	6.6861	0.273769	0	0	1.98763	0	NA	NA	NA	NA	NA	NA	NA	NA	NA	NA	NA	NA	NA
-1.05544	-5.50561	Epcam	2	NA	NA	NA	0	0.917823	2.50787	4.76042	0.223655	0.812349	0	0	0	0	0.406317	0	0	0	0	0	2.19949	1.9481	0	0	0	0.560711	0	0.694425	4.68234	0	0	0	0.406317	0	NA	NA	NA	NA	NA	NA	NA	NA	NA	NA	NA	NA	NA
-2.27776	12.2187	Epcam	1	-2.82286	2.45596	1b	0	0	0	0.303001	0	0.0573118	0	0	0	0	0.0573118	0	0	0.997167	0	0	7.88044	8.02575	1.5998	1.8696	1.15766	6.75962	3.64182	2.37329	7.61794	0.0573118	0.0573118	0.162933	0.0573118	0	0.303001	0	0	0.211835	0.111516	0.664632	0.111516	0	1.70164	1.19406	1.67989	0.386545	1.44556
-2.24105	13.0929	Epcam	5	NA	NA	NA	0.111799	0	2.25306	4.66382	0.163337	0.259068	0	0	0	0	0.111799	0	0	0.665935	0	0	7.69349	7.66024	0.536336	2.54708	1.17788	6.65639	3.82109	2.25925	7.18124	0.0574613	0	0.426769	0.111799	0.163337	NA	NA	NA	NA	NA	NA	NA	NA	NA	NA	NA	NA	NA
3.36306	-6.03727	Epcam	3	NA	NA	NA	0.170087	1.11169	1.79276	5.79093	1.2268	1.1709	0	0.442263	0	0	0	0	0	0.170087	0	0	2.32927	1.9363	0	0	0	0.442263	0	0.442263	4.10902	0.170087	0	0.170087	1.11169	0	NA	NA	NA	NA	NA	NA	NA	NA	NA	NA	NA	NA	NA
-3.79444	11.9384	Epcam	1	-3.05407	1.77461	1b	0	0	0.189101	0.244944	0	0	0	0	0	0.129953	0.189101	0.0670861	0	0.244944	0	0	7.64019	8.32241	0.713349	0.980317	1.41645	6.6112	3.69569	2.52164	7.56325	0.0670861	0	0.189101	0.0670861	0	0	0.0670861	0.129953	0.0670861	0	0.713349	0.129953	0	1.34675	0.297834	0.713349	0.779136	1.61432
0.191028	-6.13898	Epcam	2	NA	NA	NA	0	0.431423	3.10495	4.07738	0	0	0	0	0	0	0	0	0	0	0	0	1.378	2.37118	0	0	0	0.431423	0.238799	0	3.35973	0	0	0	0.238799	0	NA	NA	NA	NA	NA	NA	NA	NA	NA	NA	NA	NA	NA
-2.181	-8.55639	Epcam	2	NA	NA	NA	0	0	3.36621	5.96102	0.501034	0.595002	0.150665	0	0	0.150665	0.397312	0	0	0	0	0	1.58976	2.03691	0	0	0	0.150665	0	0	1.8762	0	0	0	0	0	NA	NA	NA	NA	NA	NA	NA	NA	NA	NA	NA	NA	NA
2.52731	-1.29836	Epcam	0	NA	NA	NA	2.18446	0.560206	1.70587	0.318829	0	0.318829	0	0	0	0	0	0	0	0	0	0	3.77123	1.83374	0	0	0	0.560206	0.318829	0	6.8218	0	0	0	0	0	NA	NA	NA	NA	NA	NA	NA	NA	NA	NA	NA	NA	NA
-3.13458	12.1618	Epcam	1	-3.69192	2.68777	1b	0	0	0.137497	0.137497	0	0	0	0	0	0	0	0	0	0.812211	0	0	7.84752	8.16405	0.258353	2.23302	0.633603	6.64195	3.58167	2.73729	7.46007	0.0711097	0	0.0711097	0	0.137497	0.366166	0.0711097	0	0.0711097	0	1.07027	0.137497	0	2.01297	0.0711097	0.633603	0.313712	0
0.432205	1.9281	Epcam	0	NA	NA	NA	5.07736	4.86095	0.810121	0	0.605474	0.605474	0	0	0	0	0	0	0	0	0	0	4.57155	4.12301	0	1.12503	0	0.605474	0.810121	0.810121	7.33249	0.347878	0	0	0	0.605474	NA	NA	NA	NA	NA	NA	NA	NA	NA	NA	NA	NA	NA
0.501271	0.508908	Epcam	0	NA	NA	NA	3.57599	2.47021	1.0311	0.37228	0	0	0	0	0	0.37228	0	0	0	0	0	0	4.28033	1.78531	0	0.642948	0	0.855742	0	1.0311	7.48962	0	0	0	0	0.37228	NA	NA	NA	NA	NA	NA	NA	NA	NA	NA	NA	NA	NA
-2.18762	-8.4874	Epcam	2	NA	NA	NA	0.118031	0.406208	3.49867	5.91098	0.223589	0.223589	0	0.118031	0	0	0.118031	0	0	0	0	0	1.21796	1.47763	0	0	0	0	0.118031	0.118031	2.98527	0	0	0	0	0	NA	NA	NA	NA	NA	NA	NA	NA	NA	NA	NA	NA	NA
0.705701	-7.33254	Epcam	2	NA	NA	NA	0.178699	0	2.72675	4.53637	1.01557	0.682239	0.178699	0.178699	0	0.178699	0	0	0	0	0	0	1.14812	1.95522	0	0	0	0.330253	0	0	2.30262	0.178699	0	0	0.461833	0	NA	NA	NA	NA	NA	NA	NA	NA	NA	NA	NA	NA	NA
0.68622	-6.35988	Epcam	2	NA	NA	NA	0	0.222859	2.10896	1.25175	0	0.404991	0	0	0	0.222859	0.404991	0.222859	0.222859	0	0	0	2.19596	2.63774	0	0.222859	0	0.915437	0	0.559006	3.90058	0	0	0	0.222859	0	NA	NA	NA	NA	NA	NA	NA	NA	NA	NA	NA	NA	NA
0.440126	-6.32138	Epcam	2	NA	NA	NA	0.259126	0.464736	2.12763	4.47018	0.259126	0.259126	0	0	0	0.259126	0	0	0	0	0	0	1.69322	2.40307	0	0.259126	0	0.259126	0	0	5.16268	0	0	0	0.464736	0	NA	NA	NA	NA	NA	NA	NA	NA	NA	NA	NA	NA	NA
-13.5238	-2.29416	Epcam	6	NA	NA	NA	0	0	0.56976	0.324921	0	0	0	0	3.32771	5.97572	7.6611	0	0	0	0	0	1.30494	4.96588	0	0	0	0.324921	0	0.324921	1.9661	0.930464	0	0	0	0	NA	NA	NA	NA	NA	NA	NA	NA	NA	NA	NA	NA	NA
4.52149	-9.32164	Epcam	4	NA	NA	NA	0.777304	0.211168	2.02596	1.37093	0.462349	0.777304	2.02596	1.67704	0	0.211168	0.111148	0	0	0	0	0	1.67704	1.67704	0	0	0	0.302088	0.111148	0.111148	5.38349	0	0	0	2.3309	0	NA	NA	NA	NA	NA	NA	NA	NA	NA	NA	NA	NA	NA
-2.87894	-7.27029	Epcam	2	NA	NA	NA	1.21409	0	2.91016	4.43844	0	0	1.59846	0	0	0.947075	0	0	0	0	0	0	2.18502	2.42108	0	0	0	0.581701	0	0	2.48882	0	0	0	0	0	NA	NA	NA	NA	NA	NA	NA	NA	NA	NA	NA	NA	NA
1.88886	1.57402	Epcam	0	NA	NA	NA	3.78658	5.03967	0.38083	0.38083	0	0.38083	0	0	0	0.38083	0	0	0	0	0	0	4.23605	3.04121	0	0.38083	0	0	3.49595	1.19921	6.93413	0	0	0	0	1.04872	NA	NA	NA	NA	NA	NA	NA	NA	NA	NA	NA	NA	NA
-1.63126	-8.05476	Epcam	2	NA	NA	NA	0	0	2.97243	6.92208	0	0.304927	0	0	0	0.164041	0.164041	0	0	0	0	0	1.51847	2.05078	0	0	0	0.304927	0	0	1.6636	0	0	0	0	0	NA	NA	NA	NA	NA	NA	NA	NA	NA	NA	NA	NA	NA
0.764047	2.23406	Epcam	0	NA	NA	NA	4.00587	2.53555	0.279805	0.498193	0	0	0	0	0	0	0.279805	0	0	0	0	0	3.79746	1.91864	0.279805	0.498193	0	0.498193	0.498193	1.18176	7.02029	0.279805	0	0.279805	0	0	NA	NA	NA	NA	NA	NA	NA	NA	NA	NA	NA	NA	NA
4.31946	-9.41819	Epcam	4	NA	NA	NA	0.421008	0	1.28578	1.23634	0.299362	0.421008	2.14047	2.07693	0	0	0.160841	0	0	0	0	0	1.61213	1.42093	0	0	0	0	0.421008	0.160841	4.23742	0.299362	0	0	2.45483	0	NA	NA	NA	NA	NA	NA	NA	NA	NA	NA	NA	NA	NA
-0.412829	-7.73105	Epcam	2	NA	NA	NA	0	0	3.05989	5.06081	1.14406	0.428448	0.727427	0	0	0	0	0.428448	0	0	0	0	1.92914	2.45937	0	0	0	0.428448	0	0	2.77112	0.428448	0	0	0.727427	0	NA	NA	NA	NA	NA	NA	NA	NA	NA	NA	NA	NA	NA
0.383623	-1.43496	Epcam	0	NA	NA	NA	2.92563	0.337217	1.82673	1.10035	0	0	0	0.337217	0	0	0	0	0	0	0	0	2.88166	2.68345	0	0.337217	0	0.337217	0	0.337217	7.06033	0.337217	0	0	0.337217	0.337217	NA	NA	NA	NA	NA	NA	NA	NA	NA	NA	NA	NA	NA
0.239933	-7.0492	Epcam	2	NA	NA	NA	0.194344	0.194344	2.9341	5.47423	0	0	0	0	0	0	0	0.356995	0.194344	0	0	0	1.4889	1.94682	0	0	0	0.496854	0	0.356995	3.93567	0	0	0	0	0	NA	NA	NA	NA	NA	NA	NA	NA	NA	NA	NA	NA	NA
4.47782	0.771082	Epcam	0	NA	NA	NA	4.22061	3.49191	1.35978	0.675549	0	0.895135	0	0	0	0	0.393767	0	0	0	0	0	4.71839	5.52338	0	1.07508	0	0	4.22768	1.35978	7.31439	0	0	0	0	0	NA	NA	NA	NA	NA	NA	NA	NA	NA	NA	NA	NA	NA
0.533653	6.74238	Epcam	5	NA	NA	NA	2.63525	0.505801	0	0.505801	0	0	0	0	0	0	0.19839	0.363862	0	0	0	0	7.23945	7.9059	0.630075	4.007	0	0.505801	4.12009	1.64274	7.80121	0	0.363862	0	0	0	NA	NA	NA	NA	NA	NA	NA	NA	NA	NA	NA	NA	NA
3.78337	-0.20989	Epcam	0	NA	NA	NA	3.38455	2.67242	0.937977	0	0	0.417571	0	0	0	0	0.417571	0	0	0.417571	0	0	3.87458	3.3117	0	0.417571	0	2.22919	0.417571	0.417571	7.16636	0	0	0.417571	0	0	NA	NA	NA	NA	NA	NA	NA	NA	NA	NA	NA	NA	NA
-1.05672	-4.40884	Epcam	2	NA	NA	NA	0	0.489764	2.61291	4.27795	0	0.274571	0	0	0	0	0.274571	0	0	0	0	0	1.80096	2.34937	0	0	0	0.274571	0	0.489764	5.21806	0.274571	0	0	0	0	NA	NA	NA	NA	NA	NA	NA	NA	NA	NA	NA	NA	NA
2.08998	-1.25186	Epcam	0	NA	NA	NA	2.57947	2.1699	0.745833	0	0.314372	0.314372	0	0	0	0	0.314372	0	0	0.314372	0	0	3.59628	2.0346	0	0	0	0.553194	0	0.553194	6.67581	0.553194	0	0	0	0	NA	NA	NA	NA	NA	NA	NA	NA	NA	NA	NA	NA	NA
3.60227	-8.96321	Epcam	4	NA	NA	NA	0	0.13475	2.6881	2.50565	0.543051	0.543051	1.75098	1.75098	0	0	0	0	0	0	0.13475	0	1.55825	1.55825	0	0	0	0.13475	0	0.13475	3.88368	0.13475	0	0	1.86895	0	NA	NA	NA	NA	NA	NA	NA	NA	NA	NA	NA	NA	NA
0.351683	-1.49443	Epcam	0	NA	NA	NA	2.63026	0.729052	1.25389	1.02551	0	0	0.305796	0	0	0.305796	0	0	0	0	0	0	3.64287	2.79614	0	0	0	0.729052	0.305796	1.25389	6.42655	0	0	0	0	0	NA	NA	NA	NA	NA	NA	NA	NA	NA	NA	NA	NA	NA
0.718783	3.00493	Epcam	0	NA	NA	NA	3.86301	5.0856	0.478264	0.478264	0.478264	0	0	0	0	0	0.80045	0.478264	0	0	0	0	4.53907	3.98418	0	0.80045	0	1.04374	3.83691	1.04374	7.71835	0	0	0	0	0.478264	NA	NA	NA	NA	NA	NA	NA	NA	NA	NA	NA	NA	NA
1.81414	-8.29353	Epcam	4	NA	NA	NA	0.730411	0.730411	2.63269	3.21645	0.430461	0.238216	0.730411	0.591641	0	0	0.85225	0	0	0.238216	0	0	1.85312	1.89441	0	0	0	0	0	0.238216	5.21736	0.430461	0	0	2.04441	0	NA	NA	NA	NA	NA	NA	NA	NA	NA	NA	NA	NA	NA
-12.1653	0.728584	Epcam	7	NA	NA	NA	0	0	0	0.659213	0	0.659213	0	0	0.659213	3.82422	2.57509	7.80075	0	0	0	0	2.13608	2.33531	0	0	0	0.659213	0	0	1.88701	0	0	0	0	0	NA	NA	NA	NA	NA	NA	NA	NA	NA	NA	NA	NA	NA
2.38997	-9.24398	Epcam	4	NA	NA	NA	0	0.442688	2.34823	3.2604	0	0	2.10894	0.245643	0	0	0	0	0	0	0	0	2.00205	1.69655	0	0	0	0.442688	0	0.442688	3.6311	0.442688	0	0	1.69655	0	NA	NA	NA	NA	NA	NA	NA	NA	NA	NA	NA	NA	NA
-0.173413	-4.61108	Epcam	2	NA	NA	NA	0.562535	0.140651	2.33828	3.40108	0	0.373678	0.64508	0	0	0	0.373678	0.140651	0	0	0	0	1.95174	2.49944	0	0	0.140651	0.562535	0	0	5.3327	0.263937	0	0	0.373678	0	NA	NA	NA	NA	NA	NA	NA	NA	NA	NA	NA	NA	NA
1.93379	1.81647	Epcam	0	NA	NA	NA	3.14129	2.28782	0.845019	0.634112	0	0	0	0	0	0	0	0	0	0.366498	0	0	4.47968	5.24012	0	0	0	0.366498	4.08485	1.60625	7.09613	0.366498	0	0.366498	0.366498	0.634112	NA	NA	NA	NA	NA	NA	NA	NA	NA	NA	NA	NA	NA
3.18732	-2.52218	Epcam	2	NA	NA	NA	2.00202	0.617271	1.57741	0.617271	0	0	0	0	0	0	0	0	0	0	0	0	3.1256	2.42004	0	0.355526	0	0	0.617271	0	5.82638	0	0	0	0	0	NA	NA	NA	NA	NA	NA	NA	NA	NA	NA	NA	NA	NA
1.53713	-0.801358	Epcam	0	NA	NA	NA	4.11244	2.27805	1.81381	0.792064	0.263892	0.263892	0.263892	0	0	0	0.263892	0	0	0	0	0	3.34923	2.18061	0	0	0	0.263892	0.263892	1.31315	6.69445	0.472484	0	0	0	0	NA	NA	NA	NA	NA	NA	NA	NA	NA	NA	NA	NA	NA
3.92211	-5.0312	Epcam	3	NA	NA	NA	1.52294	0.413594	2.67927	1.1148	1.2701	1.67786	0.228029	0	0	0.228029	0.413594	0	0	0	0	0	2.44243	2.299	0.228029	0	0	0.228029	0	1.40449	6.44577	0	0	0	1.19546	0	NA	NA	NA	NA	NA	NA	NA	NA	NA	NA	NA	NA	NA
-0.797888	-8.47692	Epcam	2	NA	NA	NA	0	0.216956	3.06116	6.29129	0	0.395131	0	0	0	0	0	0	0	0	0	0	1.4798	2.5167	0	0	0	0.395131	0.216956	0	2.61	0	0	0	0.546309	0	NA	NA	NA	NA	NA	NA	NA	NA	NA	NA	NA	NA	NA
4.06352	-3.1745	Epcam	3	NA	NA	NA	3.27191	0.847933	0.847933	0.368067	1.30009	0.636512	0.368067	0	0	0	0	0	0.368067	0	0	0	3.39856	2.24642	0	0.636512	0	0.368067	0	0.636512	7.1027	0	0	0	1.17084	0	NA	NA	NA	NA	NA	NA	NA	NA	NA	NA	NA	NA	NA
1.66217	8.7045	Epcam	1	4.27632	-1.47421	1a	0	0	0	0.114979	0	0	0	0	0	0	0.114979	0.114979	0	0.218091	0.114979	0	7.64439	8.14375	2.69254	2.56043	1.2346	0.475769	3.38069	1.26944	7.78773	0	0	0.114979	0	0	0.39703	1.2346	0.475769	0.475769	0	0.475769	0.475769	0.218091	2.52204	3.0667	0.901056	1.03948	0.114979
4.6889	-8.38187	Epcam	4	NA	NA	NA	0	1.2549	2.44508	3.68762	1.04339	0.7748	1.79425	1.87433	0	0	0	0.154578	0	0	0	0	1.70719	1.6764	0	0.154578	0	0.28843	0.28843	0.154578	4.35752	0	0	0	2.58045	0	NA	NA	NA	NA	NA	NA	NA	NA	NA	NA	NA	NA	NA
0.650993	4.23663	Epcam	5	NA	NA	NA	2.67564	3.50798	0.885145	1.02215	0	0.537468	0	0	0	0	0	0	0	0	0	0	6.05329	7.31875	0.304417	2.09392	0	0.537468	4.36401	1.7887	7.81447	0	0	0	0	0	NA	NA	NA	NA	NA	NA	NA	NA	NA	NA	NA	NA	NA
2.62544	3.73592	Epcam	5	NA	NA	NA	3.16341	2.93702	0.361581	0.361581	0	0.361581	0	0	0	0	0.361581	0	0	0	0	0	5.07785	6.54878	0	0.626577	0	0	5.35783	1.7564	7.36217	0	0.361581	0	0	0.361581	NA	NA	NA	NA	NA	NA	NA	NA	NA	NA	NA	NA	NA
-2.268	13.1734	Epcam	5	NA	NA	NA	0.28578	0.0794579	2.63198	4.34918	0.346069	0.346069	0	0.0794579	0	0.0794579	0.0794579	0	0	0.0794579	0	0	7.44153	7.89004	1.14747	2.45688	0.877924	5.97191	3.42929	2.12349	7.37154	0	0	0	0.221622	0	NA	NA	NA	NA	NA	NA	NA	NA	NA	NA	NA	NA	NA
-3.55002	12.0529	Epcam	1	-3.66372	1.64316	1b	0	0	0	0.0791026	0	0	0	0	0	0	0	0.0791026	0	0.152404	0	0	7.91085	8.29548	0.973165	2.43113	1.39765	3.93919	3.94876	2.78167	7.58252	0	0	0.505927	0	0.0791026	0	0	0	0	0	1.14429	0	0	2.22263	0.220697	0.344707	0.284623	0
-2.44752	-5.83869	Epcam	2	NA	NA	NA	0	0.21063	3.11662	6.38875	0	0.21063	0.384521	0.21063	0	0.384521	0.384521	0	0	0	0	0	2.31686	2.46682	0	0	0	0.21063	0	0.21063	2.68091	0	0	0	0.971229	0	NA	NA	NA	NA	NA	NA	NA	NA	NA	NA	NA	NA	NA
-1.36022	12.1781	Epcam	1	0.265411	-0.709136	1c	0.077277	0.077277	0	0.149008	0	0.077277	0	0	0	0.215937	0	0	0	0.215937	0	0	7.82093	8.30067	3.00178	2.47876	2.65155	0.149008	0.715122	2.55649	7.24897	0	0	0.149008	0	0	0	0.149008	0.077277	0.077277	0.753667	0.589681	0.446216	0	2.82776	0.633267	1.17852	0.544109	0.077277
2.92016	0.0881829	Epcam	0	NA	NA	NA	3.72879	2.48891	1.25126	0.53812	0	0.304828	0	0	0	0	0.304828	0	0	0	0	0	3.40864	2.29352	0	0.304828	0	0.72715	0	1.1437	7.22768	0	0	0	0.304828	0	NA	NA	NA	NA	NA	NA	NA	NA	NA	NA	NA	NA	NA
-14.9363	-3.51674	Epcam	6	NA	NA	NA	0	0	0	0.304501	0	0	0	0	3.32129	5.53765	7.70445	0	0	0	0	0	1.43592	5.43288	0	0	0	0	0	1.25037	1.43592	0	0	0	0	0	NA	NA	NA	NA	NA	NA	NA	NA	NA	NA	NA	NA	NA
-1.15756	-8.3112	Epcam	2	NA	NA	NA	0	0.379901	3.86926	6.45626	0	0.207883	0	0	0	0	0	0	0	0	0	0	1.38727	2.232	0	0	0	0.207883	0	0.207883	3.08174	0	0	0	0	0	NA	NA	NA	NA	NA	NA	NA	NA	NA	NA	NA	NA	NA
-0.840442	-5.44752	Epcam	2	NA	NA	NA	0.224841	0.697386	2.61053	6.01047	0	0.408293	0.921376	0	0	0	0	0	0	0	0	0	1.51066	1.56483	0	0	0	0.563251	0.224841	0	2.81131	0	0	0	1.10426	0	NA	NA	NA	NA	NA	NA	NA	NA	NA	NA	NA	NA	NA
-2.1642	-8.13976	Epcam	2	NA	NA	NA	0.130313	0	2.94206	6.80548	0.130313	0.442593	0	0	0	0	0	0	0	0	0	0	1.58866	1.79353	0	0	0	0.348933	0	0	2.52991	0	0	0	0	0	NA	NA	NA	NA	NA	NA	NA	NA	NA	NA	NA	NA	NA
-1.99042	-7.40035	Epcam	2	NA	NA	NA	0.187608	0	2.81441	6.67973	0	0	0	0	0	0	0.481858	0	0.187608	0	0	0	1.91369	2.20255	0	0	0	0.481858	0	0	2.35067	0	0	0	0	0	NA	NA	NA	NA	NA	NA	NA	NA	NA	NA	NA	NA	NA
-0.60464	-7.70348	Epcam	2	NA	NA	NA	0	0	3.90716	4.65357	0.247027	0.247027	0.75182	0	0	0	0.610115	0	0	0	0	0	2.00753	2.08011	0	0	0	0.44496	0	0.247027	3.39659	0.247027	0	0	0.610115	0	NA	NA	NA	NA	NA	NA	NA	NA	NA	NA	NA	NA	NA
-1.21501	10.4256	Epcam	1	1.84191	-3.98761	1d	0.083773	0	0.299755	0.232814	0	0.161067	0	0	0	0	0.299755	0	0	0.580224	0	0	7.95194	8.04113	0.758919	2.20156	0.758919	5.2671	3.74554	2.58933	7.54263	0.083773	0	0.232814	0.083773	0	0.161067	0	0.161067	0.083773	0.083773	1.44294	0.299755	0	2.98944	1.44294	1.57791	0.837564	0
-0.0555237	-3.6349	Epcam	2	NA	NA	NA	0.656254	1.04911	2.28359	1.19963	0	0	0	0.381021	0	0	0.656254	0	0	0	0	0	2.01396	1.44608	0	0	0	0.656254	0	0.381021	6.20721	0	0	0	0	0	NA	NA	NA	NA	NA	NA	NA	NA	NA	NA	NA	NA	NA
-2.74121	4.90296	Epcam	9	NA	NA	NA	0	0	0	0	0	0	0	0	0	0	1.03609	0	0	0	3.46289	3.71357	2.85438	3.20422	0	0	0	0	0	1.03609	2.95396	1.03609	1.86478	0	0	0	NA	NA	NA	NA	NA	NA	NA	NA	NA	NA	NA	NA	NA
-0.325205	-5.77865	Epcam	2	NA	NA	NA	0	1.11078	2.52224	4.25926	0	0.226808	0.226808	0	0	0.226808	0.567452	0	0.226808	0	0	0	2.15613	1.96152	0	0.226808	0	0.226808	0.226808	0.411565	4.6791	0	0	0	0.702283	0	NA	NA	NA	NA	NA	NA	NA	NA	NA	NA	NA	NA	NA
3.81994	-2.95107	Epcam	3	NA	NA	NA	3.52702	3.18656	1.17287	0	1.17287	1.17287	0	0	0	0	0.368973	0	0	0	0	0	3.91377	2.33904	0	0	0	0.637898	0.368973	0.368973	6.98102	0.368973	0	0	0	0	NA	NA	NA	NA	NA	NA	NA	NA	NA	NA	NA	NA	NA
-3.68757	11.91	Epcam	1	-3.52537	0.155104	1b	0.204299	0.204299	0.204299	0	0	0	0	0	0	0	0	0	0	0	0	0	7.8831	8.28969	2.77008	2.82533	2.1377	0.204299	3.9021	2.72654	7.59406	0	0	0	0	0	0.204299	0	0.204299	0	0	1.11185	0	0	1.89711	0	1.03436	0.373857	0.757681
4.09689	-4.39325	Epcam	3	NA	NA	NA	1.23618	0.716256	2.43952	0.716256	1.23618	1.00963	0	0	0	0	0.299303	0	0	0	0	0	3.17925	1.64616	0	0	0	0	0	1.00963	5.98223	0	0	0.299303	1.12931	0	NA	NA	NA	NA	NA	NA	NA	NA	NA	NA	NA	NA	NA
5.26285	-6.85049	Epcam	3	NA	NA	NA	1.8654	3.79531	2.14844	2.31809	1.01552	1.80933	0.879066	1.29232	0	0	0	0	0	0	0	0	2.14844	1.78007	0	0	0	0.162188	0.162188	0.533169	5.65256	0.162188	0	0	1.91849	0	NA	NA	NA	NA	NA	NA	NA	NA	NA	NA	NA	NA	NA
0.630053	2.92897	Epcam	0	NA	NA	NA	5.04343	3.52105	0	0.351198	0	0	0	0	0	0	0	0	0	0	0	0	4.44939	4.59976	0	0.351198	0	0.610601	2.85704	1.25977	7.79621	0	0	0	0.351198	0.610601	NA	NA	NA	NA	NA	NA	NA	NA	NA	NA	NA	NA	NA
-0.205352	11.3308	Epcam	1	4.94247	-1.69146	1a	0.143738	0	0.143738	0.143738	0	0.0744491	0	0	0	0.0744491	0	0.0744491	0	0.208535	0	0	7.85792	8.19084	0.838951	3.11636	1.07577	0.656217	3.54	2.08361	7.70492	0	0	0.269387	0	0	0.269387	0.432453	0.481391	0.0744491	0.143738	1.02162	0.143738	0	1.02162	2.00352	1.02162	0.572619	0.769811
2.56201	-9.18354	Epcam	4	NA	NA	NA	1.17891	1.17891	1.85661	1.24586	0.203009	0.515962	1.82082	0.371678	0	0	0	0	0	0	0	0	1.74515	1.61969	0	0.203009	0	0.371678	0	0.203009	4.61003	0	0	0	2.23303	0	NA	NA	NA	NA	NA	NA	NA	NA	NA	NA	NA	NA	NA
3.30441	1.38267	Epcam	0	NA	NA	NA	4.49635	1.62793	0.860542	0.860542	0	0	0	0	0	0	0	0	0	0	0	0	4.51144	4.54097	0	0	0	0.860542	3.34247	0	6.2633	0	0.860542	0	0	0.860542	NA	NA	NA	NA	NA	NA	NA	NA	NA	NA	NA	NA	NA
5.27325	-9.12581	Epcam	4	NA	NA	NA	1.06924	0.528096	1.60949	0.160353	0.942086	1.234	2.40583	2.48134	0	0	0	0	0	0	0	0	2.15787	1.88184	0.160353	0	0	0.160353	0.160353	0.528096	5.78603	0.419878	0	0	2.84346	0	NA	NA	NA	NA	NA	NA	NA	NA	NA	NA	NA	NA	NA
1.44952	-2.49417	Epcam	0	NA	NA	NA	3.04916	1.95461	1.80897	0	0	0	0	0	0	0	0	0.276881	0	0	0	0	3.01845	2.47202	0	0.276881	0	0.276881	0	0.493488	6.79632	0	0	0	0	0	NA	NA	NA	NA	NA	NA	NA	NA	NA	NA	NA	NA	NA
0.680382	2.83803	Epcam	0	NA	NA	NA	3.89434	3.33696	0.413403	0.413403	0.413403	0.413403	0	0	0	0	0	0	0	0	0	0	5.5589	6.38403	0	0.413403	0	0.70503	3.69934	0.930534	7.73225	0	0	0	0	0	NA	NA	NA	NA	NA	NA	NA	NA	NA	NA	NA	NA	NA
-2.77801	4.79754	Epcam	9	NA	NA	NA	0	0	0.890452	0.671662	0.391193	0.391193	0	0	0	0	0	0	0	0.391193	3.68332	2.79238	1.66935	1.90879	0	0	0	0.671662	0	0	1.57484	0.671662	0	0	1.90879	0	NA	NA	NA	NA	NA	NA	NA	NA	NA	NA	NA	NA	NA
2.14704	2.51861	Epcam	0	NA	NA	NA	3.73681	2.5941	0.887471	0.389557	0	0	0	0	0	0	0.389557	0.669189	0	0	0	0	4.79607	5.26248	0	1.06654	0	0.669189	2.25904	0.887471	7.53197	0.389557	0	0.389557	0	0.389557	NA	NA	NA	NA	NA	NA	NA	NA	NA	NA	NA	NA	NA
0.661838	-5.45901	Epcam	2	NA	NA	NA	0	0	2.91869	1.1599	0	0	0	0	0	0	1.1599	0	0	0	0	0	3.03045	3.13097	0	0	0	1.1599	0	1.1599	5.00993	0	0	0	1.1599	0	NA	NA	NA	NA	NA	NA	NA	NA	NA	NA	NA	NA	NA
0.835905	-1.89936	Epcam	0	NA	NA	NA	2.08337	1.20712	0.577332	0.329764	0	0.577332	0.329764	0	0	0	0.577332	0	0	0	0	0	2.96321	2.03351	0	0.577332	0	0.577332	0.329764	0	6.23518	0	0	0	2.03351	0	NA	NA	NA	NA	NA	NA	NA	NA	NA	NA	NA	NA	NA
1.22111	-3.81535	Epcam	2	NA	NA	NA	1.40564	0.654119	2.01011	0	0.931801	0.268358	0	0	0	0	0	0	0	0	0	0	2.01011	1.82984	0	0	0	0.268358	0	0	6.06615	0.268358	0	0	0.479726	0	NA	NA	NA	NA	NA	NA	NA	NA	NA	NA	NA	NA	NA
-2.00719	-9.12852	Epcam	2	NA	NA	NA	0	0	4.16084	6.23368	0	0.494563	0.193311	0	0	0	0.193311	0	0	0	0	0	1.61977	1.97193	0.193311	0.193311	0	0.616829	0.193311	0	3.3352	0	0	0	0.355239	0	NA	NA	NA	NA	NA	NA	NA	NA	NA	NA	NA	NA	NA
-2.52932	-6.28858	Epcam	2	NA	NA	NA	0	0	3.25059	6.33503	0.217681	0.547874	0.679435	0	0	0	0.217681	0	0	0	0	0	1.92229	1.95724	0	0	0	0.679435	0	0.217681	2.41716	0	0	0	0.994116	0	NA	NA	NA	NA	NA	NA	NA	NA	NA	NA	NA	NA	NA
1.65442	0.848403	Epcam	0	NA	NA	NA	4.89703	2.44064	0.984647	0.350105	0	0	0	0	0	0	0	0	0.350105	0	0	0	3.64572	2.36481	0	0	0	0	0	0.608914	7.38941	0	0	0	0	0	NA	NA	NA	NA	NA	NA	NA	NA	NA	NA	NA	NA	NA
4.85581	-3.36265	Epcam	3	NA	NA	NA	3.61409	3.31368	0.263116	0.471226	1.22607	1.22607	0	0	0	0	0.263116	0	0	0	0	0	4.26448	3.76438	0	0.918245	0	0.263116	4.12872	1.13361	7.54175	0.471226	0	0	0.790234	1.22607	NA	NA	NA	NA	NA	NA	NA	NA	NA	NA	NA	NA	NA
-0.854311	10.8802	Epcam	1	1.87983	-2.84361	1d	0.101201	0	0	0.193094	0	0.193094	0	0	0	0	0	0	0	0.354869	0	0	7.97415	8.0429	1.5306	2.63854	2.00012	0.912676	3.6392	2.31835	7.72925	0	0	0.193094	0	0	0.101201	0	0.193094	0	0	1.03335	0.354869	0	2.53436	2.12207	2.01442	1.38177	1.66012
0.695015	-6.46911	Epcam	2	NA	NA	NA	0	1.52764	2.23265	3.29893	0.746659	0.244893	0	0	0	0.244893	0	0	0	0	0	0	1.96075	1.96075	0	0	0	0	0.244893	0.441456	4.23789	0	0	0	0.441456	0	NA	NA	NA	NA	NA	NA	NA	NA	NA	NA	NA	NA	NA
-1.19387	10.376	Epcam	1	1.49599	-3.68618	1d	0	0	0.144471	0.328274	0	0.144471	0	0	0	0	0.617806	0	0	0.144471	0	0	8.027	8.07341	1.92111	2.13541	0.842057	3.18786	3.14528	2.23167	7.6694	0.0748421	0	0	0	0	0.328274	0	1.05262	0.144471	0	1.249	0.209565	0	2.76275	0.382731	1.22646	0.328274	2.31947
5.02133	-4.88194	Epcam	3	NA	NA	NA	2.33506	1.48465	1.5828	0.20503	1.25367	1.48465	0.759783	0.375092	0	0.20503	0.20503	0	0.20503	0	0	0	3.00148	1.90047	0	0	0	0.520392	0	0.647234	6.32612	0.20503	0	0	1.5828	0.375092	NA	NA	NA	NA	NA	NA	NA	NA	NA	NA	NA	NA	NA
2.05226	2.58441	Epcam	0	NA	NA	NA	4.5727	5.61464	0.628571	0	0	0.362881	0	0	0	0	0.362881	0	0	0	0	0	4.92036	5.30073	0	0.838283	0	0.628571	2.18317	1.01155	7.61556	0	0	0.362881	0	0	NA	NA	NA	NA	NA	NA	NA	NA	NA	NA	NA	NA	NA
1.33537	-8.9066	Epcam	4	NA	NA	NA	0.229426	0	3.10923	5.27657	0.229426	0	1.40965	0	0	0	0.415915	0	0	0	0	0	1.47073	2.07477	0	0.229426	0	0.415915	0	0	4.02407	0	0	0	1.3446	0	NA	NA	NA	NA	NA	NA	NA	NA	NA	NA	NA	NA	NA
4.70274	-6.01784	Epcam	3	NA	NA	NA	0.172957	0.172957	2.18944	3.03618	1.2397	1.77651	0.842301	0.993004	0	0	0	0	0	0	0	0	1.52333	1.80796	0	0.448808	0	0.562616	0.562616	0.320364	4.92783	0.320364	0	0	1.83845	0	NA	NA	NA	NA	NA	NA	NA	NA	NA	NA	NA	NA	NA
2.56078	-9.24677	Epcam	4	NA	NA	NA	0.283948	0.400483	2.52515	2.81908	0.152019	0.152019	1.41572	1.56364	0	0	0	0	0	0	0	0	1.75116	1.80659	0	0.400483	0	0	0.152019	0.152019	4.83843	0.152019	0	0	1.4548	0	NA	NA	NA	NA	NA	NA	NA	NA	NA	NA	NA	NA	NA
-14.0257	-1.0884	Epcam	6	NA	NA	NA	0	0.560141	1.1795	0.560141	0	0	0	0	3.52755	5.68565	0	0.560141	0	0	0	0	2.22572	3.92317	0	0.917026	0	0	0	0.560141	1.38721	0	0	0	0	0	NA	NA	NA	NA	NA	NA	NA	NA	NA	NA	NA	NA	NA
3.29806	-6.53767	Epcam	3	NA	NA	NA	0.688569	0	2.07142	3.62865	1.21731	1.4281	0.333859	0.783462	0	0.180798	0	0	0	0	0	0	1.71523	1.56136	0	0	0	0.333859	0.180798	0	2.54099	0.180798	0	0	1.21731	0	NA	NA	NA	NA	NA	NA	NA	NA	NA	NA	NA	NA	NA
0.561048	3.12523	Epcam	0	NA	NA	NA	3.46919	4.50123	1.47323	0	0	0	0	0	0	0	0	0	0	0	0	0	4.80467	5.56704	0	0.610217	0	0.610217	3.85536	1.92946	7.59736	0	0	0	0	0	NA	NA	NA	NA	NA	NA	NA	NA	NA	NA	NA	NA	NA
-0.201439	-4.65533	Epcam	2	NA	NA	NA	0.890918	0.98467	2.21322	1.57546	0.214757	0.214757	0	0	0	0	0	0	0	0	0	0	2.04222	2.04222	0	0.214757	0	0	0	0.214757	5.76412	0	0	0	0	0	NA	NA	NA	NA	NA	NA	NA	NA	NA	NA	NA	NA	NA
1.05499	3.24075	Epcam	0	NA	NA	NA	4.26169	1.60864	0	0	0	1.94505	0	0	0	0	0	0	0	0	0	0	4.67184	5.00295	0	1.60864	0	1.09795	3.96931	1.09795	6.80251	0	0	0	0	1.09795	NA	NA	NA	NA	NA	NA	NA	NA	NA	NA	NA	NA	NA
-1.0679	12.2806	Epcam	1	-2.35951	3.22724	1b	0.141354	0	0	0	0	0	0	0	0	0	0	0	0.141354	0.861409	0	0	7.75445	8.38508	2.5409	2.28302	0.923594	4.08267	3.26592	2.38593	7.45557	0	0	0.141354	0	0	0	0.26518	0	0	0.141354	0.375348	0.141354	0.141354	3.12956	0.982138	0.26518	0.564838	0
2.92938	-9.26394	Epcam	4	NA	NA	NA	3.21557	3.19858	1.72556	0	0	0.609335	1.13076	0.350378	0	0	0.350378	0	0	0	0	0	3.49317	1.98706	0.350378	0.985225	0	0	0	0	6.25312	0.350378	0	0	2.09596	0	NA	NA	NA	NA	NA	NA	NA	NA	NA	NA	NA	NA	NA
0.566121	-6.92696	Epcam	2	NA	NA	NA	0.508648	0.508648	2.11547	2.93927	0.508648	0	0	0	0	0	0	0	0	0	0	0	1.60508	2.03214	0	0	0	0	0	0	2.86654	0	0	0	0.508648	0	NA	NA	NA	NA	NA	NA	NA	NA	NA	NA	NA	NA	NA
0.993046	2.08272	Epcam	0	NA	NA	NA	4.69018	3.69353	0.84195	0.631586	0.364849	0.631586	0	0	0	0	0.364849	0	0	0	0	0	4.49423	3.81705	0	0.84195	0	0.631586	2.9238	1.29247	7.78219	0	0	0	0	0.631586	NA	NA	NA	NA	NA	NA	NA	NA	NA	NA	NA	NA	NA
-1.20615	12.0086	Epcam	1	-1.48245	2.90027	1b	0	0.0909337	0.0909337	0.451826	0	0	0	0	0	0.0909337	0	0.0909337	0	0.847048	0	0	7.96281	8.22205	2.41466	2.7928	1.50901	4.18126	3.41808	2.19684	7.59029	0	0	0.0909337	0	0.0909337	0.389323	0.0909337	0.174283	0	0.0909337	1.42105	0.0909337	0	3.17565	0.51065	1.50901	0.805383	0
-0.420624	-5.29477	Epcam	2	NA	NA	NA	0	0	3.25248	5.27787	1.203	0.574757	0	0	0	0.574757	0	0	0	0	0	0	1.203	2.25588	0	0.574757	0	0.937425	0	0.574757	4.28298	0	0	0	0	0	NA	NA	NA	NA	NA	NA	NA	NA	NA	NA	NA	NA	NA
3.37674	-5.48451	Epcam	3	NA	NA	NA	0.22621	0.410571	2.31631	2.45627	1.33295	1.26367	0.410571	0.566176	0	0.410571	0.410571	0	0	0	0	0	2.43426	2.51953	0.22621	0	0	0.700796	0	0.410571	5.65532	0.22621	0	0	1.02133	0	NA	NA	NA	NA	NA	NA	NA	NA	NA	NA	NA	NA	NA
2.83996	-8.72593	Epcam	0	NA	NA	NA	4.04083	2.49936	0.874153	0	0	0	1.33334	0	0	0	0	0	0	0	0	0	3.02314	2.07747	0	1.33334	0	0	0	0.874153	6.62711	0.874153	0	0	1.64684	0	NA	NA	NA	NA	NA	NA	NA	NA	NA	NA	NA	NA	NA
1.12656	-0.0810178	Epcam	0	NA	NA	NA	3.63095	1.7567	0.787695	0.587165	0	0	0	0	0	0	0.587165	0	0	0	0	0	4.39799	2.46682	0	0	0	0.787695	0	0.336073	7.37398	0.336073	0	0	0	0	NA	NA	NA	NA	NA	NA	NA	NA	NA	NA	NA	NA	NA
0.60147	-6.25655	Epcam	2	NA	NA	NA	0.241195	0.597907	3.39831	2.88545	0.435373	0	0	0	0	0	0.241195	0	0.241195	0	0	0	2.47744	2.09088	0	0.241195	0	0.241195	0	0.597907	5.48041	0.435373	0	0	0.241195	0	NA	NA	NA	NA	NA	NA	NA	NA	NA	NA	NA	NA	NA
1.326	-5.31708	Epcam	2	NA	NA	NA	0.79595	0.265541	2.6869	1.71597	0.475161	0.475161	0.265541	0	0	0.265541	0	0	0	0	0	0	1.86786	2.07883	0	0	0	0.475161	0.475161	0.648364	4.99446	0.648364	0	0	0.79595	0	NA	NA	NA	NA	NA	NA	NA	NA	NA	NA	NA	NA	NA
0.606015	-5.91847	Epcam	2	NA	NA	NA	0.212476	0.536616	2.82503	3.22474	0.212476	0.387623	0.387623	0.212476	0	0.212476	0.212476	0	0	0	0	0	2.03191	1.8633	0	0.212476	0	0.212476	0	0	5.0683	0	0	0	1.51536	0	NA	NA	NA	NA	NA	NA	NA	NA	NA	NA	NA	NA	NA
4.43962	-5.47549	Epcam	3	NA	NA	NA	1.7341	0.684036	0.800801	0.219509	1.43295	1.64343	0.684036	0.3994	0	0	0	0	0	0	0	0	2.18097	2.20831	0	0	0	0.219509	0	0.684036	6.19183	0	0	0	1.48987	0	NA	NA	NA	NA	NA	NA	NA	NA	NA	NA	NA	NA	NA
0.0237208	1.52705	Epcam	0	NA	NA	NA	4.1187	3.37394	0.646822	0.374821	0	0	0	0	0	0	0	0	0	0	0	0	3.92327	2.71447	0	0.374821	0	0.374821	0.646822	0.860437	7.35727	0	0	0	0	0	NA	NA	NA	NA	NA	NA	NA	NA	NA	NA	NA	NA	NA
2.87083	0.766126	Epcam	0	NA	NA	NA	4.29177	0.773594	0.773594	0.459809	0	0.628959	0	0	0	0	0.256103	0	0	0	0	0	4.14586	2.0801	0	0.256103	0	0	0	0.899929	7.11511	0.256103	0	0	0	0	NA	NA	NA	NA	NA	NA	NA	NA	NA	NA	NA	NA	NA
4.35186	1.20538	Epcam	0	NA	NA	NA	2.73623	5.11381	0.272822	0	0	0.272822	0	0	0	0	0	0	0	0	0	0	5.9644	6.12002	0	1.25543	0	0.486942	4.5383	0.813002	7.779	0	0.272822	0.272822	0.272822	0.663203	NA	NA	NA	NA	NA	NA	NA	NA	NA	NA	NA	NA	NA
-0.630732	10.3935	Epcam	1	2.74257	2.36074	1a	0.0843905	0.16221	0	0.301744	0	0	0	0	0	0.0843905	0	0	0	1.04701	0	0	7.92142	8.16786	0.949713	2.50003	0.480187	0.16221	3.75919	2.36065	7.63658	0.0843905	0.16221	0.234409	0	0.16221	0	0.0843905	0	0	0.16221	0.879154	0.0843905	0	3.29494	1.73463	1.63677	1.75005	1.80945
5.33881	-4.36083	Epcam	3	NA	NA	NA	3.36405	2.01758	0.941889	0.419767	1.41819	1.82714	0.419767	0.834655	0	0.714525	0.231749	0	1.7395	2.69615	0	0	4.08463	1.90772	0	0.714525	0	0.834655	0.419767	0.577967	6.85461	0.419767	0	0	1.64343	0	NA	NA	NA	NA	NA	NA	NA	NA	NA	NA	NA	NA	NA
2.03259	-8.97536	Epcam	4	NA	NA	NA	0.203129	0.203129	1.92512	5.0438	0	0.371881	1.57462	0.203129	0	0.203129	0.203129	0	0	0	0	0	1.36813	1.78424	0	0	0	0.203129	0	0.371881	3.958	0	0	0	1.82137	0	NA	NA	NA	NA	NA	NA	NA	NA	NA	NA	NA	NA	NA
-1.90052	-0.934173	Epcam	8	NA	NA	NA	1.47254	1.70118	1.33507	0	0	0.24688	0	0	0	0	0.24688	0	0.985874	2.99782	0	0	4.03822	3.287	0	0.24688	0	0.444719	0	0.609808	6.5135	0.24688	0	0	0	0	NA	NA	NA	NA	NA	NA	NA	NA	NA	NA	NA	NA	NA
0.312521	-1.26794	Epcam	0	NA	NA	NA	3.39501	3.35271	1.35622	0.344753	0.600638	0	0	0	0	0	0.344753	0.344753	0	0.344753	0	0	3.23028	2.07918	0	0	0	0	0	1.24411	6.93581	0.600638	0	0	0	0	NA	NA	NA	NA	NA	NA	NA	NA	NA	NA	NA	NA	NA
3.76975	-1.23665	Epcam	0	NA	NA	NA	2.51023	1.24519	0.302597	0	0.302597	0.302597	0	0	0	0	0	0	0	0.302597	0	0	3.729	2.38824	0	0	0	0.534584	0	0.722758	6.64997	0	0	0	0	0	NA	NA	NA	NA	NA	NA	NA	NA	NA	NA	NA	NA	NA
-2.01491	12.9944	Epcam	5	NA	NA	NA	0.0946108	1.4527	1.47564	3.0324	0.181039	0.260588	0	0	0	0.0946108	0.181039	0	0	0	0	0	6.28479	7.77547	1.15785	2.8492	0.181039	0.0946108	3.54212	1.21833	7.47575	0.0946108	0	0	0	0.0946108	NA	NA	NA	NA	NA	NA	NA	NA	NA	NA	NA	NA	NA
-2.81706	4.82204	Epcam	9	NA	NA	NA	0	0.389895	0	0.389895	0.389895	0.389895	0	0.389895	0	0	0.389895	0	0	0	3.59141	3.60446	2.09831	2.44149	0	0	0	0.669701	0.389895	0	2.69651	0.669701	1.35092	0	1.46736	0	NA	NA	NA	NA	NA	NA	NA	NA	NA	NA	NA	NA	NA
5.13605	-9.19924	Epcam	4	NA	NA	NA	2.31222	0.995346	0.884339	0	0.450154	1.41756	2.58203	2.74072	0	0	0	0	0	0	0	0	3.62891	3.11817	0	0	0	0.250196	0.250196	0.250196	6.0866	0	0	0	2.87764	0	NA	NA	NA	NA	NA	NA	NA	NA	NA	NA	NA	NA	NA
1.5892	3.55831	Epcam	0	NA	NA	NA	3.99084	2.74576	0	0	0.419098	0	0	0	0	0.419098	0	0	0	0	0	0	5.81633	6.55797	0	1.9806	0	1.28175	4.81493	1.12569	7.99207	0	0	0	0	0.713527	NA	NA	NA	NA	NA	NA	NA	NA	NA	NA	NA	NA	NA
2.60528	3.17748	Epcam	5	NA	NA	NA	4.25601	5.41725	0.337826	0.589892	0	0	0	0	0	0	0	0	0	0	0	0	4.82659	4.9334	0	1.10177	0	0.589892	5.19432	1.52976	7.58635	0.337826	0.589892	0	0	0	NA	NA	NA	NA	NA	NA	NA	NA	NA	NA	NA	NA	NA
-0.249764	-0.756867	Epcam	0	NA	NA	NA	2.31213	1.71343	1.186	0.374864	0.374864	0.374864	0	0	0	0.374864	0	0	0	0	0	0	4.30706	2.43888	0	0.374864	0	0.646887	0	1.03644	6.08131	0.374864	0	0	0	0	NA	NA	NA	NA	NA	NA	NA	NA	NA	NA	NA	NA	NA
2.25488	1.07157	Epcam	0	NA	NA	NA	4.12693	2.58716	0.665538	0.387144	0	0	0	0	0	0	0	0	0	0	0	0	3.69486	2.1476	0	0.665538	0	0	0	0.883067	7.28649	0.387144	0	0	0.387144	0	NA	NA	NA	NA	NA	NA	NA	NA	NA	NA	NA	NA	NA
1.34465	0.458326	Epcam	0	NA	NA	NA	3.49577	3.84716	0.986911	0.610563	0.351173	0	0	0	0	0	0.351173	0	0	0	0	0	4.14072	3.09271	0	0.610563	0	0	0.351173	0.351173	7.63315	0	0	0	0	0	NA	NA	NA	NA	NA	NA	NA	NA	NA	NA	NA	NA	NA
1.70585	6.18871	Epcam	5	NA	NA	NA	4.77195	2.52756	0	0	0	0	0	0	1.07175	0	0	0	0	1.57712	0	0	3.2568	3.2568	0	0	0	0	1.57712	0	5.2014	0	0	0	0	0	NA	NA	NA	NA	NA	NA	NA	NA	NA	NA	NA	NA	NA
-1.00799	12.5638	Epcam	1	-0.195262	-0.872184	1c	0	0.0655057	0.0655057	0.184899	0	0.0655057	0	0.0655057	0	0	0.0655057	0.0655057	0	0	0	0	7.89518	8.30163	3.13853	2.26153	2.17309	0.184899	3.23629	2.49342	7.5048	0	0	0	0	0	0.239643	0.126983	0	0.0655057	0	0.938863	0.340886	0	2.06753	1.79338	0.964994	0.340886	0
1.35193	-5.45439	Epcam	2	NA	NA	NA	0.243533	0	2.06606	0.243533	0.243533	0.602809	0	0	0	0	0.243533	0	0	0	0	0	2.16573	2.44047	0	0	0	0.602809	0.243533	0.243533	3.89703	0.243533	0	0	1.07508	0	NA	NA	NA	NA	NA	NA	NA	NA	NA	NA	NA	NA	NA
-3.57356	12.044	Epcam	1	-2.38523	0.271201	1b	0.152945	0	0.0793935	0.221455	0	0	0	0	0	0	0.221455	0.0793935	0	0.0793935	0	0	7.89099	8.32163	2.74891	2.56986	1.65138	0.402649	3.19055	2.51794	7.44505	0	0	0.221455	0	0	0	0	0.456419	0	0	1.09297	0.0793935	0	2.81043	0.602294	0.729573	0.877431	1.03598
1.08403	-0.0908176	Epcam	0	NA	NA	NA	3.15092	1.67284	1.35709	0.307931	0	0.892993	0	0	0	0	0.307931	0	0	0	0	0	3.80653	2.55723	0	0	0	0.307931	0	0.892993	6.85278	0	0	0	0	0	NA	NA	NA	NA	NA	NA	NA	NA	NA	NA	NA	NA	NA
-2.42576	4.77503	Epcam	0	NA	NA	NA	1.77188	2.82531	0	0.797723	0	0	0	0	0	0.476383	0	0	0	0.476383	0	0	3.64348	2.78846	0	0	0	0.797723	1.53932	0.797723	5.94327	0.476383	0	0	2.43134	0	NA	NA	NA	NA	NA	NA	NA	NA	NA	NA	NA	NA	NA
2.72745	-8.42121	Epcam	0	NA	NA	NA	2.45002	3.41311	1.67367	0.392921	0	0.392921	0.893597	0	0	0	0	0.392921	0	0	0	0	4.63508	3.74696	0	0.674272	0	0	2.21726	0.893597	6.53002	0	0	0.392921	2.45002	0	NA	NA	NA	NA	NA	NA	NA	NA	NA	NA	NA	NA	NA
0.825684	4.4557	Epcam	5	NA	NA	NA	4.85438	1.08468	0	0	0	0	0	0	0	0	0	0	0	0	0	0	3.94971	5.22088	0	1.08468	0	0	1.92796	0	6.1211	0	0	0	0	0	NA	NA	NA	NA	NA	NA	NA	NA	NA	NA	NA	NA	NA
1.56467	-0.481929	Epcam	0	NA	NA	NA	3.09046	2.55666	1.01121	0	0.299945	0	0	0	0	0.299945	0	0.299945	0	0	0	0	3.69327	2.34605	0	0	0	0.717525	0	0.717525	7.09623	0.299945	0	0	0.299945	0	NA	NA	NA	NA	NA	NA	NA	NA	NA	NA	NA	NA	NA
-0.0835035	-4.55197	Epcam	2	NA	NA	NA	0.926773	0.266409	2.62621	3.21129	0	0.926773	0	0.266409	0	0.476568	0	0	0	0	0	0	2.62621	2.40459	0	0.266409	0	0.476568	0.266409	0.266409	5.62609	0	0	0	1.04085	0	NA	NA	NA	NA	NA	NA	NA	NA	NA	NA	NA	NA	NA
3.96143	-5.17995	Epcam	3	NA	NA	NA	0.419964	1.0391	2.20713	1.64389	0.83498	1.41863	0	0	0	0	0	0	0	0.231868	0	0	2.31583	1.94619	0	0	0	0.714818	0	0	4.57503	0.419964	0	0	1.86872	0	NA	NA	NA	NA	NA	NA	NA	NA	NA	NA	NA	NA	NA
1.42356	1.36639	Epcam	0	NA	NA	NA	3.78711	3.6195	0.646043	0.37431	0.37431	0	0	0	0	0	0	0	0	0	0	0	3.87567	4.87398	0	0.37431	0	0.646043	1.86375	0.859494	7.47447	0	0	0	0	0	NA	NA	NA	NA	NA	NA	NA	NA	NA	NA	NA	NA	NA
3.9732	-3.95549	Epcam	3	NA	NA	NA	2.16986	1.6442	1.38215	0.639241	1.21988	1.21988	0	0	0	0	0.639241	0	0.261092	0	0	0	2.83971	1.80367	0.261092	0	0	0.467935	0	0.261092	6.80727	0.467935	0	0	0.467935	0	NA	NA	NA	NA	NA	NA	NA	NA	NA	NA	NA	NA	NA
0.884246	0.147656	Epcam	0	NA	NA	NA	4.08615	2.01506	1.24606	0.269705	0	0.481905	0	0	0	0	0	0	0	0	0	0	3.56567	2.41735	0	0.481905	0	0.481905	0	1.04994	7.29949	0.269705	0	0.269705	0	0.269705	NA	NA	NA	NA	NA	NA	NA	NA	NA	NA	NA	NA	NA
-14.0635	-1.96822	Epcam	6	NA	NA	NA	0.826482	0	1.43821	0	0	0	0	0	3.86937	5.70534	1.27271	0	0	0	0	0	2.5311	5.47012	0	0	0.4963	0	0	0.4963	2.58098	0.826482	0	0.4963	0.826482	0	NA	NA	NA	NA	NA	NA	NA	NA	NA	NA	NA	NA	NA
-2.75036	4.7753	Epcam	9	NA	NA	NA	0	0	1.03113	0	0	0	0	0	0	0	0.372294	0	0	1.03113	3.28505	0	1.5279	2.1062	0	0	0	0	0	0	1.5279	0.372294	0	0	1.85828	0	NA	NA	NA	NA	NA	NA	NA	NA	NA	NA	NA	NA	NA
-1.48414	-6.72915	Epcam	2	NA	NA	NA	0	0.445817	2.91315	5.57453	0	0	0	0	0	0	0.24755	0	0	0	0	0	1.70368	1.88974	0	0	0	0.445817	0.24755	0	3.1794	0	0	0	0.445817	0	NA	NA	NA	NA	NA	NA	NA	NA	NA	NA	NA	NA	NA
0.318034	2.2983	Epcam	0	NA	NA	NA	4.24896	4.91931	0.73171	0	0	0	0	0	0	0	0.73171	0	0	0.73171	0	0	3.96603	3.50733	0	1.14971	0	0.73171	1.67044	0	7.48902	0.73171	0	0	0	0	NA	NA	NA	NA	NA	NA	NA	NA	NA	NA	NA	NA	NA
-0.112565	-5.30145	Epcam	2	NA	NA	NA	0.754958	1.41115	2.7328	2.48435	0	0.447094	0.754958	0	0	0	0.248328	0	0	0	0	0	2.86966	2.04964	0	0	0	0.248328	0.248328	0.248328	5.16272	0.248328	0	0	1.80399	0	NA	NA	NA	NA	NA	NA	NA	NA	NA	NA	NA	NA	NA
-1.47997	11.4841	Epcam	1	-1.68365	2.69277	1b	0.0679397	0	0	0.131556	0.0679397	0	0	0	0	0	0.0679397	0	0	0.301218	0	0	7.86308	8.22185	1.95244	2.10912	0.611725	4.76034	3.68225	2.22194	7.70977	0	0	0.0679397	0	0.191366	0.351927	0	0.131556	0.131556	0.131556	0.988506	0.0679397	0	2.11761	0.753683	1.44311	1.17854	1.24142
3.07294	-2.66625	Epcam	2	NA	NA	NA	3.11684	0.787825	1.58831	0.641305	0.469569	0.262097	0.262097	0	0	0.262097	0	0	0	0	0	0	2.06585	2.10312	0	0	0	0.262097	0.262097	0.262097	5.73251	0.469569	0	0	0	0	NA	NA	NA	NA	NA	NA	NA	NA	NA	NA	NA	NA	NA
-1.03206	-8.68476	Epcam	2	NA	NA	NA	0	0	3.66324	5.65907	0	0.501509	0	0	0	0	0	0	0	0	0	0	1.82611	2.15147	0	0.360566	0	0.501509	0	0	3.65204	0.196447	0	0	0.196447	0	NA	NA	NA	NA	NA	NA	NA	NA	NA	NA	NA	NA	NA
1.9427	1.73308	Epcam	0	NA	NA	NA	3.72372	3.86033	0.408945	0	0	0	0	0	0	0.408945	0.408945	0	0	0	0	0	4.42912	3.74783	0	0.408945	0	0.408945	2.40736	1.10556	7.49336	0.698363	0	0.408945	0	0.408945	NA	NA	NA	NA	NA	NA	NA	NA	NA	NA	NA	NA	NA
2.72205	-0.556205	Epcam	0	NA	NA	NA	3.94836	2.0477	0.854421	0.371567	0	0.371567	0	0	0	0	0	0	0	0	0	0	3.63496	2.0477	0	0.641859	0	0.641859	0.371567	0.371567	7.28737	0.371567	0	0	0	0	NA	NA	NA	NA	NA	NA	NA	NA	NA	NA	NA	NA	NA
-1.66135	12.0055	Epcam	1	-3.85985	0.273383	1b	0.296239	0	0.0826835	0.524482	0	0	0	0	0	0	0.0826835	0.0826835	0.0826835	1.43254	0	0	7.82562	8.29772	1.66957	2.58974	1.61965	0.710189	3.81913	2.19905	7.61673	0.0826835	0	0.296239	0	0.0826835	0	0	0	0.358366	0.0826835	0.866751	0.0826835	0	2.78321	1.22775	1.41175	0.472118	0
-1.69947	10.6758	Epcam	1	-3.36209	-1.50813	1d	0	0.108536	0.206436	0.453127	0	0	0	0	0	0	0.108536	0	0	0.206436	0	0	7.7623	8.23718	1.22599	2.65212	1.32215	0.589182	3.88787	2.38504	7.51084	0.108536	0.108536	0.295601	0	0	0	0.108536	0	0.295601	0	0.815848	0.377463	0	2.78087	0.295601	0.865308	0.815848	0
-0.196975	10.5646	Epcam	1	-0.90282	3.71849	1a	0	0	0	0.31145	0	0.0874163	0	0	0	0.0874163	0.0874163	0	0	0.167801	0	0	7.9805	8.14014	0.972412	2.19138	0.740131	5.01908	4.12897	2.71258	7.62243	0.0874163	0.167801	0.376211	0	0.0874163	0.167801	0.167801	0.0874163	0.0874163	0	1.43444	0.0874163	0	1.59495	1.07102	1.68359	1.34335	1.78052
-15.1817	-3.31323	Epcam	6	NA	NA	NA	0	0	0	0.336347	0.336347	0	0	0	3.95465	6.30255	0.336347	0	0	0	0	0	1.82418	4.76174	0	0.336347	0	0	0.336347	1.22346	1.52571	0.336347	0	0.336347	0	0	NA	NA	NA	NA	NA	NA	NA	NA	NA	NA	NA	NA	NA
0.857139	-4.04679	Epcam	2	NA	NA	NA	0.261525	1.64572	2.60669	0.261525	0.64013	0.914106	0.261525	0.261525	0	0.261525	0.261525	0	0	0	0	0	2.43902	2.06368	0	0	0	0	0	0.468639	5.90091	0.261525	0	0	0.64013	0	NA	NA	NA	NA	NA	NA	NA	NA	NA	NA	NA	NA	NA
1.90737	-1.78857	Epcam	0	NA	NA	NA	2.49501	1.76121	2.0849	0.554721	0	0.554721	0	0	0	0	0.747722	0	0.315342	0	0	0	3.11361	2.39877	0	0	0	0.554721	0.315342	1.04859	6.59689	0.315342	0	0	0	0	NA	NA	NA	NA	NA	NA	NA	NA	NA	NA	NA	NA	NA
0.0308416	0.428415	Epcam	0	NA	NA	NA	3.62566	2.0082	0.430151	0	0	0	0	0	0	0	0	0	0	0	0	0	3.59661	2.95879	0	0	0	0.960296	0	1.14739	7.32182	0	0	0	0.729951	0	NA	NA	NA	NA	NA	NA	NA	NA	NA	NA	NA	NA	NA
3.20039	-6.4395	Epcam	3	NA	NA	NA	0	0	2.98929	5.53977	1.19174	1.51015	0.880025	0.721841	0	0.162433	0	0.162433	0	0	0	0	1.29351	1.97032	0	0.302132	0	0.302132	0	0.302132	3.61036	0.162433	0	0	1.07843	0	NA	NA	NA	NA	NA	NA	NA	NA	NA	NA	NA	NA	NA
0.441212	2.62621	Epcam	0	NA	NA	NA	4.39662	2.85855	0.789659	0.337102	0	0	0	0	0	0	0	0	0	0	0	0	3.78179	3.22099	0.337102	0.588766	0	0.588766	1.9478	0.337102	7.61691	0	0.337102	0	0	0	NA	NA	NA	NA	NA	NA	NA	NA	NA	NA	NA	NA	NA
2.06191	-3.68118	Epcam	2	NA	NA	NA	0.545352	1.03427	0.736122	2.2343	0.545352	0.545352	0.545352	0	0	0.545352	0	0.3094	0	0	0	0	2.53397	2.44371	0	0	0	0.736122	0	0	5.79213	0.3094	0	0	0.3094	0	NA	NA	NA	NA	NA	NA	NA	NA	NA	NA	NA	NA	NA
1.56295	-1.02124	Epcam	0	NA	NA	NA	2.44548	0	0.963534	0.340205	0	0	0	0	0	0.593587	0.340205	0	0	0	0	0	3.44657	2.82163	0	0	0	0.795572	0	0	6.70681	0	0	0	1.1073	0	NA	NA	NA	NA	NA	NA	NA	NA	NA	NA	NA	NA	NA
4.68337	-8.17191	Epcam	4	NA	NA	NA	0	0.25577	2.61581	6.13354	0.703145	1.43652	1.68117	1.65367	0	0.13604	0.13604	0	0	0	0	0	1.56631	2.11462	0	0	0	0	0	0.13604	3.1791	0	0	0	2.45429	0	NA	NA	NA	NA	NA	NA	NA	NA	NA	NA	NA	NA	NA
-15.0469	-3.42931	Epcam	6	NA	NA	NA	4.03544	2.70371	0.523632	0.790392	0	0.158743	0	0	3.54729	5.74864	6.83481	0.158743	0	0.158743	0	0	4.13108	5.81903	0	1.78994	0	0.295705	3.40367	0.865543	6.78414	0.70913	0	0	0.70913	0	NA	NA	NA	NA	NA	NA	NA	NA	NA	NA	NA	NA	NA
1.11764	4.078	Epcam	5	NA	NA	NA	3.99167	2.69317	0.33194	0.580728	0	0	0	0	0	0	0	0	0	0	0	0	5.47057	6.14148	0	1.87355	0	0.33194	4.3934	1.42295	7.9768	0.580728	0	0	0	0	NA	NA	NA	NA	NA	NA	NA	NA	NA	NA	NA	NA	NA
4.1668	-4.98082	Epcam	3	NA	NA	NA	2.21649	2.51117	1.68676	0.487875	1.25716	1.06006	0	0.487875	0	0	0	0	0	0	0	0	1.68676	2.06906	0	0	0	0.487875	0	0.487875	5.70907	0	0	0	1.42172	0	NA	NA	NA	NA	NA	NA	NA	NA	NA	NA	NA	NA	NA
0.891714	5.1077	Epcam	5	NA	NA	NA	2.40074	0	0	0	0	0	0	0	0	0	0.790163	0	0	0	0	0	5.49453	6.86106	0.337366	1.94859	0	1.1007	4.91723	1.88972	7.97234	0.337366	0.337366	0.589177	0	0	NA	NA	NA	NA	NA	NA	NA	NA	NA	NA	NA	NA	NA
3.18986	-9.58666	Epcam	4	NA	NA	NA	0	0	2.04569	4.88736	0	0.610749	2.22762	2.19691	0	0	0	0	0.131293	0	0	0	1.84553	1.84553	0	0.131293	0	0.247331	0.131293	0.247331	4.86705	0	0	0	2.16523	0	NA	NA	NA	NA	NA	NA	NA	NA	NA	NA	NA	NA	NA
0.256611	-1.48336	Epcam	0	NA	NA	NA	2.59256	0.534453	1.78265	0.880882	0	0.534453	0.302514	0	0	0	0.302514	0	0	0.302514	0	0	3.68533	3.65838	0	0.534453	0	0.534453	0.302514	1.01751	6.44932	0.302514	0	0	0.302514	0	NA	NA	NA	NA	NA	NA	NA	NA	NA	NA	NA	NA	NA
1.37837	-4.50279	Epcam	2	NA	NA	NA	0.235371	0	2.13187	2.03267	0.952535	0.952535	0	0.235371	0	0	0	0	0	0	0	0	1.70683	2.03267	0	0	0	0	0	0.585638	5.46436	0.235371	0	0	1.29576	0	NA	NA	NA	NA	NA	NA	NA	NA	NA	NA	NA	NA	NA
3.6493	1.79452	Epcam	0	NA	NA	NA	4.92639	3.64722	0	0.340872	0	0	0	0	0	0	0.340872	0	0	0	0	0	5.06891	4.31647	0	0.964965	0	0.594623	3.48681	0.594623	7.50628	0	0	0	0	0.340872	NA	NA	NA	NA	NA	NA	NA	NA	NA	NA	NA	NA	NA
4.4373	-9.29113	Epcam	4	NA	NA	NA	0.993632	0	1.48207	0.292823	0.703403	0.519038	1.96343	2.09732	0	0	0.157092	0	0	0	0	0	1.11226	1.86304	0	0.157092	0	0.412314	0	0.157092	4.01517	0.157092	0	0	2.55778	0	NA	NA	NA	NA	NA	NA	NA	NA	NA	NA	NA	NA	NA
-1.35808	-9.03827	Epcam	2	NA	NA	NA	0	0	3.43391	5.2915	0	0.173834	0	0	0	0	0.173834	0	0	0	0	0	1.44163	2.23578	0	0	0	0.173834	0	0.321877	2.83015	0	0	0	0.173834	0	NA	NA	NA	NA	NA	NA	NA	NA	NA	NA	NA	NA	NA
2.89911	-1.18979	Epcam	0	NA	NA	NA	3.65949	2.82613	0.699932	0.29108	0.699932	0.29108	0	0.29108	0	0	0	0	0	0	0	0	3.45778	2.60278	0	0.516257	0	0.29108	0.29108	0.29108	7.17073	0.516257	0	0	0	0	NA	NA	NA	NA	NA	NA	NA	NA	NA	NA	NA	NA	NA
0.210577	2.60455	Epcam	0	NA	NA	NA	4.42178	1.92783	0	0	0.903669	0	0	0	0	0	0.903669	0	0	0	0	0	3.54901	3.77484	0	0	0	1.37049	1.37049	0	7.36039	0	0	0.903669	0	0	NA	NA	NA	NA	NA	NA	NA	NA	NA	NA	NA	NA	NA
2.8408	-6.18398	Epcam	3	NA	NA	NA	0.206904	0	2.20224	4.27705	1.04342	1.54283	0.206904	0.206904	0	0	0	0	0	0	0	0	1.76253	2.00636	0	0	0	0	0	0	4.33291	0	0	0	1.26087	0	NA	NA	NA	NA	NA	NA	NA	NA	NA	NA	NA	NA	NA
2.71131	-0.165607	Epcam	0	NA	NA	NA	4.05113	1.96532	0.969488	0.800855	0	0.342986	0	0	0	0	0.342986	0	0	0	0	0	4.19048	2.52222	0	0	0	0	0	0.5979	7.29152	0	0	0	0	0	NA	NA	NA	NA	NA	NA	NA	NA	NA	NA	NA	NA	NA
3.37922	-6.61261	Epcam	3	NA	NA	NA	0.268728	0.571402	3.24509	4.56228	1.04725	1.57975	0.803434	0.932753	0	0.143364	0	0	0	0.143364	0	0	1.57975	1.83115	0	0.143364	0	0	0.268728	0.268728	3.78437	0.143364	0	0	1.36835	0	NA	NA	NA	NA	NA	NA	NA	NA	NA	NA	NA	NA	NA
1.18256	3.42758	Epcam	0	NA	NA	NA	4.86498	3.25394	0	0	0	0	0	0	0	0	0	0	0.300545	0	0	0	5.22258	5.19769	0	1.01268	0	0	4.68474	1.23958	7.87211	0.300545	0.300545	0	0	0	NA	NA	NA	NA	NA	NA	NA	NA	NA	NA	NA	NA	NA
1.72746	-7.88852	Epcam	4	NA	NA	NA	0.599717	1.16032	1.86831	1.16032	0.242058	0.599717	1.16032	0	0	0	0.436793	0	0	0	0	0	1.73267	2.25023	0	0.242058	0.242058	0.436793	0	0.242058	5.05342	0.242058	0	0	1.77996	0	NA	NA	NA	NA	NA	NA	NA	NA	NA	NA	NA	NA	NA
1.29121	-1.53512	Epcam	0	NA	NA	NA	3.29823	1.08345	1.44882	0	0	0.282021	0	0.282021	0	0	0.282021	0.282021	0	0	0	0	2.66431	2.13931	0	0.681794	0	0	0	0.834312	6.48646	0	0	0	0	0	NA	NA	NA	NA	NA	NA	NA	NA	NA	NA	NA	NA	NA
-0.304532	1.55976	Epcam	0	NA	NA	NA	3.56006	3.50457	0.667335	0	0	0.667335	0	0	0	0	0.667335	0	0	0	0	0	4.49156	2.03382	0	0	0	0	0	1.56781	7.48302	0	0	0	0	0	NA	NA	NA	NA	NA	NA	NA	NA	NA	NA	NA	NA	NA
0.938714	-6.78799	Epcam	2	NA	NA	NA	0.78333	1.0654	2.41799	0.213295	0.213295	0.388997	0.538392	0	0	0.213295	0	0	0	0	0	0	1.75007	2.43895	0	0	0	0.213295	0.213295	0.388997	4.27788	0.213295	0	0	1.56945	0	NA	NA	NA	NA	NA	NA	NA	NA	NA	NA	NA	NA	NA
4.61447	-9.27006	Epcam	4	NA	NA	NA	1.01084	1.07913	1.58602	0.574842	1.07913	1.20314	3.02604	2.79379	0	0	0	0	0.177487	0	0	0	2.3343	2.0784	0	0	0	0	0	0.32817	4.99208	0.32817	0	0	2.50669	0	NA	NA	NA	NA	NA	NA	NA	NA	NA	NA	NA	NA	NA
-14.5448	-1.86216	Epcam	6	NA	NA	NA	0.475552	0	1.03911	0.796518	0	0	0	0	3.74727	5.90688	2.57855	0	0	0	0	0	1.95855	6.36942	0	1.03911	0	1.03911	0.475552	1.03911	1.95855	0.796518	0	0	0	0	NA	NA	NA	NA	NA	NA	NA	NA	NA	NA	NA	NA	NA
-2.7142	11.9748	Epcam	1	-3.50617	-0.46061	1b	0.108245	0	0	0.205909	0	0	0	0	0	0	0.294878	0	0	0	0	0	7.72483	8.4306	1.79677	2.5564	0.587924	0.205909	2.97144	1.67601	7.46121	0.108245	0	0.108245	0	0	0	0.205909	0.376574	0	0	1.07958	0.205909	0	2.5564	0	0.452097	0.294878	0
0.689513	-1.50362	Epcam	0	NA	NA	NA	1.85107	1.19392	1.4929	0.765467	0.324496	0	0	0	0	0	0	0.324496	0	0	0	0	3.04134	2.15948	0	0	0	0.765467	0	1.07044	6.62826	0	0	0	0	0	NA	NA	NA	NA	NA	NA	NA	NA	NA	NA	NA	NA	NA
2.015	-3.92968	Epcam	2	NA	NA	NA	1.7213	0.477624	2.4608	2.22627	0.26706	0.26706	0.26706	0	0	0	0	0	0	0	0	0	1.8252	1.7213	0	0.26706	0	0.799522	0	0.26706	4.6975	0.477624	0	0	0.799522	0	NA	NA	NA	NA	NA	NA	NA	NA	NA	NA	NA	NA	NA
-14.928	-3.63089	Epcam	6	NA	NA	NA	0.366342	0.199854	0	0.366342	0	0.199854	0	0	3.62439	6.35181	7.54189	0.509028	0	0	0	0	2.86743	4.02291	0	0.366342	0	0.199854	0.744848	0.199854	2.14261	0.199854	0	0	0.199854	0	NA	NA	NA	NA	NA	NA	NA	NA	NA	NA	NA	NA	NA
-3.74672	11.9871	Epcam	1	-2.63887	0.173207	1b	0.0744713	0	0.0744713	0.0744713	0	0	0	0	0	0	0.0744713	0.0744713	0	0.0744713	0	0	7.82631	8.33209	2.59304	2.09346	0.839127	0.143779	2.79167	1.99331	7.72635	0	0	0.0744713	0	0	0	0	0.0744713	0.0744713	0	0.733522	0.143779	0	2.28379	0	0.432562	0.481509	0
0.664788	7.88958	Epcam	5	NA	NA	NA	0.190978	0.190978	0	0	0	0	0	0	0	0.190978	0.190978	0	0	0	0	0	7.30768	8.15838	0	2.19683	0	0.190978	4.51619	1.76472	7.62415	0	0	0	0	0	NA	NA	NA	NA	NA	NA	NA	NA	NA	NA	NA	NA	NA
1.15352	5.69079	Epcam	5	NA	NA	NA	1.21318	0.946279	0.332196	0.332196	0	0	0	0	0	0	0.581127	0	0	0	0	0	6.96467	7.9194	0	3.49396	0	2.38423	5.35193	2.95101	7.21871	0	0.581127	0.332196	0	0.332196	NA	NA	NA	NA	NA	NA	NA	NA	NA	NA	NA	NA	NA
4.18453	-0.856209	Epcam	0	NA	NA	NA	3.04699	2.77501	1.12776	0.349068	0	0.349068	0	0	0	0	0.349068	0	0	0	0	0	3.70588	2.47329	0	0.349068	0	0	0	0	7.04553	0.349068	0	0	0	0.349068	NA	NA	NA	NA	NA	NA	NA	NA	NA	NA	NA	NA	NA
-0.353297	-5.24479	Epcam	2	NA	NA	NA	0.252398	0	2.56944	5.36345	0	0.453758	0.76474	0	0	0	0	0.252398	0	0	0	0	2.47739	2.54721	0	0	0	0.252398	0.252398	0	4.38862	0	0	0	1.49185	0	NA	NA	NA	NA	NA	NA	NA	NA	NA	NA	NA	NA	NA
2.71391	-6.25127	Epcam	3	NA	NA	NA	0	0.321496	2.97452	3.90271	1.52656	1.56693	0.173613	0.173613	0	0	0.321496	0	0.321496	0.321496	0	0	2.08132	2.41931	0	0.321496	0	0.173613	0.173613	0.564393	4.69372	0.173613	0	0	1.56693	0	NA	NA	NA	NA	NA	NA	NA	NA	NA	NA	NA	NA	NA
-1.79683	-6.21513	Epcam	2	NA	NA	NA	0	0.638467	2.92574	6.32181	0	0	0	0	0	0	0	0	0	0	0	0	1.61365	2.42269	0	0	0	0	0.201629	0.369346	3.60395	0.369346	0	0	0.201629	0	NA	NA	NA	NA	NA	NA	NA	NA	NA	NA	NA	NA	NA
0.584762	1.28049	Epcam	0	NA	NA	NA	4.52634	3.49318	0.354317	0	0.354317	0	0	0	0	0.354317	0.615409	0	0.354317	0.354317	0	0	4.19693	2.15799	0	0.615409	0	0.354317	0	0.822252	7.49036	0	0	0	0	0	NA	NA	NA	NA	NA	NA	NA	NA	NA	NA	NA	NA	NA
3.38724	-6.57397	Epcam	3	NA	NA	NA	0	0.295595	2.51362	2.64399	1.0005	1.40985	1.0005	1.11958	0	0.295595	0	0	0	0	0	0	1.22597	1.92377	0	0	0	0.295595	0	0	3.89487	0.295595	0	0	1.11958	0	NA	NA	NA	NA	NA	NA	NA	NA	NA	NA	NA	NA	NA
-1.45365	8.20589	Epcam	5	NA	NA	NA	0	0	2.07064	3.36391	0.310957	0.43638	0	0	0	0.43638	1.15951	0	0	0.167517	0	0	7.56663	8.00045	0.310957	1.03803	0.822664	5.31888	2.89825	1.94849	7.58542	0	0	0	1.45455	0	NA	NA	NA	NA	NA	NA	NA	NA	NA	NA	NA	NA	NA
5.68335	-8.14084	Epcam	4	NA	NA	NA	1.05176	1.05176	1.30578	0.97672	0.895584	1.6764	1.55295	1.78628	0	0	0	0.18811	0	0	0	0	2.24978	1.59582	0	0	0	0.18811	0.18811	0.346375	5.39725	0.18811	0	0	2.65647	0	NA	NA	NA	NA	NA	NA	NA	NA	NA	NA	NA	NA	NA
1.02436	2.12223	Epcam	0	NA	NA	NA	4.74331	2.95544	0.680845	0.28155	0.680845	0.680845	0	0	0	0.28155	0.28155	0.28155	0	0	0	0	4.73192	3.45212	0	1.28134	0	0.680845	3.87435	0.500996	7.51923	0	0	0	0	0	NA	NA	NA	NA	NA	NA	NA	NA	NA	NA	NA	NA	NA
-1.76038	-7.87621	Epcam	2	NA	NA	NA	0	0	3.43655	6.21819	0.37791	0.37791	0	0	0	0	0.206702	0	0	0	0	0	1.83756	2.38633	0	0.524046	0	0	0.206702	0	2.5952	0	0	0	0.524046	0	NA	NA	NA	NA	NA	NA	NA	NA	NA	NA	NA	NA	NA
1.35195	-7.00134	Epcam	2	NA	NA	NA	0.18771	1.18519	2.20308	1.05025	1.05025	0.805985	0.18771	0	0	0	0.18771	0	0	0	0	0	1.85138	2.22563	0	0	0	0.345692	0.18771	0	3.08442	0.18771	0.345692	0	0.709226	0	NA	NA	NA	NA	NA	NA	NA	NA	NA	NA	NA	NA	NA
1.43514	0.0383424	Epcam	0	NA	NA	NA	4.55481	2.09752	0.784356	0.334326	0	0.334326	0	0	0	0.334326	0	0	0.334326	0	0	0	3.50125	1.99497	0	0	0	0	0	0.950883	7.27743	0.784356	0	0	0	0	NA	NA	NA	NA	NA	NA	NA	NA	NA	NA	NA	NA	NA
-0.453164	11.7625	Epcam	1	0.809611	-0.703871	1c	0	0	0	0.134008	0	0.194829	0	0	0	0.194829	0	0	0	0.0692471	0	0	7.85232	8.19616	4.26139	2.36834	2.54623	3.91861	1.83005	2.29162	7.58872	0	0	0	0	0	0.306385	0.134008	0	0.0692471	0.134008	0.695053	0.406736	0	2.24715	0.889545	0.658614	0.453371	1.12471
-0.955841	10.0872	Epcam	1	0.769882	-1.10014	1c	0	0	0.074583	0	0	0	0	0	0	0	0.208886	0	0	0	0	0	7.77474	8.28353	1.35198	2.41782	0.327268	0.269828	3.47935	1.94054	7.60972	0.143987	0	0.269828	0	0	0.074583	0.616149	0	0	0.143987	0.935581	0.143987	0	1.077	1.1773	1.50064	1.31109	0.482104
-0.163136	11.253	Epcam	1	3.64934	1.25819	1a	0.132378	0	0.0683779	0.353905	0	0.192527	0	0	0	0.0683779	0.249263	0	0	0.0683779	0	0	7.89423	8.27025	2.37642	1.97793	1.06842	2.75943	3.64164	2.14026	7.54519	0.0683779	0	0.192527	0	0	0.132378	0.402387	0	0.192527	0	1.22559	0.0683779	0	2.5229	2.09774	1.78405	1.52807	0
-0.473832	-5.85358	Epcam	2	NA	NA	NA	0	0.240688	2.75332	3.14906	0	0.858924	0.858924	0	0	0	0	0	0	0	0	0	1.98222	1.77465	0	0	0	0.434537	0	0.240688	4.39786	0.240688	0	0	0.596841	0	NA	NA	NA	NA	NA	NA	NA	NA	NA	NA	NA	NA	NA
-0.127603	9.09154	Epcam	1	1.91151	-3.40867	1d	0	0	0	0.104629	0	0.104629	0	0	0	0	0.104629	0	0	0.104629	0	0	8.14751	8.11186	0.976248	2.57512	0.285852	1.19884	4.41426	2.0305	7.14554	0.19934	0.104629	0	0	0	0.285852	0	0.19934	0.104629	0	1.01696	0.19934	0	1.43477	0.84311	0.889487	1.68861	1.70878
-0.0637522	10.2548	Epcam	1	3.43761	-1.71406	1a	0.167787	0	0	0	0	0	0	0	0	0	0.437	0	0	1.26908	0	0	7.92804	8.04582	1.94999	2.82694	0.972356	3.71377	4.06355	2.58324	7.80967	0	0	0.167787	0	0	0.167787	0	0.311426	0	0	1.53766	0	0	2.33379	1.36685	2.00067	1.41236	0
-1.40186	-9.53677	Epcam	2	NA	NA	NA	0.211296	0	3.24665	4.5069	0	0.534053	0	0	0	0.211296	0.38564	0	0	0	0	0	1.56118	1.74144	0	0.211296	0	0.38564	0	0.211296	1.96252	0	0	0	0.211296	0	NA	NA	NA	NA	NA	NA	NA	NA	NA	NA	NA	NA	NA
-2.21611	-5.80897	Epcam	2	NA	NA	NA	0	0	3.25965	5.43799	0	0.606869	0	0	0	0	0.245473	0	0	0	0	0	1.46758	1.74569	0	0.245473	0	0.442409	0	0	4.16997	0	0	0	0.871766	0	NA	NA	NA	NA	NA	NA	NA	NA	NA	NA	NA	NA	NA
-2.15048	-8.28492	Epcam	2	NA	NA	NA	0	0	3.8497	5.64601	0	0.179393	0	0	0	0	0.463402	0.179393	0	0	0	0	1.55463	1.77703	0	0	0	0.331446	0	0	2.45191	0.179393	0	0	0.179393	0	NA	NA	NA	NA	NA	NA	NA	NA	NA	NA	NA	NA	NA
0.707826	11.8017	Epcam	1	4.85536	-0.340932	1a	0	0	0.0714738	0.20071	0	0.0714738	0	0	0	0.0714738	0.138178	0.0714738	0.0714738	0.138178	0	0	7.69273	8.21381	3.05525	1.86913	1.54852	6.7399	3.32844	2.13807	7.55691	0	0	0.367791	0	0	0	0.20071	0.138178	0	0.20071	0.711606	0.25956	0	2.21374	2.4048	1.37715	0.20071	2.01756
-0.785374	11.2005	Epcam	1	4.78298	-2.39063	1a	0	0.0982336	0.269769	0.187675	0	0.0982336	0	0	0	0.0982336	0.345632	0	0.0982336	0	0	0	7.9355	8.17854	1.21612	2.17982	0	6.02708	3.91674	2.48001	7.49096	0	0	0.0982336	0	0	0.482008	0.935429	0	0.187675	0.345632	0.758666	0.269769	0	2.80858	1.05011	1.27551	0.805871	0
1.77401	-4.55769	Epcam	2	NA	NA	NA	2.69323	1.80586	2.5374	2.39848	0	0.5045	0.400197	0	0	0	0.400197	0	0	0	0	0	3.30492	2.10629	0	0.400197	0	0.151896	0	0.151896	6.80196	0	0	0	1.41506	0	NA	NA	NA	NA	NA	NA	NA	NA	NA	NA	NA	NA	NA
[truncated: 2,758 more rows]
[truncated: 2 more columns]

## Sheet: Figure 2
Source data for Fig. 2d
[truncated: 23 more rows]

## Sheet: Figure 3
Source data for Fig. 3a
[truncated: 101 more rows]

## Sheet: Figure 4
Source data for Fig.4c
[truncated: 918 more rows]

[truncated: 3 more sheets: Figure 5, Supplementary Figure 3, Supplementary Figure 4]
